# Supplementary material for: Regulation of Small RNAs and Corresponding Targets in Nod Factor-Induced Phaseolus vulgaris Root Hair Cells
Source: Int J Mol Sci. 2016 Jun 4;17(6):887. doi: 10.3390/ijms17060887 (PMC4926421; doi:10.3390/ijms17060887)
Supplement: Supplementary file 1 [file ijms-17-00887-s001.zip]

Archive with 6 entries (5 files):
- ijms-131623-Supplementary Material/
- ijms-131623-Supplementary Material/ijms-131623-supplementary figure.pdf
- ijms-131623-Supplementary Material/Table S1.xlsx
- ijms-131623-Supplementary Material/Table S2.xlsx
- ijms-131623-Supplementary Material/Table S3.xlsx
- ijms-131623-Supplementary Material/Table S4.xlsx
