# Supplementary material for: Regulation of Small RNAs and Corresponding Targets in Nod Factor-Induced Phaseolus vulgaris Root Hair Cells
Source: Int J Mol Sci. 2016 Jun 4;17(6):887. doi: 10.3390/ijms17060887 (PMC4926421; doi:10.3390/ijms17060887)
Supplement: Supplementary file 1 [file ijms-17-00887-s001.zip › ijms-131623-Supplementary Material/Table S1.xlsx]

## Sheet: Identified miRNA list
ID	Mature Sq	Formey ID	Family	miRBase 21 ID	Mature size	Best miRDP score	Precu nb	Shortstack	psRNAtarget <=3	Degradome	CT1	CT2	CT3	NF1	NF2	NF3	CT1_norm	CT2_norm	CT3_norm	NF1_norm	NF2_norm	NF3_norm	Total	moy CT	moy NF
miR-RH92	CAGCCAAGGGTGATTTGCCGG			gma-miR169n-5p	21	1.9	1	OK	13	1	9	5	19	7	18	6	8.54521	5.27257	17.113	5.42239	14.4448	5.88011	64	10	9
miR-RH88	GGAATCTTGATGATGCTGCAG	gma-miR172c		gma-miR172c	21	10	2	OK	20	1	10	6	2	4	12	6	9.49467	6.32709	1.80136	3.09851	9.62984	5.88011	40	6	6
miR-RH62	TGCCAAAGGAGAGTTGCCCTG	pvu-miR399a		pvu-miR399a	21	12.8	3	OK	7	0	18	9	7	6	20	12	17.0904	9.49063	6.30477	4.64776	16.0497	11.7602	72	11	11
miR-RH61	TCATTGAGTGCAGCGTTGATG	gma-miR397a		gma-miR397a	21	27.4	1	OK	29	0	38	8	9	6	15	9	36.0798	8.43612	8.10614	4.64776	12.0373	8.82017	85	18	9
miR-RH56	TTGTGTTCTCAGGTCACCCCT			stu-miR398b-3p	21	103	1	OK	2	1	6	3	2	70	50	7	5.6968	3.16354	1.80136	54.2239	40.1243	6.86013	138	4	34
miR-RH50	TGATTGAGTCGTGCCAATATC			mtr-miR171a	21	42.1	1	OK	6	0	21	34	32	38	60	35	19.9388	35.8535	28.8218	29.4358	48.1492	34.3007	220	28	37
miR-RH45	TCCAAAGGGATCGCATTGATCC	gma-miR393c-5p		gma-miR393c-5p	22	88.2	2	OK	6	1	65	54	31	59	54	53	61.7154	56.9438	27.9211	45.703	43.3343	51.941	316	49	47
miR-RH42	TTGAGCCGCGCCAATATCACT	gma-miR171k-3p		gma-miR171k-3p	21	80.6	1	OK	5	0	91	57	39	63	38	38	86.4015	60.1073	35.1266	48.8015	30.4945	37.2407	326	61	39
miR-RH39	TGAAGTGTTTGGGGGAACTTT			gma-miR395d	21	66	3	OK	13	0	48	91	69	102	84	45	45.5744	95.9608	62.147	79.012	67.4089	44.1008	439	68	64
miR-RH33	TTGAGCCGTGCCAATATCACA	gma-miR171c-3p		gma-miR171c-3p	21	180.4	2	OK	6	0	98	198	91	171	104	46	93.0478	208.794	81.962	132.461	83.4586	45.0809	708	128	87
miR-RH32	TTGGCATTCTGTCCACCTCC	gma-miR394a-5p		gma-miR394a-5p	20	76	2	OK	14	2	164	84	69	47	132	101	155.713	88.5792	62.147	36.4075	105.928	98.9819	597	102	80
miR-RH30	ATGCACTGCCTCTTCCCTGGC	gma-miR408a-3p		gma-miR408a-3p	21	185.7	1	OK	3	0	153	119	107	79	203	100	145.269	125.487	96.3729	61.1956	162.905	98.0019	761	122	107
miR-RH3	TTCCACAGCTTTCTTGAACTG	gma-miR396a-5p		gma-miR396a-5p	21	29935.1	1	OK	25	0	41880	42082	31831	43817	54112	43882	39763.7	44376.1	28669.6	33941.8	43424.2	43005.2	257604	37603	40124
miR-RH29	AAGCTCAGGAGGGATAGCACC	gma-miR390b-5p		gma-miR390b-5p	21	111.8	1	OK	14	0	128	108	100	151	175	110	121.532	113.888	90.0682	116.969	140.435	107.802	772	108	122
miR-RH28	TTAGATTCACGCACAAACTTG	gma-miR403a		gma-miR403a	21	289	1	OK	3	0	315	234	135	277	202	167	299.082	246.756	121.592	214.572	162.102	163.663	1330	222	180
miR-RH27	AAGCTCAGGAGGGATAGCGCC			gma-miR390a-5p	21	258.7	2	OK	10	0	406	342	168	354	298	228	385.484	360.644	151.315	274.218	239.141	223.444	1796	299	246
miR-RH26	TGAAGCTGCCAGCATGATCT	bna-miR167d		lja-miR167a	20	535.2	4	OK	4	0	337	127	430	880	188	262	319.971	133.923	387.293	681.672	150.868	256.765	2224	280	363
miR-RH25	TTCATTTTGAAAATAGGCATTG	pvu-miR1514a		pvu-miR1514a	22	454.9	2	OK	18	0	450	362	260	402	396	390	427.26	381.734	234.177	311.4	317.785	382.207	2260	348	337
miR-RH21	TCGATAAACCTCTGCATCCAG	gma-miR162b		gma-miR162b	21	1203.1	1	OK	1	0	680	737	1140	742	839	1229	645.638	777.177	1026.78	574.773	673.286	1204.44	5367	817	818
miR-RH20	TGGACTGAAGGGAGCTCCTTC	gma-miR319q		gma-miR319q	21	948.7	2	OK	12	2	1237	1134	347	1199	1060	515	1174.49	1195.82	312.537	928.778	850.636	504.71	5492	894	761
miR-RH19	GCTTACTCTCTATCTGTCACC			sly-miR156e-3p	21	2107.9	2	OK	1	1	1770	2396	1425	1714	1593	1391	1680.56	2526.62	1283.47	1327.71	1278.36	1363.21	10289	1830	1323
miR-RH17	TTGCCGATTCCACCCATTCCTA	pvu-miR2118		pvu-miR2118	22	1164.7	1	OK	26	1	998	1192	991	955	1120	882	947.569	1256.98	892.576	739.769	898.785	864.377	6138	1032	834
miR-RH15	AGAATCTTGATGATGCTGCAT	gma-miR172a		gma-miR172a	21	1024.6	3	OK	20	1	1119	809	1203	754	1891	1720	1062.45	853.102	1083.52	584.069	1517.5	1685.63	7496	1000	1262
miR-RH14	TCGCTTGGTGCAGGTCGGGAA	gma-miR168a		gma-miR168a	21	6914.5	1	OK	2	0	1561	1878	7047	1677	1751	7056	1482.12	1980.38	6347.1	1299.05	1405.15	6915.01	20970	3270	3206
miR-RH13	TGACAGAAGAGAGTGAGCAC	gma-miR156a		gma-miR156a	20	1959.1	5	OK	25	2	1472	1636	1897	2029	1319	1877	1397.62	1725.19	1708.59	1571.72	1058.48	1839.5	10230	1610	1490
miR-RH12	TCTTCCCTACACCTCCCATACC	gma-miR482b-3p		gma-miR482b-3p	22	2027	1	OK	9	0	2761	3528	3120	2750	2224	1791	2621.48	3720.33	2810.13	2130.22	1784.73	1755.21	16174	3051	1890
miR-RH11	TTGACAGAAGATAGAGAGCAC	gma-miR156c		gma-miR156c	21	3073	4	OK	28	0	4477	2680	1926	2696	3650	3372	4250.77	2826.1	1734.71	2088.4	2929.08	3304.62	18801	2937	2774
miR-RH10	TTCCACAGCTTTCTTGAACTT	gma-miR396b-5p		gma-miR396b-5p	21	5523.7	1	OK	25	0	3706	4401	4647	4984	2619	4928	3518.73	4640.92	4185.47	3860.74	2101.71	4829.53	25285	4115	3597
miR-RH1	TCGGACCAGGCTTCATTCCCC	pvu-miR166a		pvu-miR166a	21	291249	7	OK	7	1	191293	292294	195723	353447	190766	144669	181626	308228	176284	273790	153087	141778	1368192	222046	189552
miR-RH9	TTGGACTGAAGGGAGCTCCC	gma-miR319a		gma-miR319a	20	5588	1		3	0	7130	8011	3454	7966	7276	4741	6769.7	8447.72	3110.95	6170.68	5838.89	4646.27	38578	6109	5552
miR-RH54	TGGACTGAAGGGGAGCTCCTTC	gma-miR319d		gma-miR319d	22	2.7	1		0	0	42	21	10	28	35	23	39.8776	22.1448	9.00682	21.6896	28.087	22.5404	159	24	24
miR-RH5	TTTGGATTGAAGGGAGCTCTA	pvu-miR159a.1		pvu-miR159a.1	21	14798.4	1		16	0	19516	16151	13397	16132	19786	20281	18529.8	17031.5	12066.4	12496.3	15878	19875.8	105263	15876	16083
miR-RH46	TCCAAAGGGATCGCATTGATC			gma-miR393a	21	95.3	4		6	0	37	70	27	40	51	31	35.1303	73.816	24.3184	30.9851	40.9268	30.3806	256	44	34
miR-RH41	TGGAGAAGCAGGGCACGTGCA	gma-miR164a		gma-miR164a	21	88.3	5		7	1	103	75	34	71	66	61	97.7951	79.0886	30.6232	54.9985	52.9641	59.7812	410	69	56
miR-RH40	GCGTATGAGGAGCCAAGCATA			gma-miR160a-3p	21	203.6	1		1	0	181	69	77	65	97	90	171.854	72.7615	69.3525	50.3508	77.8412	88.2017	579	105	72
miR-RH38	TGCCTGGCTCCCTGTATGCCA	gma-miR160a-5p		gma-miR160a-5p	21	169.5	3		6	0	90	47	106	44	69	92	85.4521	49.5622	95.4723	34.0836	55.3716	90.1617	448	77	60
miR-RH36	TTGGACTGAAGGGAGCTCC			pta-miR319	19	74.1	1		0	1	101	74	44	114	122	56	95.8962	78.0341	39.63	88.3075	97.9034	54.8811	511	71	80
miR-RH35	CAGCCAAGGATGACTTGCCGG	gma-miR169a		gma-miR169a	21	153.1	2		13	0	96	101	67	86	87	78	91.1489	106.506	60.3457	66.6179	69.8164	76.4415	515	86	71
miR-RH31	TCATTTTGCGTGCAATGATCTG	gma-miR1515a		gma-miR1515a	22	1.7	1		17	0	146	83	153	85	112	214	138.622	87.5247	137.804	65.8433	89.8785	209.724	793	121	122
miR-RH2	TCTCGGACCAGGCTTCATTCC	gma-miR166h-3p		gma-miR166h-3p	21	2.4	1		2	0	170870	194623	95478	197767	119264	109665	162236	205233	85995.3	153196	95707.8	107474	887667	151155	118792
miR-RH18	GGAATGTTGTTTGGCTCGAGG	gma-miR166h-5p		gma-miR166h-5p	21	1.4	1		6	0	1457	713	1171	837	1282	1828	1383.37	751.869	1054.7	648.363	1028.79	1791.47	7288	1063	1156
miR-RH16	TTCCACAGCTTTCTTGAACT	vvi-miR396b		vvi-miR396b	20	4337.5	1		25	0	3784	3311	2586	4103	3153	3800	3592.78	3491.5	2329.16	3178.3	2530.24	3724.07	20737	3138	3144
miR-RH132	TTGACAGAAGAGAGAGAGCAC	ahy-miR156c		ahy-miR156c	21	6.9	1		34	2	4	2	6	7	3	6	3.79787	2.10903	5.40409	5.42239	2.40746	5.88011	28	4	5
miR-RH127	TGTGTTCTCAGGTCGCCCCTG	gma-miR398c		gma-miR398c	21	12.8	1		3	0	11	7	5	8	3	2	10.4441	7.3816	4.50341	6.19702	2.40746	1.96004	36	7	4
miR-RH126	TGATTGAGCCGTGCCAATATC			gma-miR171e	21	7.3	1		6	0	2	2	2	3	7	1	1.89893	2.10903	1.80136	2.32388	5.61741	0.980019	17	2	3
miR-RH115	TTGAGCCGTGCCAATATCAC	zma-miR171b-3p		zma-miR171b-3p	20	2.1	2		6	0	2	10	9	3	3	3	1.89893	10.5451	8.10614	2.32388	2.40746	2.94006	30	7	3
miR-RH100	AGCCAAGGATGACTTGCCGG	gma-miR169e		gma-miR169e	20	7.7	1		13	1	7	3	0	2	8	4	6.64627	3.16354	0	1.54925	6.41989	3.92008	24	3	4
miR-RH78	TTGGCTTCTTTCGCCTTTCCC		gma-miR9749		21	2.1	1	OK	32	1	10	9	5	12	9	8	9.49467	9.49063	4.50341	9.29553	7.22238	7.84015	53	8	8
miR-RH7	CTTGGACTGAAGGGAGCTCCC		pvu-miR319c		21	13368.3	3	OK	6	0	10608	10186	6149	11169	8428	5802	10072	10741.3	5538.29	8651.81	6763.36	5686.07	52342	8784	7034
miR-RH60	TTGATTCTCATCACAACATGT		gma-miR4415a-3p		21	16	1	OK	18	1	12	14	4	9	27	12	11.3936	14.7632	3.60273	6.97165	21.6671	11.7602	78	10	13
miR-RH59	TGTGATATTGGTTTGGCTCATC		csi-miR479		22	24.5	1	OK	11	0	23	12	14	13	10	17	21.8378	12.6542	12.6095	10.0702	8.02487	16.6603	89	16	12
miR-RH51	TTTGGTACTTCCTTGATTTGAT		mtr-miR2597		22	45.3	14	OK	15	2	26	60	40	30	34	23	24.6862	63.2709	36.0273	23.2388	27.2846	22.5404	213	41	24
miR-RH4	TAACTGAATATTCTTAAAGCCT		gma-miR1512a-5p		22	11294.9	1	OK	5	0	34546	36499	9235	40803	18131	21673	32800.3	38488.7	8317.8	31607.1	14549.9	21239.9	160887	26536	22466
miR-RH97	TGAAGTGTTTGGGGGAACT		gma-miR395d		19	8.6	1		0	1	7	0	0	5	10	4	6.64627	0	0	3.87314	8.02487	3.92008	26	2	5
miR-RH90	TTTGTGTTCTCAGGTCACCCC		ath-miR398b-3p		21	18.3	1		3	0	21	4	3	60	32	4	19.9388	4.21806	2.70205	46.4776	25.6796	3.92008	124	9	25
miR-RH87	CGCAAGACATCTTGGCTCACT		gma-miR169h		21	2	1		1	0	9	6	2	0	13	2	8.54521	6.32709	1.80136	0	10.4323	1.96004	32	6	4
miR-RH84	TTGGAGTGAAGGGAGCTC		pvu-miR319c		18	2.3	2		0	4	16	1	3	10	25	7	15.1915	1.05451	2.70205	7.74627	20.0622	6.86013	62	6	12
miR-RH80	CGTCGCAGGATAGAGGGCACTG	fam-gma-miR5786	fam-gma-miR5786		22	1.6	1		0	0	14	7	4	9	15	1	13.2925	7.3816	3.60273	6.97165	12.0373	0.980019	50	8	7
miR-RH70	CACGTGCTCCCCTTCTCCAAC		aly-miR164a-3p		21	37.4	2		9	0	59	53	35	25	35	44	56.0186	55.8893	31.5239	19.3657	28.087	43.1208	251	48	30
miR-RH66	TGTGTTCTCAGGTCGCCCC		ath-miR398b-3p		19	26.1	1		0	0	13	7	3	16	14	7	12.3431	7.3816	2.70205	12.394	11.2348	6.86013	60	7	10
miR-RH6	GGAATGGGCTGATTGGGAAGC	fam-pvu-miR482-5p	fam-pvu-miR482-5p		21	11391.1	1		11	0	20863	11780	9069	13710	15761	15683	19808.7	12422.2	8168.28	10620.1	12648	15369.6	86866	13466	12879
miR-RH57	TCATTTTGCGTGCAATGATCT		gma-miR1515a		21	1.7	1		17	0	93	102	59	77	86	73	88.3005	107.56	53.1402	59.6463	69.0139	71.5414	490	83	67
miR-RH55	TGAAGTGTTTGGGGGAACTCT		gma-miR395d		21	28.6	4		9	0	39	15	31	16	29	15	37.0292	15.8177	27.9211	12.394	23.2721	14.7003	145	27	17
miR-RH53	TTGAGCCGTGCCAATATCACAT		gma-miR171c-3p		22	128	1		6	0	22	76	104	66	53	50	20.8883	80.1431	93.6709	51.1254	42.5318	49.0009	371	65	48
miR-RH52	TAATCTGCATCCTGAGGTTT	fam-gma-miR2111b	fam-gma-miR2111b		20	41.9	3		10	0	41	21	19	31	27	31	38.9282	22.1448	17.113	24.0134	21.6671	30.3806	170	26	25
miR-RH48	AGAATCTTGATGATGCTGCAC	fam-gma-miR172f	fam-gma-miR172f		21	40.2	1		20	3	37	50	38	24	33	54	35.1303	52.7257	34.2259	18.5911	26.4821	52.921	236	41	33
miR-RH123	CAGCCAAGGATGACTTGC		cca-miR169b		18	1.5	1		0	0	8	3	3	1	2	4	7.59574	3.16354	2.70205	0.774627	1.60497	3.92008	21	4	2
miR-RH120	TTGAGCCGCGTCAATATCTC		ath-miR171a-3p		20	7.9	1		10	1	9	5	5	3	1	2	8.54521	5.27257	4.50341	2.32388	0.802487	1.96004	25	6	2
miR-RH110	TGTGATATTGGTTTGGCTCATCT		csi-miR479		23	15.3	1		11	0	10	3	8	5	11	9	9.49467	3.16354	7.20545	3.87314	8.82736	8.82017	46	7	7
miR-RH77	TTGACCATGAATGAAATTACC				21	1.8	1	OK	3	0	13	9	3	17	10	11	12.3431	9.49063	2.70205	13.1687	8.02487	10.7802	63	8	11
miR-RH72	AGGGCAAGAAGAAGAAGAAGC	miRNov250			21	15.4	1	OK	198	3	15	6	3	10	6	6	14.242	6.32709	2.70205	7.74627	4.81492	5.88011	46	8	6
miR-RH49	AGTTCCTCTGAACGCTTCATA	miRNov395			21	65.6	1	OK	12	1	70	51	14	26	42	42	66.4627	53.7802	12.6095	20.1403	33.7044	41.1608	245	44	32
miR-RH47	TGTAATCTGATTGAGCCGCGT		miRNOv380		21	149.7	1	OK	2	0	249	395	314	475	201	244	236.417	416.533	282.814	367.948	161.3	239.125	1878	312	256
miR-RH44	CATTTGTTTCTTTCTCTCCTTA	miRNov42			22	43.8	3	OK	51	3	62	60	31	52	43	46	58.867	63.2709	27.9211	40.2806	34.5069	45.0809	294	50	40
miR-RH43	TTTAGATATTCATGGGTGGTC		miRNOv223		21	52.8	1	OK	7	0	68	62	15	70	72	33	64.5638	65.3799	13.5102	54.2239	57.7791	32.3406	320	48	48
miR-RH24	TTCTTTCAAACAGGCCCTGAG	miRNov455			21	547.9	1	OK	7	1	205	170	803	168	244	674	194.641	179.267	723.247	130.137	195.807	660.533	2264	366	329
miR-RH23	GAGCTCTCAGCACTCCAGTTC				21	724.8	1	OK	2	1	850	656	537	853	972	701	807.047	691.762	483.666	660.757	780.017	686.993	4569	661	709
miR-RH22	TTGTTTTTCCTATTCCACCAAT				22	1435.5	1	OK	48	2	748	1002	666	935	737	606	710.202	1056.62	599.854	724.276	591.433	593.891	4694	789	637
miR-RH99	CTTCTCTCAATTCTTCTGCTT				21	12.3	1		46	4	5	7	3	10	6	6	4.74734	7.3816	2.70205	7.74627	4.81492	5.88011	37	5	6
miR-RH98	ATAATCCGGAAGCTAATTTTGAAT				24	15.1	1		8	0	9	4	16	7	6	3	8.54521	4.21806	14.4109	5.42239	4.81492	2.94006	45	9	4
miR-RH96	AGAGACCATTTTAGAAACTAACAA		miR-RH125		24	3.1	5		2	0	1	9	4	6	6	8	0.949467	9.49063	3.60273	4.64776	4.81492	7.84015	34	5	6
miR-RH95	TGAGAATTTGAAGACAAAGGAGCT				24	1.5	1		15	0	4	8	4	18	10	7	3.79787	8.43612	3.60273	13.9433	8.02487	6.86013	51	5	10
miR-RH94	TCTCGGAAATCTTGTTAGCCT		miRNOv61		21	1.7	1		9	0	5	4	5	4	8	11	4.74734	4.21806	4.50341	3.09851	6.41989	10.7802	37	4	7
miR-RH93	GGGAGAGAATAAGAAAGTTTT				21	2.4	1		46	0	9	3	0	6	2	10	8.54521	3.16354	0	4.64776	1.60497	9.80019	30	4	5
miR-RH91	AGAGTGACATGTTGAAAGAATACT				24	1.5	1		10	0	9	10	4	3	5	8	8.54521	10.5451	3.60273	2.32388	4.01243	7.84015	39	8	5
miR-RH89	ATAGAATCCTAGGTTAGAAGATCT		miR-RH107		24	1.7	2		8	0	12	2	8	9	5	8	11.3936	2.10903	7.20545	6.97165	4.01243	7.84015	44	7	6
miR-RH86	ATCCGTATGTAAAACTGTCGTAGG				24	1.5	1		1	0	22	22	5	21	22	13	20.8883	23.1993	4.50341	16.2672	17.6547	12.7402	105	16	16
miR-RH85	CTCAAAAACACTTCTAGCATTG				22	1.6	1		15	0	1	0	2	3	13	10	0.949467	0	1.80136	2.32388	10.4323	9.80019	29	1	8
miR-RH83	TGGCAGAATTTGATTTTT				18	1.3	1		0	6	17	3	2	9	3	3	16.1409	3.16354	1.80136	6.97165	2.40746	2.94006	37	7	4
miR-RH82	AATTAGATACCAATTTAGAAACTT				24	2.1	2		11	0	19	14	10	13	8	3	18.0399	14.7632	9.00682	10.0702	6.41989	2.94006	67	14	6
miR-RH81	CTGCTATGATGAGGTTGCACC		miR-RH109		21	40.7	1		4	1	19	5	10	9	10	7	18.0399	5.27257	9.00682	6.97165	8.02487	6.86013	60	11	7
miR-RH8	TGCTGTGATGAACCTTGT				18	1.3	1		0	3	5618	4140	9001	7198	2960	7515	5334.11	4365.69	8107.04	5575.77	2375.36	7364.84	36432	5936	5105
miR-RH79	AGAGACCATTTTAGAAACTACAAA		miR-RH96		24	3.6	1		3	0	9	7	9	9	2	11	8.54521	7.3816	8.10614	6.97165	1.60497	10.7802	47	8	6
miR-RH76	TGCCTTCAAAATATACTGATT				21	34.3	1		8	1	30	27	18	24	20	22	28.484	28.4719	16.2123	18.5911	16.0497	21.5604	141	24	19
miR-RH75	TAATAGAAACTAATTTAGAAACCT				24	3.1	7		8	0	9	6	5	13	8	6	8.54521	6.32709	4.50341	10.0702	6.41989	5.88011	47	6	7
miR-RH74	TTAGAACTGTTTTTGAGAGC				20	18.7	1		9	5	13	7	5	11	7	10	12.3431	7.3816	4.50341	8.5209	5.61741	9.80019	53	8	8
miR-RH73	TGAGAACCAAAACAACCGATTGAT				24	1.3	2		7	0	26	16	13	31	12	11	24.6862	16.8722	11.7089	24.0134	9.62984	10.7802	109	18	15
miR-RH71	AACCTTGGTAGCTAATTAGAA				21	2.4	4		2	2	3	0	18	0	3	16	2.8484	0	16.2123	0	2.40746	15.6803	40	6	6
miR-RH69	TACGAATGCGGTTATTTGTATAAC				24	5.3	6		1	0	15	4	6	10	4	16	14.242	4.21806	5.40409	7.74627	3.20995	15.6803	55	8	9
miR-RH68	TTAAGAGATAGAATATGTTGT				21	1.8	3		9	0	18	26	19	42	33	22	17.0904	27.4174	17.113	32.5343	26.4821	21.5604	160	21	27
miR-RH67	TAGATACAAAAGAATAATGACTTT				24	1.2	1		16	0	55	43	18	65	46	42	52.2207	45.3441	16.2123	50.3508	36.9144	41.1608	269	38	43
miR-RH65	AATTCCAGATTTACGAATGCGTGC				24	2.3	1		7	0	11	11	13	13	13	11	10.4441	11.5997	11.7089	10.0702	10.4323	10.7802	72	11	10
miR-RH64	TATTAAGAAATGGACTTTAAGCCT		miR-RH34		24	1.8	1		18	0	22	21	6	21	17	15	20.8883	22.1448	5.40409	16.2672	13.6423	14.7003	102	16	15
miR-RH63	AAATTAGAGACCATTTTAAAGACT		miR-RH111		24	3.5	4		9	0	12	12	7	13	8	13	11.3936	12.6542	6.30477	10.0702	6.41989	12.7402	65	10	10
miR-RH58	AAATTAGAGACCATTTTAGATACT		miR-RH63		24	2.9	2		9	0	24	17	9	22	14	23	22.7872	17.9267	8.10614	17.0418	11.2348	22.5404	109	16	17
miR-RH37	TTTTGGACAATTCCATGCACC				21	63.5	2		12	1	167	104	50	179	114	102	158.561	109.67	45.0341	138.658	91.4835	99.9619	716	104	110
miR-RH34	TATTAAGAAGTAGACTTTAAGCCT		miR-RH64		24	1.7	1		15	0	129	90	65	140	83	98	122.481	94.9063	58.5443	108.448	66.6064	96.0419	605	92	90
miR-RH131	TCTCGGAAATCTTGTTAGCC	miRNov61			20	1.7	1		9	1	6	3	5	2	2	9	5.6968	3.16354	4.50341	1.54925	1.60497	8.82017	27	4	4
miR-RH130	TAGAGATCATTTTAGAGACTAAAA				24	1.8	1		8	0	2	2	0	0	3	6	1.89893	2.10903	0	0	2.40746	5.88011	13	1	3
miR-RH129	ATTAAAATATAGGCACTTATGAGA				24	1.5	4		4	1	2	3	2	4	4	6	1.89893	3.16354	1.80136	3.09851	3.20995	5.88011	21	2	4
miR-RH128	TTAGAAACCAATAATTTTTGTAGT				24	2	1		5	0	7	3	0	2	3	1	6.64627	3.16354	0	1.54925	2.40746	0.980019	16	3	2
miR-RH125	AGAGACCATTTTAGAAACTAAAAT		miR-RH79		24	2.8	1		3	0	1	5	0	3	2	7	0.949467	5.27257	0	2.32388	1.60497	6.86013	18	2	4
miR-RH124	AAAAGACTTCTAGATTATGTAATC				24	1.4	2		9	0	17	7	1	11	9	14	16.1409	7.3816	0.900682	8.5209	7.22238	13.7203	59	8	10
miR-RH122	AAATTAGAGACCATTTTAGAAACA		miR-RH58		24	2.9	2		9	0	8	1	2	1	3	4	7.59574	1.05451	1.80136	0.774627	2.40746	3.92008	19	3	2
miR-RH121	TTGGTTGCTAATTAGATT				18	2.2	1		0	0	2	2	4	9	4	5	1.89893	2.10903	3.60273	6.97165	3.20995	4.90009	26	3	5
miR-RH119	ATATGAGATTGCAGGTAATAGAGC				24	1.2	1		11	0	9	9	9	12	6	12	8.54521	9.49063	8.10614	9.29553	4.81492	11.7602	57	9	9
miR-RH118	AGAGAAACGCATTGTTGTAGAATG				24	1.1	1		9	0	9	3	1	1	1	1	8.54521	3.16354	0.900682	0.774627	0.802487	0.980019	16	4	1
miR-RH117	AATTGACTTCCGGATTATGTAATC				24	5.7	1		11	0	8	10	4	9	3	5	7.59574	10.5451	3.60273	6.97165	2.40746	4.90009	39	7	5
miR-RH116	AAATTAGAGACCATTTTAGGAACT		miR-RH122		24	2.3	1		7	0	2	6	5	9	5	3	1.89893	6.32709	4.50341	6.97165	4.01243	2.94006	30	4	5
miR-RH114	TCGACACTGCATTCAATCATG				21	13.9	1		3	0	13	5	8	3	4	10	12.3431	5.27257	7.20545	2.32388	3.20995	9.80019	43	8	5
miR-RH113	ATTTCTAATTCGTGGTCTAATTC		miR-RH108		23	1.2	1		4	0	7	10	3	5	3	4	6.64627	10.5451	2.70205	3.87314	2.40746	3.92008	32	7	3
miR-RH112	AGCAATGATGAATCTGAAT				19	1.3	1		0	1	10	1	0	7	3	4	9.49467	1.05451	0	5.42239	2.40746	3.92008	25	4	4
miR-RH111	AAATCAGAGACCATTTTAGAAACT		miR-RH116		24	2	1		4	0	4	10	3	6	6	4	3.79787	10.5451	2.70205	4.64776	4.81492	3.92008	33	6	4
miR-RH109	CTGCTATGATGAGGTTGCACCA		miR-RH81		22	1.3	1		4	0	5	1	4	6	6	11	4.74734	1.05451	3.60273	4.64776	4.81492	10.7802	33	3	7
miR-RH108	ATTTCTAATTCGTGGTCTAAT		miR-RH113		21	1.1	1		4	0	11	3	2	7	2	5	10.4441	3.16354	1.80136	5.42239	1.60497	4.90009	30	5	4
miR-RH107	AATAGAATCCTAGGTTAGAAGATC		miR-RH89		24	1.7	1		5	1	10	8	3	7	5	11	9.49467	8.43612	2.70205	5.42239	4.01243	10.7802	44	7	7
miR-RH106	TGTTGTTACTTGAAGTGTCAGCCT				24	1.1	1		17	0	14	9	0	12	8	5	13.2925	9.49063	0	9.29553	6.41989	4.90009	48	8	7
miR-RH105	TCTTAAACAAAGCACTTTGCTT				22	2	1		7	0	7	6	4	9	6	12	6.64627	6.32709	3.60273	6.97165	4.81492	11.7602	44	6	8
miR-RH104	AATTTAGAAACCATTTATCAA				21	2.2	3		9	1	6	0	0	0	2	6	5.6968	0	0	0	1.60497	5.88011	14	2	2
miR-RH103	GCTCTCTCTTCCTCTGTCATC				21	6.4	1		34	1	6	2	0	2	7	4	5.6968	2.10903	0	1.54925	5.61741	3.92008	21	3	4
miR-RH102	GGGTGTTGGTCGATTAAG				18	2	1		0	2	6	4	5	14	10	5	5.6968	4.21806	4.50341	10.8448	8.02487	4.90009	44	5	8
miR-RH101	CTAAGGTCTCTTGGCTCT				18	15.7	1		0	1	14	0	0	5	8	14	13.2925	0	0	3.87314	6.41989	13.7203	41	4	8
