# Supplementary material for: Regulation of Small RNAs and Corresponding Targets in Nod Factor-Induced Phaseolus vulgaris Root Hair Cells
Source: Int J Mol Sci. 2016 Jun 4;17(6):887. doi: 10.3390/ijms17060887 (PMC4926421; doi:10.3390/ijms17060887)
Supplement: Supplementary file 1 [file ijms-17-00887-s001.zip › ijms-131623-Supplementary Material/Table S2.xlsx]

## Sheet: Degradome list
SiteID	Query	miRBase ID	Family	miRNov	Transcript	TStart	TStop	TSlice	MFEperfect	MFEsite	MFEratio	AllenScore	Paired	Unpaired	Structure	Sequence	DegradomeCategory	DegradomePval	Annotation
Phvul.003G098200.2:2243	miR-RH56	stu-miR398b-3p			Phvul.003G098200.2	2231	2251	2243	-40.60	-32.00	0.788177339901478	4	2-8,2250-2244;10-19,2243-2234;20-21,2232-2231	1-1,2251-2251[UP5];9-9,x-x[BULq];x-x,2233-2233[BULt]	((.((((((((((-(((((((.&.))))))).))))))))))-))	AGAGGGUGACCUG-GAACACAU&UUGUGUUCUCAGGUCACCC-CU	4	0.00901696	pyruvate orthophosphate dikinase
Phvul.001G202400.1:67	miR-RH19	sly-miR156e-3p			Phvul.001G202400.1	56	79	67	-38.10	-27.10	0.711286089238845	10.5	1-4,79-76;5-20,72-57	x-x,75-73[BULt];21-21,56-56[UP3]	.((((((((((((((((...((((&))))---)))))))))))))))).	UGUGAUAGGUGGAGAGUUCAGAGU&GCUU---ACUCUCUAUCUGUCACC	3	0.00925419	Kinase interacting (KIP1-like) family protein
Phvul.002G260700.1:1699	miR-RH17	pvu-miR2118		miRNov55	Phvul.002G260700.1	1686	1708	1699	-41.20	-28.80	0.699029126213592	10	4-15,1705-1694;17-21,1691-1687	1-3,1708-1706[UP5];16-16,1693-1692[AILt];22-22,1686-1686[UP3]	.(((((..((((((((((((...&...))))))))))))-.))))).	CAGGAACCGGGUGGGGUCGGAGA&UUGCCGAUUCCACCC-AUUCCUA	2	0.0449031	homeobox protein 6
Phvul.005G166900.1:1316	miR-RH1	pvu-miR166a		miRNov89	Phvul.005G166900.1	1305	1325	1316	-44.10	-38.10	0.863945578231292	2.5	1-19,1325-1307	20-21,1306-1305[UP3]	..(((((((((((((((((((&)))))))))))))))))))..	CUGGAAUGAAGCCUGGUCCGG&UCGGACCAGGCUUCAUUCCCC	4	0.00901696	Homeobox-leucine zipper family protein / lipid-binding START domain-containing protein
Phvul.003G222300.1:610	miR-RH36	pta-miR319			Phvul.003G222300.1	601	619	610	-38.20	-26.30	0.68848167539267	5.5	1-8,619-612;10-17,610-603	9-9,611-611[SIL];18-19,602-601[UP3]	..((((((((.((((((((&)))))))).))))))))..	GUAGUUCCCUACAGUCCGA&UUGGACUGAAGGGAGCUCC	3	0.0267366	Exostosin family protein
Phvul.003G048600.1:3173	miR-RH32	gma-miR394a-5p		miRNov449	Phvul.003G048600.1	3164	3183	3173	-39.10	-29.00	0.741687979539642	4.5	1-3,3183-3181;4-14,3179-3169;16-19,3168-3165	x-x,3180-3180[BULt];15-15,x-x[BULq];20-20,3164-3164[UP3]	.((((-(((((((((((.(((&)))-))))))))))).)))).	AGAGG-GGACAGAAUGCACAG&UUG-GCAUUCUGUCCACCUCC	1	0.00818563	Pentatricopeptide repeat (PPR) superfamily protein
Phvul.002G019000.1:942	miR-RH32	gma-miR394a-5p		miRNov449	Phvul.002G019000.1	930	950	942	-39.10	-25.50	0.652173913043478	8.5	3-5,948-946;7-13,945-939;14-20,936-930	1-2,950-949[UP5];6-6,x-x[BULq];x-x,938-937[BULt]	(((((((..(((((((-(((..&..))).)))))))--)))))))	GGGGGUGUCGGCAGAA-GCCUU&UUGGCAUUCUGUC--CACCUCC	2	0.3923	Protein of unknown function (DUF1685)
Phvul.001G087000.1:2131	miR-RH45	gma-miR393c-5p		miRNov165	Phvul.001G087000.1	2119	2140	2131	-40.80	-33.60	0.823529411764706	4	1-18,2140-2123	19-22,2122-2119[UP3]	....((((((((((((((((((&))))))))))))))))))....	GAAACAAUGCGAUCCCUUUGGA&UCCAAAGGGAUCGCAUUGAUCC	4	0.0134949	auxin signaling F-box 2
Phvul.002G022500.1:235	miR-RH20	gma-miR319q		miRNov10	Phvul.002G022500.1	224	244	235	-42.70	-35.30	0.826697892271663	3.5	1-21,244-224	NA	(((((((((((((((((((((&)))))))))))))))))))))	GGAGGAGUUUUCUUCAGUCCG&UGGACUGAAGGGAGCUCCUUC	4	0.00451869	hydroxyproline-rich glycoprotein family protein
Phvul.005G097200.1:1646	miR-RH20	gma-miR319q		miRNov10	Phvul.005G097200.1	1635	1655	1646	-42.70	-33.30	0.779859484777517	4	1-12,1655-1644;15-20,1641-1636	13-14,1643-1642[SIL];21-21,1635-1635[UP3]	.((((((..((((((((((((&))))))))))))..)))))).	AGAGGGGGACCCUUCAGUCCA&UGGACUGAAGGGAGCUCCUUC	4	0.0312052	TCP family transcription factor 4
Phvul.005G138300.1:1484	miR-RH88	gma-miR172c		miRNov609	Phvul.005G138300.1	1473	1493	1484	-37.50	-37.60	1	1.5	1-21,1493-1473	NA	(((((((((((((((((((((&)))))))))))))))))))))	CUGCAGCAUCAUCAGGAUUCU&GGAAUCUUGAUGAUGCUGCAG	4	0.00901696	related to AP2.7
Phvul.011G071100.2:1763	miR-RH15	gma-miR172a		miRNov227	Phvul.011G071100.2	1752	1772	1763	-34.30	-34.10	0.994169096209913	2	1-20,1772-1753	21-21,1752-1752[UP3]	.((((((((((((((((((((&)))))))))))))))))))).	CUGCAGCAUCAUCAGGAUUCU&AGAAUCUUGAUGAUGCUGCAU	4	0.00451869	related to AP2.7
Phvul.006G062200.1:1416	miR-RH92	gma-miR169n-5p			Phvul.006G062200.1	1405	1425	1416	-42.60	-33.60	0.788732394366197	4	2-20,1424-1406	1-1,1425-1425[UP5];21-21,1405-1405[UP3]	.(((((((((((((((((((.&.))))))))))))))))))).	GCGGCAAAUCAUUCUUGGCUU&CAGCCAAGGGUGAUUUGCCGG	2	0.00243338	nuclear factor Y, subunit A1
Phvul.010G133300.2:1448	miR-RH100	gma-miR169e		miRNov97	Phvul.010G133300.2	1438	1457	1448	-40.30	-32.90	0.816377171215881	2.5	1-15,1457-1443;17-18,1441-1440;20-20,1438-1438	16-16,1442-1442[SIL];19-19,1439-1439[SIL]	(.((.(((((((((((((((&))))))))))))))).)).)	UGGGGAAGUCAUCCUUGGCU&AGCCAAGGAUGACUUGCCGG	4	0.0179526	nuclear factor Y, subunit A3
Phvul.005G055400.1:738	miR-RH41	gma-miR164a		miRNov274	Phvul.005G055400.1	727	747	738	-44.30	-38.50	0.869074492099323	2	1-16,747-732;18-20,730-728	17-17,731-731[SIL];21-21,727-727[UP3]	.(((.((((((((((((((((&)))))))))))))))).))).	AGCAAGUGCCCUGCUUCUCCA&UGGAGAAGCAGGGCACGUGCA	4	0.0362277	NAC domain containing protein 1
Phvul.003G219200.1:195	miR-RH13	gma-miR156a		miRNov339	Phvul.003G219200.1	186	204	195	-37.20	-26.40	0.709677419354839	4.5	2-5,203-200;7-13,198-192;15-20,191-186	1-1,204-204[UP5];6-6,199-199[SIL];14-14,x-x[BULq]	((((((-(((((((.((((.&.)))).))))))).))))))	GUGCUC-UUCUCUUGUGUCU&UGACAGAAGAGAGUGAGCAC	2	0.0446369	Bifunctional inhibitor/lipid-transfer protein/seed storage 2S albumin superfamily protein
Phvul.005G099500.1:164	miR-RH13	gma-miR156a		miRNov339	Phvul.005G099500.1	154	173	164	-37.20	-26.20	0.704301075268817	5.5	2-17,172-157	1-1,173-173[UP5];18-20,156-154[UP3]	...((((((((((((((((.&.))))))))))))))))...	AUUCUCAUUCUCUUCUGUUC&UGACAGAAGAGAGUGAGCAC	3	0.0257831	FASCICLIN-like arabinoogalactan 9
Phvul.003G219100.1:196	miR-RH132	ahy-miR156c		miRNov313	Phvul.003G219100.1	186	205	196	-38.30	-26.70	0.697127937336815	6	3-6,203-200;8-13,198-193;15-21,192-186	1-2,205-204[UP5];7-7,199-199[SIL];14-14,x-x[BULq]	(((((((-((((((.((((..&..)))).)))))).)))))))	GUGCUCU-UCUCUUGUGUCUC&UUGACAGAAGAGAGAGAGCAC	3	0.0193931	Bifunctional inhibitor/lipid-transfer protein/seed storage 2S albumin superfamily protein
Phvul.003G219200.1:196	miR-RH132	ahy-miR156c		miRNov313	Phvul.003G219200.1	186	205	196	-38.30	-26.70	0.697127937336815	6	3-6,203-200;8-13,198-193;15-21,192-186	1-2,205-204[UP5];7-7,199-199[SIL];14-14,x-x[BULq]	(((((((-((((((.((((..&..)))).)))))).)))))))	GUGCUCU-UCUCUUGUGUCUC&UUGACAGAAGAGAGAGAGCAC	2	0.0352141	Bifunctional inhibitor/lipid-transfer protein/seed storage 2S albumin superfamily protein
Phvul.006G217600.1:263	miR-RH84		pvu-miR319c		Phvul.006G217600.1	254	272	263	-34.90	-24.40	0.699140401146132	5	1-12,272-261;13-17,259-255	x-x,260-260[BULt];18-18,254-254[UP3]	.(((((.((((((((((((&))))))))))))-))))).	AAGCUCAUCUUCAUUCCAA&UUGGAGUGAAGG-GAGCUC	2	0.120219	secE/sec61-gamma protein transport protein
Phvul.002G139200.1:1199	miR-RH84		pvu-miR319c		Phvul.002G139200.1	1191	1208	1199	-34.90	-24.90	0.713467048710602	5.5	1-15,1208-1194	16-18,1193-1191[UP3]	...(((((((((((((((&)))))))))))))))...	CCUCUCCCUUCACUCUGG&UUGGAGUGAAGGGAGCUC	2	0.086201	phosphoenolpyruvate carboxykinase 1
Phvul.003G240900.1:547	miR-RH84		pvu-miR319c		Phvul.003G240900.1	539	556	547	-34.90	-23.20	0.664756446991404	8	3-6,554-551;8-9,549-548;11-18,546-539	1-2,556-555[UP5];7-7,550-550[SIL];10-10,547-547[SIL]	((((((((.((.((((..&..)))).)).))))))))	GAGCUCCUCUCCCUCCUC&UUGGAGUGAAGGGAGCUC	2	0.541441	WRKY DNA-binding protein 15
Phvul.006G075800.1:809	miR-RH84		pvu-miR319c		Phvul.006G075800.1	801	818	809	-34.90	-23.40	0.670487106017192	4.5	1-13,818-806;15-18,804-801	14-14,805-805[SIL]	((((.(((((((((((((&))))))))))))).))))	GGGUCUCCUUCACUCUGA&UUGGAGUGAAGGGAGCUC	2	0.485117	Peroxidase superfamily protein
Phvul.009G173900.1:73	miR-RH51		mtr-miR2597		Phvul.009G173900.1	61	82	73	-32.50	-25.30	0.778461538461539	7	3-19,80-64;21-22,62-61	1-2,82-81[UP5];20-20,63-63[SIL]	((.(((((((((((((((((..&..))))))))))))))))).))	AUGAGAUCAGGGGAGUACUACA&UUUGGUACUUCCUUGAUUUGAU	3	0.00414548	0
Phvul.010G108300.1:178	miR-RH51		mtr-miR2597		Phvul.010G108300.1	166	185	178	-32.50	-22.70	0.698461538461538	8	1-7,185-179;10-21,178-167	8-9,x-x[BULq];22-22,166-166[UP3]	.((((((((((((--(((((((&)))))))..)))))))))))).	UUCGAAUCGAGGA--UGCCGAA&UUUGGUACUUCCUUGAUUUGAU	2	0.16058	Nucleic acid-binding, OB-fold-like protein
Phvul.003G129300.1:1264	miR-RH107		miR-RH89		Phvul.003G129300.1	1250	1273	1264	-37.60	-26.00	0.691489361702128	7.5	3-14,1271-1260;17-23,1257-1251	1-2,1273-1272[UP5];15-16,1259-1258[SIL];24-24,1250-1250[UP3]	.(((((((..((((((((((((..&..))))))))))))..))))))).	AAUCUUCUUGUCUGGGAUUCUAGG&AAUAGAAUCCUAGGUUAGAAGAUC	4	0.0485976	Pectin lyase-like superfamily protein
Phvul.008G226000.1:1365	miR-RH81		miR-RH109		Phvul.008G226000.1	1352	1374	1365	-39.70	-26.50	0.667506297229219	11.5	1-4,1374-1371;7-12,1368-1363;13-16,1360-1357;18-21,1355-1352	5-6,1370-1369[SIL];x-x,1362-1361[BULt];17-17,1356-1356[SIL]	((((.((((..((((((..((((&))))..))))))--)))).))))	GGUGGGACCAUUCAUCGGUGCGG&CUGCUAUGAUGA--GGUUGCACC	3	0.0429638	plasma membrane intrinsic protein 1;4
Phvul.001G151600.1:68	miR-RH78		gma-miR9749		Phvul.001G151600.1	57	77	68	-38.80	-26.00	0.670103092783505	9	4-12,74-66;14-19,64-59	1-3,77-75[UP5];13-13,65-65[SIL];20-21,58-57[UP3]	..((((((.(((((((((...&...))))))))).))))))..	AAGAAAGGGGAGAGAAGCAAG&UUGGCUUCUUUCGCCUUUCCC	0	0.172052	TIC-like
Phvul.004G163900.1:1372	miR-RH60		gma-miR4415a-3p		Phvul.004G163900.1	1361	1380	1372	-31.80	-22.30	0.70125786163522	6.5	1-3,1380-1378;5-9,1377-1373;11-21,1371-1361	4-4,x-x[BULq];10-10,1372-1372[SIL]	(((((((((((.(((((-(((&))).))))).)))))))))))	GCGUGUUGUGAAGGGAA-CAG&UUGAUUCUCAUCACAACAUGU	0	0.0186619	NAD(P)-binding Rossmann-fold superfamily protein
Phvul.006G003700.1:163	miR-RH97		gma-miR395d		Phvul.006G003700.1	154	172	163	-33.60	-22.00	0.654761904761905	11	5-15,168-158	1-4,172-169[UP5];16-19,157-154[UP3]	....(((((((((((....&....)))))))))))....	AAGCCCCCCAAACACCACC&UGAAGUGUUUGGGGGAACU	2	0.454181	Bifunctional inhibitor/lipid-transfer protein/seed storage 2S albumin superfamily protein
Phvul.001G187200.1:143	miR-RH48		fam-gma-miR172f	miRNov137	Phvul.001G187200.1	132	152	143	-35.90	-26.80	0.746518105849582	6	2-10,151-143;12-16,141-137;18-21,135-132	1-1,152-152[UP5];11-11,142-142[SIL];17-17,136-136[SIL]	((((.(((((.(((((((((.&.))))))))).))))).))))	GUGCUGCAUCUUCAGGGUUCC&AGAAUCUUGAUGAUGCUGCAC	3	0.00512997	Plant protein of unknown function (DUF247)
Phvul.005G138300.2:1439	miR-RH48		fam-gma-miR172f	miRNov137	Phvul.005G138300.2	1428	1448	1439	-35.90	-34.20	0.952646239554318	2	1-20,1448-1429	21-21,1428-1428[UP3]	.((((((((((((((((((((&)))))))))))))))))))).	CUGCAGCAUCAUCAGGAUUCU&AGAAUCUUGAUGAUGCUGCAC	4	0.0134949	related to AP2.7
Phvul.005G138300.1:1484	miR-RH48		fam-gma-miR172f	miRNov137	Phvul.005G138300.1	1473	1493	1484	-35.90	-34.20	0.952646239554318	2	1-20,1493-1474	21-21,1473-1473[UP3]	.((((((((((((((((((((&)))))))))))))))))))).	CUGCAGCAUCAUCAGGAUUCU&AGAAUCUUGAUGAUGCUGCAC	2	0.00168982	related to AP2.7
Phvul.010G072700.1:1425	miR-RH120		ath-miR171a-3p		Phvul.010G072700.1	1415	1434	1425	-35.80	-35.90	1	1.5	1-20,1434-1415	NA	((((((((((((((((((((&))))))))))))))))))))	GGGAUAUUGGCGCGGCUCAA&UUGAGCCGCGUCAAUAUCUC	4	0.00901696	GRAS family transcription factor
Phvul.001G040800.1:1561	miR-RH131			miRNov61	Phvul.001G040800.1	1551	1570	1561	-34.00	-22.60	0.664705882352941	9.5	3-7,1568-1564;10-20,1561-1551	1-2,1570-1569[UP5];8-9,1563-1562[SIL]	(((((((((((..(((((..&..)))))..)))))))))))	GGCUAGCAAGGAGUCUGACA&UCUCGGAAAUCUUGUUAGCC	3	0.0353618	Concanavalin A-like lectin protein kinase family protein
Phvul.003G249500.2:443	miR-RH24			miRNov455	Phvul.003G249500.2	431	456	443	-37.30	-25.90	0.694369973190349	13	1-5,456-452;6-18,447-435;19-20,433-432	x-x,451-448[BULt];x-x,434-434[BULt];21-21,431-431[UP3]	.((.(((((((((((((....(((((&)))))----)))))))))))))-)).	AUCAAGGGCCUGUUUGGUUACGGGAA&UUCUU----UCAAACAGGCCCU-GAG	0	0.0132464	0
Phvul.004G176500.1:1306	miR-RH44			miRNov42	Phvul.004G176500.1	1294	1315	1306	-31.80	-22.60	0.710691823899371	12.5	5-5,1311-1311;7-21,1309-1295	1-4,1315-1312[UP5];6-6,1310-1310[SIL];22-22,1294-1294[UP3]	.(((((((((((((((.(....&....).))))))))))))))).	GAGGGAGAGAGAGAGAGAUAGG&CAUUUGUUUCUUUCUCUCCUUA	2	0.620571	chromatin protein family
Phvul.009G029900.1:991	miR-RH44			miRNov42	Phvul.009G029900.1	980	1000	991	-31.80	-21.40	0.672955974842767	9	3-12,998-989;14-19,988-983	1-2,1000-999[UP5];13-13,x-x[BULq];20-22,982-980[UP3]	...((((((-((((((((((..&..)))))))))).))))))...	AGCGGAGAG-AAGAGACAGAGG&CAUUUGUUUCUUUCUCUCCUUA	2	0.889513	0
Phvul.009G071900.2:82	miR-RH44			miRNov42	Phvul.009G071900.2	69	91	82	-31.80	-22.00	0.691823899371069	11	5-13,87-79;14-21,77-70	1-4,91-88[UP5];x-x,78-78[BULt];22-22,69-69[UP3]	.((((((((.(((((((((....&....)))))))))-)))))))).	AAAGGAGAGAAAAGGAGCAUAGG&CAUUUGUUUCUUU-CUCUCCUUA	2	0.758034	0
Phvul.004G148000.1:1378	miR-RH49			miRNov395	Phvul.004G148000.1	1367	1387	1378	-35.70	-23.40	0.655462184873949	7	1-12,1387-1376;15-18,1373-1370	13-14,1375-1374[SIL];19-21,1369-1367[UP3]	...((((..((((((((((((&))))))))))))..))))...	AUAGAAGACUUCAGAGGGGCU&AGUUCCUCUGAACGCUUCAUA	2	0.299533	pyrimidine 1
Phvul.005G066000.1:52	miR-RH72			miRNov250	Phvul.005G066000.1	41	61	52	-37.60	-27.10	0.720744680851064	4	1-4,61-58;6-20,56-42	5-5,57-57[SIL];21-21,41-41[UP3]	.(((((((((((((((.((((&)))).))))))))))))))).	UCUUCUUCUUCUUCUUCUCCU&AGGGCAAGAAGAAGAAGAAGC	2	0.139741	D-mannose binding lectin protein with Apple-like carbohydrate-binding domain
Phvul.002G221200.1:1485	miR-RH72			miRNov250	Phvul.002G221200.1	1471	1494	1485	-37.60	-24.70	0.656914893617021	7	2-16,1493-1479;17-20,1475-1472	1-1,1494-1494[UP5];x-x,1478-1476[BULt];21-21,1471-1471[UP3]	.((((...(((((((((((((((.&.)))))))))))))))---)))).	UCUUCAUUUUCUUCUUUUUGCCUG&AGGGCAAGAAGAAGAA---GAAGC	2	0.449546	sugar transporter 1
Phvul.003G218900.1:104	miR-RH72			miRNov250	Phvul.003G218900.1	93	112	104	-37.60	-24.50	0.651595744680851	6	1-8,112-105;11-12,103-102;14-21,100-93	9-10,104-104[AILq];13-13,101-101[SIL]	((((((((.((.-((((((((&))))))))..)).))))))))	GCUUCUUCCUCC-CUUGCUCU&AGGGCAAGAAGAAGAAGAAGC	2	0.478545	Bifunctional inhibitor/lipid-transfer protein/seed storage 2S albumin superfamily protein
Phvul.008G025700.1:9653	miR-RH101				Phvul.008G025700.1	9645	9662	9653	-32.60	-26.90	0.825153374233129	4	1-2,9662-9661;4-18,9659-9645	3-3,9660-9660[SIL]	(((((((((((((((.((&)).)))))))))))))))	GGAGUCAGGAGACCUAAG&CUAAGGUCUCUUGGCUCU	4	0.044279	auxin transport protein (BIG)
Phvul.004G007200.1:657	miR-RH102				Phvul.004G007200.1	648	666	657	-31.00	-20.60	0.664516129032258	6.5	2-5,665-662;7-11,660-656;12-18,654-648	1-1,666-666[UP5];6-6,661-661[SIL];x-x,655-655[BULt]	(((((((.(((((.((((.&.)))).)))))-)))))))	CUUGAUUGGACCACCACCA&GGGUGUUGGUC-GAUUAAG	0	0.116091	methyl-CPG-binding domain 7
Phvul.007G269300.1:270	miR-RH102				Phvul.007G269300.1	262	278	270	-31.00	-20.70	0.667741935483871	5	1-6,278-273;8-9,272-271;11-14,269-266;16-18,264-262	7-7,x-x[BULq];10-10,270-270[SIL];15-15,265-265[SIL]	(((.((((.((-((((((&)))))).)).)))).)))	CUUCAUCGUCC-ACACCC&GGGUGUUGGUCGAUUAAG	2	0.36013	Eukaryotic aspartyl protease family protein
Phvul.011G180300.1:1409	miR-RH103				Phvul.011G180300.1	1399	1418	1409	-40.40	-27.20	0.673267326732673	4	2-10,1417-1409;12-16,1407-1403;18-21,1402-1399	1-1,1418-1418[UP5];11-11,1408-1408[SIL];17-17,x-x[BULq]	((((-(((((.(((((((((.&.))))))))).))))).))))	GAUG-CAGAGAAAGAGAGAGA&GCUCUCUCUUCCUCUGUCAUC	2	0.575405	metacaspase 5
Phvul.008G284000.1:1503	miR-RH104				Phvul.008G284000.1	1492	1512	1503	-24.70	-17.30	0.700404858299595	9.5	4-12,1509-1501;14-20,1499-1493	1-3,1512-1510[UP5];13-13,1500-1500[SIL];21-21,1492-1492[UP3]	.(((((((.(((((((((...&...))))))))).))))))).	CUGAUAAGAGGUUUCUGGCUG&AAUUUAGAAACCAUUUAUCAA	0	0.0314561	ADP glucose pyrophosphorylase 1
Phvul.002G001800.1:747	miR-RH112				Phvul.002G001800.1	738	756	747	-27.60	-21.90	0.793478260869565	4.5	2-18,755-739	1-1,756-756[UP5];19-19,738-738[UP3]	.(((((((((((((((((.&.))))))))))))))))).	CUUCGGAUUUAUCAUUGUG&AGCAAUGAUGAAUCUGAAU	4	0.0485976	cationic amino acid transporter 6
Phvul.002G091700.1:1935	miR-RH129				Phvul.002G091700.1	1921	1944	1935	-33.20	-24.50	0.737951807228916	15	7-23,1938-1922	1-6,1944-1939[UP5];24-24,1921-1921[UP3]	.(((((((((((((((((......&......))))))))))))))))).	CCUCAUGAGUGUCUGUGUGAGGAA&AUUAAAAUAUAGGCACUUAUGAGA	4	0.0218968	O-fucosyltransferase family protein
Phvul.004G028900.1:691	miR-RH22				Phvul.004G028900.1	679	700	691	-32.20	-33.10	1	0.5	1-22,700-679	NA	((((((((((((((((((((((&))))))))))))))))))))))	AUUGGUGGGAUAGGAAAAACAA&UUGUUUUUCCUAUUCCACCAAU	2	0.000845268	Disease resistance protein (TIR-NBS-LRR class) family
Phvul.004G031300.1:1174	miR-RH22				Phvul.004G031300.1	1164	1183	1174	-32.20	-21.30	0.661490683229814	10	1-2,1183-1182;4-11,1180-1173;14-20,1172-1166	3-3,1181-1181[SIL];12-13,x-x[BULq];21-22,1165-1164[UP3]	..(((((((--((((((((.((&)).))))))))..)))))))..	UAUGGUGGA--AGGAAGGAGGA&UUGUUUUUCCUAUUCCACCAAU	2	0.691571	0
Phvul.009G213500.1:970	miR-RH23				Phvul.009G213500.1	960	979	970	-42.20	-29.80	0.706161137440758	4.5	1-11,979-969;14-16,968-966;17-21,964-960	12-13,x-x[BULq];x-x,965-965[BULt]	(((((.(((--(((((((((((&)))))))))))..)))-)))))	GGACUCGGA--GCUGAGAGCUC&GAGCUCUCAGCACUCC-AGUUC	2	0.0357087	MEI2-like protein 5
Phvul.007G092100.1:824	miR-RH37				Phvul.007G092100.1	811	833	824	-35.10	-27.60	0.786324786324786	5.5	1-15,833-819;16-20,816-812	x-x,818-817[BULt];21-21,811-811[UP3]	.(((((..(((((((((((((((&)))))))))))))))--))))).	AGUGCAGCUGGGGUUGUCCAAAG&UUUUGGACAAUUCCA--UGCACC	4	0.0290887	ATP synthase D chain, mitochondrial
Phvul.001G259000.1:934	miR-RH71				Phvul.001G259000.1	925	943	934	-31.80	-21.50	0.676100628930818	9	3-13,941-931;16-19,930-927	1-2,943-942[UP5];14-15,x-x[BULq];20-21,926-925[UP3]	..((((--(((((((((((..&..)))))))))))..))))..	CACUGG--AGCUGCCAAGGCU&AACCUUGGUAGCUAAUUAGAA	3	0.0376489	glyceraldehyde-3-phosphate dehydrogenase C subunit 1
Phvul.002G105000.1:171	miR-RH71				Phvul.002G105000.1	161	180	171	-31.80	-20.90	0.657232704402516	6	2-4,179-177;6-15,175-166;18-20,164-162	1-1,180-180[UP5];5-5,176-176[SIL];16-17,165-165[AILq];21-21,161-161[UP3]	.(((.-((((((((((.(((.&.))).))))))))))..))).	AUCUC-UUAGCUACCAUGGUG&AACCUUGGUAGCUAAUUAGAA	1	0.0498056	aconitase 1
Phvul.002G230200.1:425	miR-RH74				Phvul.002G230200.1	415	433	425	-29.70	-20.00	0.673400673400673	8.5	4-7,430-427;9-19,426-416	1-3,433-431[UP5];8-8,x-x[BULq];20-20,415-415[UP3]	.(((((((((((-((((...&...)))).))))))))))).	ACUCUCAGAAAC-GUUCCCG&UUAGAACUGUUUUUGAGAGC	0	0.0516722	Dof-type zinc finger DNA-binding family protein
Phvul.006G114900.1:706	miR-RH74				Phvul.006G114900.1	696	714	706	-29.70	-19.90	0.67003367003367	8.5	4-7,711-708;9-19,707-697	1-3,714-712[UP5];8-8,x-x[BULq];20-20,696-696[UP3]	.(((((((((((-((((...&...)))).))))))))))).	UCUCUCAGAAAC-GUUCCCG&UUAGAACUGUUUUUGAGAGC	0	0.0542163	Dof-type zinc finger DNA-binding family protein
Phvul.006G114900.2:384	miR-RH74				Phvul.006G114900.2	374	392	384	-29.70	-19.90	0.67003367003367	8.5	4-7,389-386;9-19,385-375	1-3,392-390[UP5];8-8,x-x[BULq];20-20,374-374[UP3]	.(((((((((((-((((...&...)))).))))))))))).	UCUCUCAGAAAC-GUUCCCG&UUAGAACUGUUUUUGAGAGC	0	0.0596631	Dof-type zinc finger DNA-binding family protein
Phvul.007G160000.1:576	miR-RH74				Phvul.007G160000.1	567	585	576	-29.70	-22.30	0.750841750841751	4.5	2-8,584-578;10-15,576-571;17-20,570-567	1-1,585-585[UP5];9-9,577-577[SIL];16-16,x-x[BULq]	((((-((((((.(((((((.&.))))))).)))))).))))	GCUC-CAGAAAGAGUUCUAC&UUAGAACUGUUUUUGAGAGC	0	0.00789336	exocyst subunit exo70 family protein H4
Phvul.004G033100.1:2295	miR-RH74				Phvul.004G033100.1	2285	2304	2295	-29.70	-21.08	0.70976430976431	6.5	2-10,2303-2295;14-20,2291-2285	1-1,2304-2304[UP5];11-13,2294-2292[SIL]	(((((((...(((((((((.&.)))))))))...)))))))	GUUCUCACACACAGUUCUAC&UUAGAACUGUUUUUGAGAGC	3	0.0276988	U-box domain-containing protein
Phvul.006G133700.1:1119	miR-RH76				Phvul.006G133700.1	1108	1129	1119	-29.60	-21.20	0.716216216216216	8	1-7,1129-1123;9-17,1120-1112;19-21,1110-1108	8-8,1122-1121[AILt];18-18,1111-1111[SIL]	(((.(((((((((..(((((((&)))))))-.))))))))).)))	GAUGAGUAUGUUUGGGGAGGCG&UGCCUUC-AAAAUAUACUGAUU	1	0.00288383	glycosyl hydrolase 9A1
Phvul.005G042800.1:1570	miR-RH8				Phvul.005G042800.1	1562	1579	1570	-30.60	-22.10	0.722222222222222	5.5	3-9,1577-1571;11-18,1569-1562	1-2,1579-1578[UP5];10-10,1570-1570[SIL]	((((((((.(((((((..&..))))))).))))))))	AUAAGGUUGAUCACAGAG&UGCUGUGAUGAACCUUGU	1	0.0281228	Plant protein of unknown function (DUF936)
Phvul.003G163200.1:384	miR-RH8				Phvul.003G163200.1	377	393	384	-30.60	-20.50	0.669934640522876	5	3-13,391-381;15-18,380-377	1-2,393-392[UP5];14-14,x-x[BULq]	((((-(((((((((((..&..))))))))))).))))	ACAA-GUUCAUCGCAGGC&UGCUGUGAUGAACCUUGU	2	0.400973	0
Phvul.005G152900.1:521	miR-RH8				Phvul.005G152900.1	511	530	521	-30.60	-20.50	0.669934640522876	7	2-12,529-519;13-14,517-516;15-18,514-511	1-1,530-530[UP5];x-x,518-518[BULt];x-x,515-515[BULt]	((((.((.(((((((((((.&.)))))))))))-))-))))	GCGAUGGCUUCAUCACGGUG&UGCUGUGAUGAA-CC-UUGU	2	0.406519	Calcium-binding EF-hand family protein
Phvul.006G103900.1:3445	miR-RH83				Phvul.006G103900.1	3437	3456	3445	-23.40	-16.70	0.713675213675214	7	1-4,3456-3453;5-18,3450-3437	x-x,3452-3451[BULt]	((((((((((((((..((((&))))--))))))))))))))	GAGAAUCAAGUUCUACGUCA&UGGC--AGAAUUUGAUUUUU	0	0.112315	Myosin family protein with Dil domain
Phvul.005G131200.1:1648	miR-RH83				Phvul.005G131200.1	1640	1657	1648	-23.40	-20.60	0.88034188034188	5.5	3-18,1655-1640	1-2,1657-1656[UP5]	((((((((((((((((..&..))))))))))))))))	GGAAGUCAAGUUCUGCAG&UGGCAGAAUUUGAUUUUU	2	0.0093533	alpha-L-fucosidase 1
Phvul.011G065000.1:1609	miR-RH83				Phvul.011G065000.1	1601	1618	1609	-23.40	-15.50	0.662393162393162	8	2-7,1617-1612;10-16,1609-1603	1-1,1618-1618[UP5];8-9,1611-1610[SIL];17-18,1602-1601[UP3]	..(((((((..((((((.&.))))))..)))))))..	CCAAAUCAAUGUCUGCUU&UGGCAGAAUUUGAUUUUU	2	0.886482	heat shock protein 70
Phvul.001G201300.1:867	miR-RH83				Phvul.001G201300.1	859	876	867	-23.40	-16.30	0.696581196581197	7	2-6,875-871;8-15,869-862	1-1,876-876[UP5];7-7,870-870[SIL];16-18,861-859[UP3]	...((((((((.(((((.&.))))).))))))))...	UCCAAUCAGAUGCUGCCC&UGGCAGAAUUUGAUUUUU	1	0.172784	Peroxidase superfamily protein
Phvul.007G077800.1:342	miR-RH83				Phvul.007G077800.1	334	351	342	-23.40	-17.80	0.760683760683761	6.5	1-6,351-346;9-17,343-335	7-8,345-344[SIL];18-18,334-334[UP3]	.(((((((((..((((((&))))))..))))))))).	UGAAAUCAAGGACUGCCA&UGGCAGAAUUUGAUUUUU	2	0.2543	chitinase A
Phvul.008G186500.1:3767	miR-RH83				Phvul.008G186500.1	3759	3777	3767	-23.40	-15.90	0.67948717948718	12	1-7,3777-3771;12-17,3765-3760	8-11,3770-3766[AILt];18-18,3759-3759[UP3]	.((((((.....(((((((&)))))))-....)))))).	GGAGAUCCCAUGUCUGCCA&UGGCAGA-AUUUGAUUUUU	2	0.761891	Protein of unknown function (DUF3133)
Phvul.008G203300.1:284	miR-RH99				Phvul.008G203300.1	273	301	284	-33.30	-22.40	0.672672672672673	18	1-5,301-297;6-9,289-286;10-21,284-273	x-x,296-290[BULt];x-x,285-285[BULt]	((((((((((((.((((.......(((((&)))))-------))))-))))))))))))	AAGCAGAAGAAUAUGGGUGGUGAAGGAAG&CUUCU-------CUCA-AUUCUUCUGCUU	0	0.261791	Cyclin B1;4
Phvul.009G016000.1:80	miR-RH99				Phvul.009G016000.1	69	89	80	-33.30	-23.80	0.714714714714715	6.5	1-9,89-81;11-17,79-73;19-19,71-71	10-10,80-80[SIL];18-18,72-72[SIL];20-21,70-69[UP3]	..(.(((((((.(((((((((&))))))))).))))))).)..	CUGGAGAGGAGAUGAGAGAAG&CUUCUCUCAAUUCUUCUGCUU	0	0.108198	lysine decarboxylase family protein
Phvul.003G082700.1:270	miR-RH99				Phvul.003G082700.1	259	279	270	-33.30	-21.70	0.651651651651652	8.5	4-12,276-268;14-20,266-260	1-3,279-277[UP5];13-13,267-267[SIL];21-21,259-259[UP3]	.(((((((.(((((((((...&...))))))))).))))))).	CGGCAGAAAAAUUGAGGGCUA&CUUCUCUCAAUUCUUCUGCUU	2	0.858806	indole-3-butyric acid response 1
Phvul.005G057600.1:721	miR-RH99				Phvul.005G057600.1	710	732	721	-33.30	-21.68	0.651051051051051	12.5	1-6,732-727;8-8,725-725;11-21,720-710	7-7,726-726[SIL];9-10,724-721[AILt]	(((((((((((....(.((((((&)))))).)--..)))))))))))	AAGCGGAAGAGGCAAGCGAGGAG&CUUCUCUC--AAUUCUUCUGCUU	2	0.861877	SBP (S-ribonuclease binding protein) family protein

## Sheet: psRNAtarget list
miRNA_Acc.	Target_Acc.	Expectation	UPE	miRNA_start	miRNA_end	Target_start	Target_end	miRNA_aligned_fragment	Target_aligned_fragment	Inhibition	target annotation
miR-RH1	Phvul.010G146200.1	1.5	24.568	1	20	1025	1044	UCGGACCAGGCUUCAUUCCC	UGGAAUGAAGCCUGGUCCGG	Cleavage	Homeobox-leucine zipper family protein / lipid-binding START domain-containing protein
miR-RH1	Phvul.005G166900.1	1.5	23.765	1	20	1306	1325	UCGGACCAGGCUUCAUUCCC	UGGAAUGAAGCCUGGUCCGG	Cleavage	Homeobox-leucine zipper family protein / lipid-binding START domain-containing protein
miR-RH1	Phvul.002G246800.1	2	21.186	1	20	1055	1074	UCGGACCAGGCUUCAUUCCC	UGGGAUGAAGCCUGGUCCGG	Cleavage	Homeobox-leucine zipper family protein / lipid-binding START domain-containing protein
miR-RH1	Phvul.006G128600.1	2	21.074	1	20	1041	1060	UCGGACCAGGCUUCAUUCCC	UGGGAUGAAGCCUGGUCCGG	Cleavage	Homeobox-leucine zipper family protein / lipid-binding START domain-containing protein
miR-RH1	Phvul.011G079800.1	2	21.217	1	20	1357	1376	UCGGACCAGGCUUCAUUCCC	UGGGAUGAAGCCUGGUCCGG	Cleavage	Homeobox-leucine zipper family protein / lipid-binding START domain-containing protein
miR-RH1	Phvul.002G137800.1	3	23.362	1	20	566	585	UCGGACCAGGCUUCAUUCCC	GGGAUUCAAGCCGGGUCCGA	Cleavage	Plastid-lipid associated protein PAP / fibrillin family protein
miR-RH1	Phvul.002G137800.2	3	23.362	1	20	566	585	UCGGACCAGGCUUCAUUCCC	GGGAUUCAAGCCGGGUCCGA	Cleavage	Plastid-lipid associated protein PAP / fibrillin family protein
miR-RH10	Phvul.007G253900.1	2	20.248	1	21	140	160	UUCCACAGCUUUCUUGAACUU	AAGUGUAAGAAAGUUGUGGAA	Cleavage	0
miR-RH10	Phvul.008G204300.1	2	17.17	1	20	1051	1070	UUCCACAGCUUUCUUGAACU	GGUUCAAGAAAGCUGAGGAA	Cleavage	Ankyrin-repeat containing protein
miR-RH10	Phvul.003G168400.1	2	23.545	1	20	37	56	UUCCACAGCUUUCUUGAACU	GGUUCAAUAAAGCUGUGGGA	Cleavage	0
miR-RH10	Phvul.007G222300.1	2	19.691	1	19	642	661	UUCCACA-GCUUUCUUGAAC	GUUCAAGAAAGCCUGUGGAA	Cleavage	growth-regulating factor 3
miR-RH10	Phvul.002G041800.1	2	16.353	1	19	675	694	UUCCACA-GCUUUCUUGAAC	GUUCAAGAAAGCCUGUGGAA	Cleavage	growth-regulating factor 5
miR-RH10	Phvul.011G017700.1	2	16.561	1	19	627	646	UUCCACA-GCUUUCUUGAAC	GUUCAAGAAAGCCUGUGGAA	Cleavage	growth-regulating factor 5
miR-RH10	Phvul.001G187500.1	2	20.849	1	19	724	743	UUCCACA-GCUUUCUUGAAC	GUUCAAGAAAGCCUGUGGAA	Cleavage	growth-regulating factor 4
miR-RH10	Phvul.009G228000.1	2	14.584	1	19	506	525	UUCCACA-GCUUUCUUGAAC	GUUCAAGAAAGCCUGUGGAA	Cleavage	growth-regulating factor 5
miR-RH10	Phvul.010G048400.1	2	14.485	1	19	765	784	UUCCACA-GCUUUCUUGAAC	GUUCAAGAAAGCCUGUGGAA	Cleavage	growth-regulating factor 9
miR-RH10	Phvul.003G131800.1	2	14.304	1	19	803	822	UUCCACA-GCUUUCUUGAAC	GUUCAAGAAAGCCUGUGGAA	Cleavage	growth-regulating factor 5
miR-RH10	Phvul.002G131700.1	2	10.24	1	19	498	517	UUCCACA-GCUUUCUUGAAC	GUUCAAGAAAGCCUGUGGAA	Cleavage	growth-regulating factor 2
miR-RH10	Phvul.009G047000.2	2	16.953	1	19	1123	1142	UUCCACA-GCUUUCUUGAAC	GUUCAAGAAAGCCUGUGGAA	Cleavage	growth-regulating factor 7
miR-RH10	Phvul.009G047000.3	2	16.953	1	19	1126	1145	UUCCACA-GCUUUCUUGAAC	GUUCAAGAAAGCCUGUGGAA	Cleavage	growth-regulating factor 7
miR-RH10	Phvul.001G031000.1	2	20.138	1	19	1048	1067	UUCCACA-GCUUUCUUGAAC	GUUCAAGAAAGCCUGUGGAA	Cleavage	growth-regulating factor 1
miR-RH10	Phvul.009G047000.1	2	16.953	1	19	1150	1169	UUCCACA-GCUUUCUUGAAC	GUUCAAGAAAGCCUGUGGAA	Cleavage	growth-regulating factor 7
miR-RH10	Phvul.010G130000.1	2	16.86	1	19	1940	1959	UUCCACA-GCUUUCUUGAAC	GUUCAAGAAAGCCUGUGGAA	Cleavage	growth-regulating factor 5
miR-RH10	Phvul.002G254800.1	2.5	14.208	1	21	1552	1572	UUCCACAGCUUUCUUGAACUU	AAAUUUGAGAAGGCUGUGGAA	Cleavage	tetratricopeptide repeat (TPR)-containing protein
miR-RH10	Phvul.008G188400.1	2.5	12.97	1	20	2731	2750	UUCCACAGCUUUCUUGAACU	AGUUAAAGAAAGUUGUGGAC	Cleavage	DNA mismatch repair protein MutS, type 2
miR-RH10	Phvul.006G191600.1	2.5	15.102	1	21	701	721	UUCCACAGCUUUCUUGAACUU	GAGUACAAGGAAACUGUGGAA	Translation	syntaxin of plants 124
miR-RH10	Phvul.005G126400.1	3	15.743	1	21	149	169	UUCCACAGCUUUCUUGAACUU	AAGUUCAAGGAAGGUGUGGCA	Cleavage	Stress responsive A/B Barrel Domain
miR-RH10	Phvul.003G154800.1	3	13.184	1	21	1720	1740	UUCCACAGCUUUCUUGAACUU	AAGAUUGAGAAGGCUGUGGAG	Cleavage	heat shock protein 70B
miR-RH10	Phvul.002G061900.1	3	21.396	1	20	795	814	UUCCACAGCUUUCUUGAACU	GGUUCAAGAAACUUGUGGGG	Translation	nitrate transporter 1.1
miR-RH10	Phvul.002G250000.1	3	12.438	1	21	973	993	UUCCACAGCUUUCUUGAACUU	GAAUUCGUGAAGGCUGUGGAA	Cleavage	Phosphatidylinositol-4-phosphate 5-kinase family protein
miR-RH10	Phvul.004G046200.1	3	19.971	1	21	2054	2074	UUCCACAGCUUUCUUGAACUU	GGGGUGAAGAAGGCUGUGGAA	Cleavage	ATPase E1-E2 type family protein / haloacid dehalogenase-like hydrolase family protein
miR-RH10	Phvul.011G211100.1	3	16.321	1	21	1018	1038	UUCCACAGCUUUCUUGAACUU	GAGUUGAAGCAAUCUGUGGAA	Translation	structural maintenance of chromosomes 2
miR-RH100	Phvul.003G133100.1	1.5	13.878	1	20	1358	1377	AGCCAAGGAUGACUUGCCGG	CUGGCAAAUCAUCCUUGGCU	Cleavage	nuclear factor Y, subunit A3
miR-RH100	Phvul.005G156100.1	2	17.946	1	20	1207	1226	AGCCAAGGAUGACUUGCCGG	UUGGGAAGUCAUCCUUGGCU	Cleavage	nuclear factor Y, subunit A3
miR-RH100	Phvul.008G283100.2	2.5	22.203	1	20	1434	1453	AGCCAAGGAUGACUUGCCGG	GCGGCAAAUCAUUCUUGGCU	Cleavage	nuclear factor Y, subunit A9
miR-RH100	Phvul.008G283100.1	2.5	22.203	1	20	1580	1599	AGCCAAGGAUGACUUGCCGG	GCGGCAAAUCAUUCUUGGCU	Cleavage	nuclear factor Y, subunit A9
miR-RH100	Phvul.010G133300.2	3	20.389	1	20	1438	1457	AGCCAAGGAUGACUUGCCGG	UGGGGAAGUCAUCCUUGGCU	Cleavage	nuclear factor Y, subunit A3
miR-RH100	Phvul.001G196800.4	3	15.189	1	20	1373	1392	AGCCAAGGAUGACUUGCCGG	UAGGCAACUCAUCCUUGGCU	Cleavage	nuclear factor Y, subunit A10
miR-RH100	Phvul.010G133300.1	3	20.389	1	20	1558	1577	AGCCAAGGAUGACUUGCCGG	UGGGGAAGUCAUCCUUGGCU	Cleavage	nuclear factor Y, subunit A3
miR-RH100	Phvul.007G267100.2	3	14.315	1	20	1271	1290	AGCCAAGGAUGACUUGCCGG	UAGGCAAAUCAUCCUUGGCU	Cleavage	nuclear factor Y, subunit A2
miR-RH100	Phvul.001G196800.3	3	15.189	1	20	1751	1770	AGCCAAGGAUGACUUGCCGG	UAGGCAACUCAUCCUUGGCU	Cleavage	nuclear factor Y, subunit A10
miR-RH100	Phvul.001G196800.1	3	15.189	1	20	1803	1822	AGCCAAGGAUGACUUGCCGG	UAGGCAACUCAUCCUUGGCU	Cleavage	nuclear factor Y, subunit A10
miR-RH100	Phvul.001G196800.2	3	15.189	1	20	1915	1934	AGCCAAGGAUGACUUGCCGG	UAGGCAACUCAUCCUUGGCU	Cleavage	nuclear factor Y, subunit A10
miR-RH100	Phvul.007G267100.1	3	14.315	1	20	1827	1846	AGCCAAGGAUGACUUGCCGG	UAGGCAAAUCAUCCUUGGCU	Cleavage	nuclear factor Y, subunit A2
miR-RH100	Phvul.008G106100.1	3	19.15	1	19	389	408	AGCCAAGGAUGACU-UGCCG	CGGCACAGUCAUUCUUGGUU	Cleavage	0
miR-RH103	Phvul.003G284200.1	2	18.288	1	21	470	490	GCUCUCUCUUCCUCUGUCAUC	GGUGGCGGAGGAGGAGAGAGC	Cleavage	Zinc finger (CCCH-type) family protein
miR-RH103	Phvul.003G284200.2	2	18.288	1	21	404	424	GCUCUCUCUUCCUCUGUCAUC	GGUGGCGGAGGAGGAGAGAGC	Cleavage	Zinc finger (CCCH-type) family protein
miR-RH103	Phvul.011G125500.1	2	8.781	1	20	2248	2267	GCUCUCUCUUCCUCUGUCAU	AUGAUAGAGGAAGAGAAAGC	Cleavage	targeting protein for XKLP2
miR-RH103	Phvul.003G223900.1	2.5	12.435	1	21	1896	1916	GCUCUCUCUUCCUCUGUCAUC	GAAGACAGAGGGAGAGAGAGA	Cleavage	MATE efflux family protein
miR-RH103	Phvul.011G119100.1	2.5	16.599	1	20	102	121	GCUCUCUCUUCCUCUGUCAU	AUGGUGGAGGGAGAGAGAGU	Cleavage	Protein kinase superfamily protein
miR-RH103	Phvul.011G119100.2	2.5	16.599	1	20	102	121	GCUCUCUCUUCCUCUGUCAU	AUGGUGGAGGGAGAGAGAGU	Cleavage	Protein kinase superfamily protein
miR-RH103	Phvul.002G220600.1	2.5	15.423	1	20	90	109	GCUCUCUCUUCCUCUGUCAU	AUGGAAGAGGAAGAGAGAGA	Cleavage	PLAC8 family protein
miR-RH103	Phvul.009G028700.1	2.5	21.309	1	20	2792	2811	GCUCUCUCUUCCUCUGUCAU	AUGAGGGUGGAAGAGAGAGC	Cleavage	acetyl-CoA carboxylase 1
miR-RH103	Phvul.003G051500.1	3	7.979	1	20	1083	1102	GCUCUCUCUUCCUCUGUCAU	AUGACAGAGGAAGAGAGGAG	Cleavage	microfibrillar-associated protein-related
miR-RH103	Phvul.001G045900.1	3	21.05	1	21	1490	1510	GCUCUCUCUUCCUCUGUCAUC	GAUGACGGAGGAAGGGAGUGU	Cleavage	ARM repeat superfamily protein
miR-RH103	Phvul.001G045900.2	3	21.05	1	21	1490	1510	GCUCUCUCUUCCUCUGUCAUC	GAUGACGGAGGAAGGGAGUGU	Cleavage	ARM repeat superfamily protein
miR-RH103	Phvul.011G004900.1	3	19.955	1	21	1304	1324	GCUCUCUCUUCCUCUGUCAUC	GGUGAAGGAGGGAGAGAGAGU	Cleavage	Tetratricopeptide repeat (TPR)-like superfamily protein
miR-RH103	Phvul.006G176300.1	3	19.424	1	21	1006	1026	GCUCUCUCUUCCUCUGUCAUC	GGUGACAAAGGAAGAGAGUGC	Cleavage	TRICHOME BIREFRINGENCE-LIKE 21
miR-RH103	Phvul.003G157300.1	3	9.019	1	21	819	839	GCUCUCUCUUCCUCUGUCAUC	GAGGAUGGAGGAGGAGAGGGC	Cleavage	0
miR-RH103	Phvul.007G086800.1	3	16.29	1	21	38	58	GCUCUCUCUUCCUCUGUCAUC	GCUGACAGAGAAAGAGAGAGA	Translation	somatic embryogenesis receptor-like kinase 1
miR-RH103	Phvul.003G148200.1	3	6.337	1	21	50	70	GCUCUCUCUUCCUCUGUCAUC	GAAGACAGAGAAAGAGAGAGA	Translation	myb domain protein 36
miR-RH103	Phvul.006G140300.1	3	12.13	1	20	418	437	GCUCUCUCUUCCUCUGUCAU	CUGACAGAGGAAAAGAGAGA	Cleavage	microtubule-associated proteins 70-5
miR-RH103	Phvul.003G140200.1	3	14.976	1	20	2938	2957	GCUCUCUCUUCCUCUGUCAU	UUGACAGAUGAAGGGAGAGU	Cleavage	autoinhibited Ca2+ -ATPase, isoform 8
miR-RH103	Phvul.003G140200.2	3	14.976	1	20	2536	2555	GCUCUCUCUUCCUCUGUCAU	UUGACAGAUGAAGGGAGAGU	Cleavage	autoinhibited Ca2+ -ATPase, isoform 8
miR-RH103	Phvul.005G044500.1	3	9.756	1	20	168	187	GCUCUCUCUUCCUCUGUCAU	AAGAUAGAGGGAGAGAGAGA	Cleavage	CTP synthase family protein
miR-RH103	Phvul.009G151200.1	3	24.271	1	20	832	851	GCUCUCUCUUCCUCUGUCAU	AUGGAAGAGGGAGAGAGAGG	Cleavage	Pectin lyase-like superfamily protein
miR-RH103	Phvul.006G183100.1	3	21.14	1	20	10	29	GCUCUCUCUUCCUCUGUCAU	AUGAUAGAGAGAGAGAGAGG	Translation	erf domain protein 9
miR-RH103	Phvul.009G102000.1	3	14.096	1	20	236	255	GCUCUCUCUUCCUCUGUCAU	GUGACAGAGAGAGAGAGAGA	Translation	FAD-dependent oxidoreductase family protein
miR-RH103	Phvul.002G029500.1	3	10.504	1	20	742	761	GCUCUCUCUUCCUCUGUCAU	AUGACCGAGGAAGAAAGAGU	Cleavage	chromatin remodeling 1
miR-RH103	Phvul.004G128800.1	3	21.938	1	20	2578	2597	GCUCUCUCUUCCUCUGUCAU	AAGACAGAGGGGGAGGGAGU	Cleavage	Transducin/WD40 repeat-like superfamily protein
miR-RH103	Phvul.011G053900.1	3	8.028	1	21	531	550	GCUCUCUCUUCCUCUGUCAUC	GAUG-CAGAGGAAGAGAGAGA	Cleavage	RNA-binding CRS1 / YhbY (CRM) domain protein
miR-RH103	Phvul.009G155000.1	3	7.715	1	20	182	201	GCUCUCUCUUCCUCUGUCAU	AAGACAGAGAAAGAGAGAGA	Translation	Protein kinase protein with adenine nucleotide alpha hydrolases-like domain
miR-RH103	Phvul.010G031500.1	3	17.994	1	20	497	516	GCUCUCUCUUCCUCUGUCAU	CUGAGUGAGGAAGAGAGAGC	Cleavage	Actin binding Calponin homology (CH) domain-containing protein
miR-RH103	Phvul.007G179500.1	3	17.255	1	20	628	647	GCUCUCUCUUCCUCUGUCAU	GUGACAGUGAAAGGGAGAGC	Translation	DNA binding
miR-RH103	Phvul.002G133400.1	3	15.371	1	20	2737	2756	GCUCUCUCUUCCUCUGUCAU	AUGACUGUGGAGGAGGGAGC	Cleavage	NB-ARC domain-containing disease resistance protein
miR-RH103	Phvul.001G187300.1	3	14.086	1	20	1690	1709	GCUCUCUCUUCCUCUGUCAU	AUAAUGGAAGAAGAGAGAGC	Cleavage	0
miR-RH103	Phvul.010G049400.1	3	20.731	1	20	1275	1294	GCUCUCUCUUCCUCUGUCAU	GUGACAAAUGAAGAGAGAGU	Cleavage	glycine-tRNA ligases
miR-RH103	Phvul.002G103100.1	3	17.263	1	20	691	710	GCUCUCUCUUCCUCUGUCAU	GUGACAGAAUAAGGGAGAGC	Translation	Vesicle transport v-SNARE family protein
miR-RH103	Phvul.010G127200.1	3	20.165	1	20	434	453	GCUCUCUCUUCCUCUGUCAU	AUGACAAACGAGGAGAGGGC	Cleavage	DNA binding;DNA-directed RNA polymerases
miR-RH104	Phvul.004G027600.1	2.5	22.649	1	20	141	160	AAUUUAGAAACCAUUUAUCA	UGAUGAAUGGUUGUUGAAUU	Cleavage	Glutaredoxin family protein
miR-RH104	Phvul.002G235900.1	2.5	5.918	1	20	2527	2546	AAUUUAGAAACCAUUUAUCA	UGAUAGAUAUUUUCUAAAUU	Translation	acyl-activating enzyme 18
miR-RH104	Phvul.007G034500.2	3	13.708	1	21	694	714	AAUUUAGAAACCAUUUAUCAA	UUGGUUAAUGGUUUUUAAAUC	Cleavage	MATE efflux family protein
miR-RH104	Phvul.007G034600.1	3	16.576	1	21	588	608	AAUUUAGAAACCAUUUAUCAA	UUGGUUAAUGGUUUUUAAAUC	Cleavage	MATE efflux family protein
miR-RH104	Phvul.007G034600.2	3	16.576	1	21	588	608	AAUUUAGAAACCAUUUAUCAA	UUGGUUAAUGGUUUUUAAAUC	Cleavage	MATE efflux family protein
miR-RH104	Phvul.007G034500.1	3	13.708	1	21	694	714	AAUUUAGAAACCAUUUAUCAA	UUGGUUAAUGGUUUUUAAAUC	Cleavage	MATE efflux family protein
miR-RH104	Phvul.007G089900.1	3	18.422	1	20	957	976	AAUUUAGAAACCAUUUAUCA	UAAUAGGUGGUUUCUAAAUC	Cleavage	Mitochondrial transcription termination factor family protein
miR-RH104	Phvul.001G059700.1	3	7.805	1	20	1008	1027	AAUUUAGAAACCAUUUAUCA	UGAUUAGUGGUUUUUGGAUU	Cleavage	0
miR-RH104	Phvul.011G181300.1	3	15.714	1	20	1811	1830	AAUUUAGAAACCAUUUAUCA	UGAAAAGUGGUUUCCAAAUU	Cleavage	SWITCH1
miR-RH105	Phvul.004G014000.1	3	16.394	1	22	2085	2106	UCUUAAACAAAGCACUUUGCUU	AAGAAAAAUGCUUUGUUUGGGA	Cleavage	Tetratricopeptide repeat (TPR)-like superfamily protein
miR-RH105	Phvul.007G155600.1	3	9.483	1	22	781	802	UCUUAAACAAAGCACUUUGCUU	GAGAAAAAUGUUUUGUUUAAGG	Cleavage	0
miR-RH105	Phvul.005G040900.2	3	18.601	1	20	1	20	UCUUAAACAAAGCACUUUGC	GCAAGGUGUUUUGUUUUGGA	Cleavage	glucan synthase-like 3
miR-RH105	Phvul.005G040900.1	3	18.601	1	20	1	20	UCUUAAACAAAGCACUUUGC	GCAAGGUGUUUUGUUUUGGA	Cleavage	callose synthase 1
miR-RH105	Phvul.002G018100.1	3	21.432	1	21	720	740	UCUUAAACAAAGCACUUUGCU	GGGAAAGUGCUUUGUUAAGGA	Cleavage	mitogen-activated protein kinase kinase kinase 21
miR-RH105	Phvul.006G139100.1	3	13.797	1	20	752	771	UCUUAAACAAAGCACUUUGC	CUAAAAUGCUUUGUUUAAGG	Cleavage	Bifunctional inhibitor/lipid-transfer protein/seed storage 2S albumin superfamily protein
miR-RH105	Phvul.011G055400.1	3	17.185	1	22	1369	1390	UCUUAAACAAAGCACUUUGCUU	GAGCAACUUGCUAUGUUUAAGA	Translation	calcium-dependent protein kinase 24
miR-RH106	Phvul.009G250600.1	1.5	22.141	1	20	1154	1173	UGUUGUUACUUGAAGUGUCA	UGGCACUUCGAGUAACAGCA	Cleavage	Plant invertase/pectin methylesterase inhibitor superfamily
miR-RH106	Phvul.005G082300.2	2	12.418	1	20	856	875	UGUUGUUACUUGAAGUGUCA	GGAAACUUCAAGUAACAACA	Cleavage	histone acetyltransferase of the CBP family 12
miR-RH106	Phvul.005G082300.1	2	12.418	1	20	907	926	UGUUGUUACUUGAAGUGUCA	GGAAACUUCAAGUAACAACA	Cleavage	histone acetyltransferase of the CBP family 12
miR-RH106	Phvul.001G259600.1	3	24.183	1	24	3705	3728	UGUUGUUACUUGAAGUGUCAGCCU	AGCCUGACACUUGAAGAGGCAACA	Cleavage	0
miR-RH106	Phvul.002G158300.2	3	19.607	1	22	570	591	UGUUGUUACUUGAAGUGUCAGC	GUUGGCAUCUCAAGUAGCAGCA	Cleavage	Disease resistance protein (TIR-NBS class)
miR-RH106	Phvul.002G158300.1	3	19.607	1	22	656	677	UGUUGUUACUUGAAGUGUCAGC	GUUGGCAUCUCAAGUAGCAGCA	Cleavage	Disease resistance protein (TIR-NBS class)
miR-RH106	Phvul.005G009200.1	3	19.088	1	23	1311	1333	UGUUGUUACUUGAAGUGUCAGCC	GUCUGAUAUUUCAAUUAACAAUG	Translation	N-terminal nucleophile aminohydrolases (Ntn hydrolases) superfamily protein
miR-RH106	Phvul.009G232600.1	3	8.444	1	24	563	586	UGUUGUUACUUGAAGUGUCAGCCU	AAGUUGAUAUUUGAAAUAACAACA	Translation	0
miR-RH106	Phvul.002G176100.4	3	19.427	1	24	3653	3676	UGUUGUUACUUGAAGUGUCAGCCU	AGCUUGACACUUGAAGAGGCAACA	Cleavage	0
miR-RH106	Phvul.002G176100.3	3	19.427	1	24	3818	3841	UGUUGUUACUUGAAGUGUCAGCCU	AGCUUGACACUUGAAGAGGCAACA	Cleavage	0
miR-RH106	Phvul.002G176100.1	3	19.427	1	24	3897	3920	UGUUGUUACUUGAAGUGUCAGCCU	AGCUUGACACUUGAAGAGGCAACA	Cleavage	0
miR-RH106	Phvul.002G176100.2	3	19.427	1	24	4100	4123	UGUUGUUACUUGAAGUGUCAGCCU	AGCUUGACACUUGAAGAGGCAACA	Cleavage	0
miR-RH106	Phvul.007G087700.1	3	17.329	1	21	1271	1291	UGUUGUUACUUGAAGUGUCAG	UUGACAUGUCAAGUAACAAUU	Cleavage	receptor like protein 15
miR-RH106	Phvul.007G087600.1	3	18.734	1	21	1313	1333	UGUUGUUACUUGAAGUGUCAG	UUGACAUGUCAAGUAACAAUU	Cleavage	receptor like protein 13
miR-RH106	Phvul.L007300.1	3	15.766	1	21	2276	2296	UGUUGUUACUUGAAGUGUCAG	UUGACAUGUCAAGUAACAAUU	Cleavage	disease resistance family protein / LRR family protein
miR-RH106	Phvul.003G069100.1	3	23.754	1	21	537	557	UGUUGUUACUUGAAGUGUCAG	CUGACCCUUCAGAUGACAACA	Translation	Pectate lyase family protein
miR-RH106	Phvul.010G022900.1	3	20.653	1	20	1019	1038	UGUUGUUACUUGAAGUGUCA	UGGUGCUUCUAGUGACAACA	Translation	GTP cyclohydrolase I
miR-RH107	Phvul.010G112400.1	3	18.418	1	24	1222	1245	AAUAGAAUCCUAGGUUAGAAGAUC	GAUAUUAUAACUUGGAAUUCUAUU	Translation	pentatricopeptide (PPR) repeat-containing protein
miR-RH107	Phvul.011G020800.1	3	16.218	1	22	2663	2684	AAUAGAAUCCUAGGUUAGAAGA	UCUUCUGACUUACCAUUCUAUU	Translation	methionine--tRNA ligase, putative / methionyl-tRNA synthetase, putative / MetRS, putative
miR-RH107	Phvul.007G216100.1	3	13.449	1	21	2411	2431	AAUAGAAUCCUAGGUUAGAAG	CUUUUAAUUUAAGAUUUUAUU	Translation	CTP synthase family protein
miR-RH107	Phvul.001G012100.1	3	12.989	1	20	212	231	AAUAGAAUCCUAGGUUAGAA	UUCUGGCUUAGGUUUCUGUU	Cleavage	Sec14p-like phosphatidylinositol transfer family protein
miR-RH107	Phvul.008G038600.1	3	10.299	1	20	756	775	AAUAGAAUCCUAGGUUAGAA	UUCAAACUUAAGAUUUUAUU	Translation	myb domain protein 113
miR-RH108	Phvul.008G074400.1	2.5	18.028	1	20	182	201	AUUUCUAAUUCGUGGUCUAA	UUAGACAACGUAUUAGAAGU	Translation	PIF1 helicase
miR-RH108	Phvul.002G257800.1	3	14.115	1	20	790	809	AUUUCUAAUUCGUGGUCUAA	CCAGACCACGGAUUAGAGAU	Cleavage	RPM1-interacting protein 4 (RIN4) family protein
miR-RH108	Phvul.009G164200.1	3	12.319	1	21	1229	1249	AUUUCUAAUUCGUGGUCUAAU	AUGAUACCACAAAUUAGAAAU	Translation	fatty acyl-ACP thioesterases B
miR-RH108	Phvul.009G188400.1	3	16.421	1	19	485	504	AUUUCUAAUUCG-UGGUCUA	GAGACCAACGAAUUAGAAAU	Cleavage	photosystem II reaction center protein C
miR-RH109	Phvul.006G160400.1	3	11.78	1	20	911	931	CUGCU-AUGAUGAGGUUGCAC	GUGCAAUCUCAUCAUCAGCAG	Cleavage	DNAJ heat shock N-terminal domain-containing protein
miR-RH109	Phvul.002G100000.1	3	17.275	1	20	807	826	CUGCUAUGAUGAGGUUGCAC	GUGUACGCUUAUCAUAGCAG	Cleavage	0
miR-RH109	Phvul.001G146200.2	3	11.783	1	20	720	739	CUGCUAUGAUGAGGUUGCAC	GUGCAGCCUCAAGAUAGUAG	Translation	0
miR-RH109	Phvul.001G146200.1	3	11.783	1	20	733	752	CUGCUAUGAUGAGGUUGCAC	GUGCAGCCUCAAGAUAGUAG	Translation	0
miR-RH11	Phvul.001G091400.1	0	16.005	1	21	1181	1201	UUGACAGAAGAUAGAGAGCAC	GUGCUCUCUAUCUUCUGUCAA	Cleavage	Squamosa promoter-binding protein-like (SBP domain) transcription factor family protein
miR-RH11	Phvul.002G230300.1	0	13.406	1	20	734	753	UUGACAGAAGAUAGAGAGCA	UGCUCUCUAUCUUCUGUCAA	Cleavage	squamosa promoter-binding protein-like 12
miR-RH11	Phvul.002G230300.2	0	13.406	1	20	699	718	UUGACAGAAGAUAGAGAGCA	UGCUCUCUAUCUUCUGUCAA	Cleavage	squamosa promoter-binding protein-like 12
miR-RH11	Phvul.001G262600.1	1	12.44	1	21	1484	1504	UUGACAGAAGAUAGAGAGCAC	GUGCUCUCUCUCUUCUGUCAA	Cleavage	squamosa promoter binding protein-like 2
miR-RH11	Phvul.001G141000.1	1	18.964	1	21	867	887	UUGACAGAAGAUAGAGAGCAC	GUGCUCUCUCUCUUCUGUCAA	Cleavage	squamosa promoter binding protein-like 9
miR-RH11	Phvul.007G258400.1	1	15.603	1	21	818	838	UUGACAGAAGAUAGAGAGCAC	GUGCUCUCUCUCUUCUGUCAA	Cleavage	squamosa promoter binding protein-like 9
miR-RH11	Phvul.007G258400.2	1	15.603	1	21	815	835	UUGACAGAAGAUAGAGAGCAC	GUGCUCUCUCUCUUCUGUCAA	Cleavage	squamosa promoter binding protein-like 9
miR-RH11	Phvul.003G039600.1	1.5	13.61	1	21	1004	1024	UUGACAGAAGAUAGAGAGCAC	GUGCUCUCUCUCUUCUGUCAG	Cleavage	Squamosa promoter-binding protein-like (SBP domain) transcription factor family protein
miR-RH11	Phvul.003G182900.1	2	13.668	1	21	1907	1927	UUGACAGAAGAUAGAGAGCAC	GUGCUCUCUCUCUUCUGUCAU	Cleavage	Squamosa promoter-binding protein-like (SBP domain) transcription factor family protein
miR-RH11	Phvul.002G286000.1	2	9.827	1	21	1527	1547	UUGACAGAAGAUAGAGAGCAC	GUGCUCUCUCUCUUCUGUCAU	Cleavage	Squamosa promoter-binding protein-like (SBP domain) transcription factor family protein
miR-RH11	Phvul.002G286000.2	2	9.827	1	21	1460	1480	UUGACAGAAGAUAGAGAGCAC	GUGCUCUCUCUCUUCUGUCAU	Cleavage	Squamosa promoter-binding protein-like (SBP domain) transcription factor family protein
miR-RH11	Phvul.009G165100.2	2	19.467	1	21	1208	1228	UUGACAGAAGAUAGAGAGCAC	GUGCUCUCUCUCUUCUGUCAU	Cleavage	Squamosa promoter-binding protein-like (SBP domain) transcription factor family protein
miR-RH11	Phvul.009G165100.1	2	19.467	1	21	1137	1157	UUGACAGAAGAUAGAGAGCAC	GUGCUCUCUCUCUUCUGUCAU	Cleavage	Squamosa promoter-binding protein-like (SBP domain) transcription factor family protein
miR-RH11	Phvul.002G241900.1	2	5.479	1	20	33	52	UUGACAGAAGAUAGAGAGCA	UGCUCUUUAUCUUCUCUCAA	Cleavage	ovate family protein 5
miR-RH11	Phvul.005G101900.1	2	17.687	1	20	787	806	UUGACAGAAGAUAGAGAGCA	UGCUCUCUCUCUUCUGUCAU	Cleavage	squamosa promoter binding protein-like 4
miR-RH11	Phvul.005G074000.1	2	15.574	1	20	977	996	UUGACAGAAGAUAGAGAGCA	UGCUCCCUCUCUUCUGUCAA	Cleavage	squamosa promoter-binding protein-like 12
miR-RH11	Phvul.004G023400.1	2.5	22.421	1	21	1023	1043	UUGACAGAAGAUAGAGAGCAC	GUGCUCUCUAGCUUCUAUCAA	Translation	0
miR-RH11	Phvul.006G183900.1	2.5	11.449	1	20	725	744	UUGACAGAAGAUAGAGAGCA	AGCUCUCUAUCUUCUAUCAA	Cleavage	squamosa promoter binding protein-like 3
miR-RH11	Phvul.002G121800.1	2.5	11.764	1	20	105	124	UUGACAGAAGAUAGAGAGCA	UGCUCUCUUCCUUCUGUCAG	Translation	RNAse l inhibitor protein 2
miR-RH11	Phvul.003G016500.1	2.5	20.075	1	20	564	583	UUGACAGAAGAUAGAGAGCA	UGCCCUCCAUUUUCUGUCAA	Cleavage	S-adenosyl-L-methionine-dependent methyltransferases superfamily protein
miR-RH11	Phvul.003G183800.1	3	15.313	1	20	592	611	UUGACAGAAGAUAGAGAGCA	AGCUUUCUGUUUUUUGUCAA	Cleavage	0
miR-RH11	Phvul.011G164800.1	3	18.099	1	20	668	687	UUGACAGAAGAUAGAGAGCA	AGCUCUCUCUCUUCUGUCAC	Cleavage	squamosa promoter-binding protein-like 12
miR-RH11	Phvul.009G220500.2	3	11.188	1	20	226	245	UUGACAGAAGAUAGAGAGCA	UGUUCUUUUUCUUCUGUCAU	Cleavage	hydroxyproline-rich glycoprotein family protein
miR-RH11	Phvul.008G115600.1	3	10.28	1	20	81	100	UUGACAGAAGAUAGAGAGCA	UUCUCUCUGUCUUCUCUCAA	Cleavage	0
miR-RH11	Phvul.001G051200.1	3	13.083	1	20	303	322	UUGACAGAAGAUAGAGAGCA	AGAUCUCUUUCUUCUGUCAA	Cleavage	TPX2 (targeting protein for Xklp2) protein family
miR-RH11	Phvul.001G051200.3	3	13.083	1	20	303	322	UUGACAGAAGAUAGAGAGCA	AGAUCUCUUUCUUCUGUCAA	Cleavage	TPX2 (targeting protein for Xklp2) protein family
miR-RH11	Phvul.001G051200.2	3	13.083	1	20	320	339	UUGACAGAAGAUAGAGAGCA	AGAUCUCUUUCUUCUGUCAA	Cleavage	TPX2 (targeting protein for Xklp2) protein family
miR-RH11	Phvul.009G182900.1	3	17.771	1	20	2230	2249	UUGACAGAAGAUAGAGAGCA	UGAUUUGUAUUUUCUGUCAA	Cleavage	formin 8
miR-RH110	Phvul.003G232200.2	2.5	22.479	1	20	818	837	UGUGAUAUUGGUUUGGCUCA	AGAGGCAAACCGAUAUCACA	Cleavage	little nuclei4
miR-RH110	Phvul.003G232200.1	2.5	22.479	1	20	818	837	UGUGAUAUUGGUUUGGCUCA	AGAGGCAAACCGAUAUCACA	Cleavage	little nuclei4
miR-RH110	Phvul.010G055100.1	3	11.423	1	21	1873	1893	UGUGAUAUUGGUUUGGCUCAU	AUGAGCUUACCCAAUAUCAUA	Cleavage	Disease resistance protein (TIR-NBS-LRR class) family
miR-RH110	Phvul.005G157400.1	3	17.594	1	21	2664	2684	UGUGAUAUUGGUUUGGCUCAU	AUGAGGCAAAUCUGUAUCACA	Translation	ATPase E1-E2 type family protein / haloacid dehalogenase-like hydrolase family protein
miR-RH110	Phvul.004G084400.1	3	10.415	1	23	1974	1996	UGUGAUAUUGGUUUGGCUCAUCU	AAGUGAACCAGACGAAUAUCAUA	Translation	forkhead-associated (FHA) domain-containing protein
miR-RH110	Phvul.005G023100.4	3	16.328	1	20	1032	1051	UGUGAUAUUGGUUUGGCUCA	UGCGACAAACCAGUAUCAUA	Cleavage	sigma factor 4
miR-RH110	Phvul.005G023100.2	3	16.328	1	20	1057	1076	UGUGAUAUUGGUUUGGCUCA	UGCGACAAACCAGUAUCAUA	Cleavage	sigma factor 4
miR-RH110	Phvul.005G023100.5	3	16.328	1	20	1242	1261	UGUGAUAUUGGUUUGGCUCA	UGCGACAAACCAGUAUCAUA	Cleavage	sigma factor 4
miR-RH110	Phvul.005G023100.1	3	16.328	1	20	1245	1264	UGUGAUAUUGGUUUGGCUCA	UGCGACAAACCAGUAUCAUA	Cleavage	sigma factor 4
miR-RH110	Phvul.005G023100.3	3	16.328	1	20	1267	1286	UGUGAUAUUGGUUUGGCUCA	UGCGACAAACCAGUAUCAUA	Cleavage	sigma factor 4
miR-RH110	Phvul.005G023100.6	3	16.328	1	20	1270	1289	UGUGAUAUUGGUUUGGCUCA	UGCGACAAACCAGUAUCAUA	Cleavage	sigma factor 4
miR-RH111	Phvul.011G211500.1	1.5	13.492	1	24	4067	4090	AAAUCAGAGACCAUUUUAGAAACU	AAUCUCUAAAAUGGUCUCUAAUUU	Cleavage	Cellulose synthase family protein
miR-RH111	Phvul.002G173000.1	3	16.255	1	21	2751	2771	AAAUCAGAGACCAUUUUAGAA	UGUUGAGAUGGUUUCUGAUUU	Cleavage	histidine kinase 3
miR-RH111	Phvul.004G159500.1	3	15.403	1	20	660	679	AAAUCAGAGACCAUUUUAGA	UUUAAAAUGAUCUUUGAUUG	Translation	cytochrome P450, family 71, subfamily B, polypeptide 34
miR-RH111	Phvul.009G184600.1	3	13.558	1	24	820	843	AAAUCAGAGACCAUUUUAGAAACU	AAUAUCUGAAACUGUCUUUGAUUU	Cleavage	eukaryotic elongation factor 5A-1
miR-RH113	Phvul.008G074400.1	2.5	18.028	1	20	182	201	AUUUCUAAUUCGUGGUCUAA	UUAGACAACGUAUUAGAAGU	Translation	PIF1 helicase
miR-RH113	Phvul.002G257800.1	3	14.115	1	20	790	809	AUUUCUAAUUCGUGGUCUAA	CCAGACCACGGAUUAGAGAU	Cleavage	RPM1-interacting protein 4 (RIN4) family protein
miR-RH113	Phvul.009G164200.1	3	12.319	1	22	1228	1249	AUUUCUAAUUCGUGGUCUAAUU	GAUGAUACCACAAAUUAGAAAU	Translation	fatty acyl-ACP thioesterases B
miR-RH113	Phvul.009G188400.1	3	16.421	1	19	485	504	AUUUCUAAUUCG-UGGUCUA	GAGACCAACGAAUUAGAAAU	Cleavage	photosystem II reaction center protein C
miR-RH114	Phvul.002G275000.1	2	14.155	1	20	612	631	UCGACACUGCAUUCAAUCAU	AUGAUUGGGUGCUGUGUCGA	Cleavage	NAC (No Apical Meristem) domain transcriptional regulator superfamily protein
miR-RH114	Phvul.004G023100.1	3	24.639	1	20	2001	2020	UCGACACUGCAUUCAAUCAU	GUGUUUGAAUGCAGUGUUGU	Cleavage	ABC transporter family protein
miR-RH114	Phvul.001G100200.1	3	23.537	1	20	736	755	UCGACACUGCAUUCAAUCAU	AUGAUUGGGUGUUGUGUCGG	Cleavage	NAC domain containing protein 47
miR-RH115	Phvul.002G027500.1	1.5	19.947	1	20	538	557	UUGAGCCGUGCCAAUAUCAC	GUGAUAUUGGAGCGGCUCAA	Translation	GRAS family transcription factor
miR-RH115	Phvul.010G072700.1	1.5	18.356	1	20	1415	1434	UUGAGCCGUGCCAAUAUCAC	GGGAUAUUGGCGCGGCUCAA	Cleavage	GRAS family transcription factor
miR-RH115	Phvul.010G072900.1	1.5	18.356	1	20	1566	1585	UUGAGCCGUGCCAAUAUCAC	GGGAUAUUGGCGCGGCUCAA	Cleavage	GRAS family transcription factor
miR-RH115	Phvul.008G143400.2	1.5	18.284	1	20	1678	1697	UUGAGCCGUGCCAAUAUCAC	GGGAUAUUGGCGCGGCUCAA	Cleavage	GRAS family transcription factor
miR-RH115	Phvul.008G143400.1	1.5	18.284	1	20	1683	1702	UUGAGCCGUGCCAAUAUCAC	GGGAUAUUGGCGCGGCUCAA	Cleavage	GRAS family transcription factor
miR-RH115	Phvul.001G144600.1	3	15.217	1	20	1874	1893	UUGAGCCGUGCCAAUAUCAC	GAGGUAUUGUCACGGUUCAA	Translation	P-loop containing nucleoside triphosphate hydrolases superfamily protein
miR-RH116	Phvul.011G211500.1	0.5	13.492	1	24	4067	4090	AAAUUAGAGACCAUUUUAGGAACU	AAUCUCUAAAAUGGUCUCUAAUUU	Cleavage	Cellulose synthase family protein
miR-RH116	Phvul.005G018900.2	2.5	12.718	1	24	25	48	AAAUUAGAGACCAUUUUAGGAACU	AGUCUCUAACAUGGUCACUAAUUU	Cleavage	0
miR-RH116	Phvul.005G018900.1	2.5	12.718	1	24	25	48	AAAUUAGAGACCAUUUUAGGAACU	AGUCUCUAACAUGGUCACUAAUUU	Cleavage	0
miR-RH116	Phvul.003G144100.1	3	18.358	1	24	727	750	AAAUUAGAGACCAUUUUAGGAACU	AGUUCCUAAAAUGGAUUCUGAUUC	Translation	Transducin/WD40 repeat-like superfamily protein
miR-RH116	Phvul.001G156800.1	3	23.339	1	22	871	892	AAAUUAGAGACCAUUUUAGGAA	UUUCUAAGAUGGUUUUUAAUUG	Cleavage	RNI-like superfamily protein
miR-RH116	Phvul.008G222700.1	3	16.52	1	20	122	141	AAAUUAGAGACCAUUUUAGG	AUUAGAAUGGUCUCUAAUUG	Cleavage	basic helix-loop-helix (bHLH) DNA-binding superfamily protein
miR-RH116	Phvul.009G027100.1	3	14.164	1	21	288	308	AAAUUAGAGACCAUUUUAGGA	UUCUAAAGUGGAUUCUAGUUU	Translation	S-adenosyl-L-methionine-dependent methyltransferases superfamily protein
miR-RH117	Phvul.006G028900.1	1.5	19.178	1	24	2389	2412	AAUUGACUUCCGGAUUAUGUAAUC	GAUUACAUAAUCCGGAAGUCAUUU	Cleavage	putative mitochondrial RNA helicase 2
miR-RH117	Phvul.009G202700.1	2	12.465	1	20	2949	2968	AAUUGACUUCCGGAUUAUGU	ACAUGAUUUGGAAGUCAGUU	Cleavage	histone-lysine N-methyltransferases
miR-RH117	Phvul.002G167600.1	2.5	22.483	1	24	125	148	AAUUGACUUCCGGAUUAUGUAAUC	GAUUAUAUAAUCCGGAAGCUAAUU	Cleavage	0
miR-RH117	Phvul.005G006700.1	2.5	9.988	1	24	2801	2824	AAUUGACUUCCGGAUUAUGUAAUC	GAUUACAUAAUCCGAAAGUUAAUC	Translation	Zincin-like metalloproteases family protein
miR-RH117	Phvul.003G223700.1	2.5	15.648	1	24	1374	1397	AAUUGACUUCCGGAUUAUGUAAUC	GAUUAUAUAAUUCAGAAGUUAAUU	Translation	TraB family protein
miR-RH117	Phvul.010G000700.1	2.5	20.362	1	23	4821	4843	AAUUGACUUCCGGAUUAUGUAAU	AUUAUAUAAUCCGGAAGCUAAUU	Cleavage	HEAT repeat-containing protein
miR-RH117	Phvul.010G000700.2	2.5	20.362	1	23	4900	4922	AAUUGACUUCCGGAUUAUGUAAU	AUUAUAUAAUCCGGAAGCUAAUU	Cleavage	HEAT repeat-containing protein
miR-RH117	Phvul.003G019400.2	3	18.356	1	24	2033	2056	AAUUGACUUCCGGAUUAUGUAAUC	GGUUACAUAAUCCGGAAGCUAAUA	Cleavage	ARM repeat superfamily protein
miR-RH117	Phvul.003G019400.1	3	18.356	1	24	2886	2909	AAUUGACUUCCGGAUUAUGUAAUC	GGUUACAUAAUCCGGAAGCUAAUA	Cleavage	ARM repeat superfamily protein
miR-RH117	Phvul.009G242600.1	3	11.324	1	24	1116	1139	AAUUGACUUCCGGAUUAUGUAAUC	GCUAACAUAGUUUUGAAGUCAGUU	Translation	Pectin lyase-like superfamily protein
miR-RH117	Phvul.008G211100.1	3	17.622	1	20	573	592	AAUUGACUUCCGGAUUAUGU	UUAUAAUCCUGGAGUCAAUU	Translation	chitin elicitor receptor kinase 1
miR-RH118	Phvul.004G176900.1	2	19.456	1	20	1401	1420	AGAGAAACGCAUUGUUGUAG	UUAUGACAAUGCGUUUUUCU	Cleavage	Alkaline-phosphatase-like family protein
miR-RH118	Phvul.001G110600.1	2	16.281	1	20	124	144	AGAGAAACG-CAUUGUUGUAG	CUACAACAAUGGCGUUUCUCU	Translation	Leucine-rich repeat transmembrane protein kinase
miR-RH118	Phvul.006G109200.1	2.5	12.318	1	23	317	339	AGAGAAACGCAUUGUUGUAGAAU	AAUCUACAGCAACCCGUUUCUCU	Translation	Galactose oxidase/kelch repeat superfamily protein
miR-RH118	Phvul.008G263400.1	3	14.148	1	23	1004	1026	AGAGAAACGCAUUGUUGUAGAAU	GUUCUAUAAAAAUGGGUUUUUCU	Translation	0
miR-RH118	Phvul.008G145800.1	3	15.075	1	21	421	441	AGAGAAACGCAUUGUUGUAGA	UCUGUAGCAGUGUGUUUCUUU	Cleavage	PQ-loop repeat family protein / transmembrane family protein
miR-RH118	Phvul.009G157100.1	3	19.377	1	20	749	768	AGAGAAACGCAUUGUUGUAG	UUGCAGCAAUGCGAUUCUCU	Cleavage	Small GTP-binding protein
miR-RH118	Phvul.007G091300.1	3	9.555	1	20	2443	2462	AGAGAAACGCAUUGUUGUAG	UUAUAUUAAUGUGUUUCUCU	Cleavage	cytosolic invertase 2
miR-RH118	Phvul.001G082100.1	3	16.371	1	20	2131	2150	AGAGAAACGCAUUGUUGUAG	CUGUUGCAAUGUGUUUCUCU	Cleavage	alpha/beta-Hydrolases superfamily protein
miR-RH118	Phvul.001G242200.1	3	6.706	1	22	219	239	AGAGAAACGCAUUGUUGUAGAA	UGUUACGACAAUG-GUUUCUCU	Translation	Cytochrome P450 superfamily protein
miR-RH119	Phvul.006G136700.1	2	13.448	1	23	610	632	AUAUGAGAUUGCAGGUAAUAGAG	CAUUAUUAUGUGCAGUCUCAUAU	Cleavage	Sec14p-like phosphatidylinositol transfer family protein
miR-RH119	Phvul.006G136700.2	2	13.448	1	23	610	632	AUAUGAGAUUGCAGGUAAUAGAG	CAUUAUUAUGUGCAGUCUCAUAU	Cleavage	Sec14p-like phosphatidylinositol transfer family protein
miR-RH119	Phvul.006G137200.1	2	13.792	1	23	364	386	AUAUGAGAUUGCAGGUAAUAGAG	CAUUAUUAUGUGCAGUCUCAUAU	Cleavage	Sec14p-like phosphatidylinositol transfer family protein
miR-RH119	Phvul.004G034800.1	2.5	11.563	1	24	692	715	AUAUGAGAUUGCAGGUAAUAGAGC	GUGUUAUUUUCUCCAAUCUCAUAU	Cleavage	Ribosomal protein S19e family protein
miR-RH119	Phvul.011G166200.1	2.5	16.553	1	20	1875	1894	AUAUGAGAUUGCAGGUAAUA	CAUUACCUGCUAUUUCAUAU	Translation	SecY protein transport family protein
miR-RH119	Phvul.009G017800.1	3	11.154	1	22	590	611	AUAUGAGAUUGCAGGUAAUAGA	UUUAUUCCUUGUAAUUUCAUGU	Cleavage	0
miR-RH119	Phvul.006G220600.1	3	18.57	1	24	255	278	AUAUGAGAUUGCAGGUAAUAGAGC	GAUGUAUUACCCGUGAUCUUGUAU	Cleavage	0
miR-RH119	Phvul.007G245800.1	3	22.871	1	22	1066	1087	AUAUGAGAUUGCAGGUAAUAGA	UAUGUAGCUUGUAAUCUCAUAU	Cleavage	SERINE CARBOXYPEPTIDASE-LIKE 49
miR-RH119	Phvul.005G182400.1	3	14.98	1	20	644	663	AUAUGAGAUUGCAGGUAAUA	CAUUGCCUUCAAUCUCAUGU	Cleavage	NOD26-like intrinsic protein 6;1
miR-RH119	Phvul.002G047100.2	3	13.272	1	20	1866	1885	AUAUGAGAUUGCAGGUAAUA	UAUAGCCUGUGAUCUCAUGU	Cleavage	Cyclin family protein
miR-RH119	Phvul.002G047100.1	3	13.272	1	20	1509	1528	AUAUGAGAUUGCAGGUAAUA	UAUAGCCUGUGAUCUCAUGU	Cleavage	Cyclin family protein
miR-RH12	Phvul.008G061300.2	2	19.792	1	22	1023	1044	UCUUCCCUACACCUCCCAUACC	GGUAUGGGGGGUGUAGGAAAGA	Cleavage	Disease resistance protein (CC-NBS-LRR class) family
miR-RH12	Phvul.008G061300.1	2	19.792	1	22	1520	1541	UCUUCCCUACACCUCCCAUACC	GGUAUGGGGGGUGUAGGAAAGA	Cleavage	Disease resistance protein (CC-NBS-LRR class) family
miR-RH12	Phvul.001G224800.1	2	22.378	1	20	795	814	UCUUCCCUACACCUCCCAUA	UAUGGCGGGUGUGGGGAAGA	Cleavage	Galactose oxidase/kelch repeat superfamily protein
miR-RH12	Phvul.001G224800.2	2	22.378	1	20	995	1014	UCUUCCCUACACCUCCCAUA	UAUGGCGGGUGUGGGGAAGA	Cleavage	Galactose oxidase/kelch repeat superfamily protein
miR-RH12	Phvul.002G001500.1	3	20.336	1	20	2122	2141	UCUUCCCUACACCUCCCAUA	UGUGGGAGGUGUGUGGAGGA	Cleavage	GATA transcription factor 26
miR-RH12	Phvul.005G038200.1	3	22.418	1	21	845	865	UCUUCCCUACACCUCCCAUAC	GUUUGGGAGGGGUGGGGAGGA	Translation	urophorphyrin methylase 1
miR-RH12	Phvul.007G210600.1	3	23.222	1	22	517	538	UCUUCCCUACACCUCCCAUACC	GAUUUGAGGGGUGUGGGGAAGA	Cleavage	squamosa promoter binding protein-like 1
miR-RH12	Phvul.003G202900.1	3	19.79	1	22	2611	2632	UCUUCCCUACACCUCCCAUACC	GCUAUGUCAUGUGUAGGGAAGA	Cleavage	quinolinate synthase
miR-RH12	Phvul.011G182900.1	3	22.551	1	20	446	465	UCUUCCCUACACCUCCCAUA	UAUGAGAGGGUUAGGGAAGA	Translation	MLP-like protein 43
miR-RH120	Phvul.010G072700.1	1	18.356	1	20	1415	1434	UUGAGCCGCGUCAAUAUCUC	GGGAUAUUGGCGCGGCUCAA	Cleavage	GRAS family transcription factor
miR-RH120	Phvul.010G072900.1	1	18.356	1	20	1566	1585	UUGAGCCGCGUCAAUAUCUC	GGGAUAUUGGCGCGGCUCAA	Cleavage	GRAS family transcription factor
miR-RH120	Phvul.008G143400.2	1	18.284	1	20	1678	1697	UUGAGCCGCGUCAAUAUCUC	GGGAUAUUGGCGCGGCUCAA	Cleavage	GRAS family transcription factor
miR-RH120	Phvul.008G143400.1	1	18.284	1	20	1683	1702	UUGAGCCGCGUCAAUAUCUC	GGGAUAUUGGCGCGGCUCAA	Cleavage	GRAS family transcription factor
miR-RH120	Phvul.002G027500.1	2.5	19.947	1	20	538	557	UUGAGCCGCGUCAAUAUCUC	GUGAUAUUGGAGCGGCUCAA	Translation	GRAS family transcription factor
miR-RH120	Phvul.005G129100.1	3	15.373	1	20	938	957	UUGAGCCGCGUCAAUAUCUC	UAUAUACUGACGCGGCUCAA	Cleavage	Serine carboxypeptidase S28 family protein
miR-RH120	Phvul.011G055300.2	3	16.641	1	20	835	854	UUGAGCCGCGUCAAUAUCUC	GAGACAUUGGUGGGGCUCAA	Cleavage	0
miR-RH120	Phvul.011G055300.1	3	16.641	1	20	864	883	UUGAGCCGCGUCAAUAUCUC	GAGACAUUGGUGGGGCUCAA	Cleavage	0
miR-RH120	Phvul.001G144600.1	3	15.217	1	20	1874	1893	UUGAGCCGCGUCAAUAUCUC	GAGGUAUUGUCACGGUUCAA	Translation	P-loop containing nucleoside triphosphate hydrolases superfamily protein
miR-RH120	Phvul.005G155900.1	3	17.7	1	20	962	981	UUGAGCCGCGUCAAUAUCUC	GCGACAUUGACGAGGCUCAA	Cleavage	Pentatricopeptide repeat (PPR) superfamily protein
miR-RH122	Phvul.011G211500.1	0	13.492	1	22	4069	4090	AAAUUAGAGACCAUUUUAGAAA	UCUCUAAAAUGGUCUCUAAUUU	Cleavage	Cellulose synthase family protein
miR-RH122	Phvul.005G018900.2	2	12.718	1	23	26	48	AAAUUAGAGACCAUUUUAGAAAC	GUCUCUAACAUGGUCACUAAUUU	Cleavage	0
miR-RH122	Phvul.005G018900.1	2	12.718	1	23	26	48	AAAUUAGAGACCAUUUUAGAAAC	GUCUCUAACAUGGUCACUAAUUU	Cleavage	0
miR-RH122	Phvul.001G156800.1	2.5	23.339	1	24	869	892	AAAUUAGAGACCAUUUUAGAAACA	UCUUUCUAAGAUGGUUUUUAAUUG	Cleavage	RNI-like superfamily protein
miR-RH122	Phvul.009G027100.1	2.5	14.164	1	21	288	308	AAAUUAGAGACCAUUUUAGAA	UUCUAAAGUGGAUUCUAGUUU	Translation	S-adenosyl-L-methionine-dependent methyltransferases superfamily protein
miR-RH122	Phvul.008G222700.1	3	16.52	1	20	122	141	AAAUUAGAGACCAUUUUAGA	AUUAGAAUGGUCUCUAAUUG	Cleavage	basic helix-loop-helix (bHLH) DNA-binding superfamily protein
miR-RH122	Phvul.007G176500.1	3	17.579	1	24	750	773	AAAUUAGAGACCAUUUUAGAAACA	UCUCUCUAAGAUGGUAUUUAAUUG	Translation	RNI-like superfamily protein
miR-RH122	Phvul.007G176500.2	3	17.579	1	24	935	958	AAAUUAGAGACCAUUUUAGAAACA	UCUCUCUAAGAUGGUAUUUAAUUG	Translation	RNI-like superfamily protein
miR-RH122	Phvul.007G090800.1	3	24.061	1	21	94	114	AAAUUAGAGACCAUUUUAGAA	UUCAGGAAUGGUCGCUAAUUU	Cleavage	alpha/beta-Hydrolases superfamily protein
miR-RH124	Phvul.006G028900.1	2	22.405	1	24	2436	2459	AAAAGACUUCUAGAUUAUGUAAUC	GAUUAUAUAAUCCGGAAGUCUUUU	Cleavage	putative mitochondrial RNA helicase 2
miR-RH124	Phvul.006G188400.1	3	15.893	1	24	1213	1236	AAAAGACUUCUAGAUUAUGUAAUC	GAUUAUAUAAUCCAGAAGUCUCUU	Cleavage	Aluminium induced protein with YGL and LRDR motifs
miR-RH124	Phvul.003G143000.1	3	13.273	1	23	2312	2334	AAAAGACUUCUAGAUUAUGUAAU	AUUACGUAAUCCAAAAGUUUUUU	Translation	pumilio 6
miR-RH124	Phvul.008G035100.1	3	15.647	1	20	1536	1555	AAAAGACUUCUAGAUUAUGU	UUGUAAUCUAGGAGUUUUUU	Cleavage	calmodulin-binding protein-related
miR-RH124	Phvul.007G248100.1	3	16.076	1	23	2066	2088	AAAAGACUUCUAGAUUAUGUAAU	GUGACUUGAUCUAGAAGUGUUUU	Cleavage	S-adenosyl-L-methionine-dependent methyltransferases superfamily protein
miR-RH124	Phvul.009G237900.2	3	17.698	1	23	2280	2302	AAAAGACUUCUAGAUUAUGUAAU	ACUACGUAAUACAGAAGUUUUUU	Cleavage	pumilio 5
miR-RH124	Phvul.009G237900.1	3	17.698	1	23	2316	2338	AAAAGACUUCUAGAUUAUGUAAU	ACUACGUAAUACAGAAGUUUUUU	Cleavage	pumilio 5
miR-RH124	Phvul.009G171800.1	3	18.178	1	20	726	745	AAAAGACUUCUAGAUUAUGU	ACAUGAUCAAGAAGUUUUUA	Cleavage	RING domain ligase2
miR-RH124	Phvul.005G166100.1	3	15.079	1	20	3505	3524	AAAAGACUUCUAGAUUAUGU	AUGUCAUCUAGGGGUCUUUU	Cleavage	ARM repeat superfamily protein
miR-RH125	Phvul.003G055400.1	3	13.648	1	21	2029	2049	AGAGACCAUUUUAGAAACUAA	UUAGUUUCUGAAAUGGUCCCA	Cleavage	DEA(D/H)-box RNA helicase family protein
miR-RH125	Phvul.011G211500.1	3	13.662	1	23	4063	4085	AGAGACCAUUUUAGAAACUAAAA	UUUCAAUCUCUAAAAUGGUCUCU	Cleavage	Cellulose synthase family protein
miR-RH125	Phvul.009G094200.1	3	17.339	1	21	1122	1142	AGAGACCAUUUUAGAAACUAA	UCAGUUUCCAAAAUGGUCUCC	Cleavage	cellulose synthase 1
miR-RH126	Phvul.010G072700.1	0.5	18.511	1	21	1417	1437	UGAUUGAGCCGUGCCAAUAUC	GAUAUUGGCGCGGCUCAAUCA	Cleavage	GRAS family transcription factor
miR-RH126	Phvul.010G072900.1	0.5	18.511	1	21	1568	1588	UGAUUGAGCCGUGCCAAUAUC	GAUAUUGGCGCGGCUCAAUCA	Cleavage	GRAS family transcription factor
miR-RH126	Phvul.008G143400.2	0.5	17.071	1	21	1680	1700	UGAUUGAGCCGUGCCAAUAUC	GAUAUUGGCGCGGCUCAAUCA	Cleavage	GRAS family transcription factor
miR-RH126	Phvul.008G143400.1	0.5	17.071	1	21	1685	1705	UGAUUGAGCCGUGCCAAUAUC	GAUAUUGGCGCGGCUCAAUCA	Cleavage	GRAS family transcription factor
miR-RH126	Phvul.002G027500.1	1.5	17.403	1	21	540	560	UGAUUGAGCCGUGCCAAUAUC	GAUAUUGGAGCGGCUCAAUCA	Cleavage	GRAS family transcription factor
miR-RH126	Phvul.007G119800.1	3	8.248	1	20	2658	2677	UGAUUGAGCCGUGCCAAUAU	AUAUUUGCAUGCUUCAAUCA	Translation	Tetratricopeptide repeat (TPR)-like superfamily protein
miR-RH127	Phvul.009G181200.1	2.5	18.915	1	20	853	871	UGUGUUCUCAGGUCGCCCCU	AGGGGUGAC-UGAGAACACA	Translation	GATA type zinc finger transcription factor family protein
miR-RH127	Phvul.002G086900.1	3	14.629	1	21	87	107	UGUGUUCUCAGGUCGCCCCUG	CAGGGUCGAUCUGAUAACACA	Cleavage	blue-copper-binding protein
miR-RH127	Phvul.001G001700.1	3	17.981	1	20	1435	1454	UGUGUUCUCAGGUCGCCCCU	CAGUGCGACCUGAGAACACA	Cleavage	Prolyl oligopeptidase family protein
miR-RH128	Phvul.011G211500.1	1.5	19.043	1	24	3910	3933	UUAGAAACCAAUAAUUUUUGUAGU	ACUAAGAAAAUUAUUGGUUUCUAA	Cleavage	Cellulose synthase family protein
miR-RH128	Phvul.001G111700.1	2.5	18.366	1	23	655	677	UUAGAAACCAAUAAUUUUUGUAG	UUGCAAGGAUUCUUGGUUUUUAA	Cleavage	tubulin alpha-3
miR-RH128	Phvul.003G237500.1	2.5	20.328	1	20	1489	1508	UUAGAAACCAAUAAUUUUUG	CAAAAGUUCUUGCUUUCUAA	Cleavage	0
miR-RH128	Phvul.001G018300.1	3	9.855	1	20	1145	1164	UUAGAAACCAAUAAUUUUUG	AAAAAAUUAUUAGUUUCUAU	Translation	Homeodomain-like superfamily protein
miR-RH128	Phvul.008G066400.1	3	13.025	1	21	361	381	UUAGAAACCAAUAAUUUUUGU	GUAGAAAUUUUUGGUUUUUAG	Cleavage	RNAhelicase-like 8
miR-RH129	Phvul.008G231600.1	1.5	12.329	1	20	1914	1933	AUUAAAAUAUAGGCACUUAU	AAAAGUGCCUAUAUUUUGAU	Cleavage	Pentatricopeptide repeat (PPR-like) superfamily protein
miR-RH129	Phvul.008G137900.1	2.5	11.005	1	21	1274	1294	AUUAAAAUAUAGGCACUUAUG	UAUAAGUGUGUGUAUUUUAGU	Cleavage	0
miR-RH129	Phvul.004G174100.1	3	12.238	1	22	1576	1597	AUUAAAAUAUAGGCACUUAUGA	UUAUACAUGCCUAUAUUUUAAA	Cleavage	Leucine-rich repeat (LRR) family protein
miR-RH129	Phvul.008G050000.1	3	18.459	1	21	1765	1786	AUUAAAAUAU-AGGCACUUAUG	CUUGAGUGCCUCAUAUUUUGAU	Translation	ATPase, V1 complex, subunit B protein
miR-RH13	Phvul.003G182900.1	1	15.155	1	20	1907	1926	UGACAGAAGAGAGUGAGCAC	GUGCUCUCUCUCUUCUGUCA	Cleavage	Squamosa promoter-binding protein-like (SBP domain) transcription factor family protein
miR-RH13	Phvul.001G262600.1	1	12.493	1	20	1484	1503	UGACAGAAGAGAGUGAGCAC	GUGCUCUCUCUCUUCUGUCA	Cleavage	squamosa promoter binding protein-like 2
miR-RH13	Phvul.003G039600.1	1	13.687	1	20	1004	1023	UGACAGAAGAGAGUGAGCAC	GUGCUCUCUCUCUUCUGUCA	Cleavage	Squamosa promoter-binding protein-like (SBP domain) transcription factor family protein
miR-RH13	Phvul.002G286000.1	1	10.216	1	20	1527	1546	UGACAGAAGAGAGUGAGCAC	GUGCUCUCUCUCUUCUGUCA	Cleavage	Squamosa promoter-binding protein-like (SBP domain) transcription factor family protein
miR-RH13	Phvul.002G286000.2	1	10.216	1	20	1460	1479	UGACAGAAGAGAGUGAGCAC	GUGCUCUCUCUCUUCUGUCA	Cleavage	Squamosa promoter-binding protein-like (SBP domain) transcription factor family protein
miR-RH13	Phvul.001G141000.1	1	19.693	1	20	867	886	UGACAGAAGAGAGUGAGCAC	GUGCUCUCUCUCUUCUGUCA	Cleavage	squamosa promoter binding protein-like 9
miR-RH13	Phvul.009G165100.2	1	19.616	1	20	1208	1227	UGACAGAAGAGAGUGAGCAC	GUGCUCUCUCUCUUCUGUCA	Cleavage	Squamosa promoter-binding protein-like (SBP domain) transcription factor family protein
miR-RH13	Phvul.009G165100.1	1	19.616	1	20	1137	1156	UGACAGAAGAGAGUGAGCAC	GUGCUCUCUCUCUUCUGUCA	Cleavage	Squamosa promoter-binding protein-like (SBP domain) transcription factor family protein
miR-RH13	Phvul.007G258400.1	1	14.518	1	20	818	837	UGACAGAAGAGAGUGAGCAC	GUGCUCUCUCUCUUCUGUCA	Cleavage	squamosa promoter binding protein-like 9
miR-RH13	Phvul.007G258400.2	1	14.518	1	20	815	834	UGACAGAAGAGAGUGAGCAC	GUGCUCUCUCUCUUCUGUCA	Cleavage	squamosa promoter binding protein-like 9
miR-RH13	Phvul.005G074000.1	2	15.288	1	20	976	995	UGACAGAAGAGAGUGAGCAC	AUGCUCCCUCUCUUCUGUCA	Cleavage	squamosa promoter-binding protein-like 12
miR-RH13	Phvul.005G101900.1	2	17.248	1	20	786	805	UGACAGAAGAGAGUGAGCAC	UUGCUCUCUCUCUUCUGUCA	Cleavage	squamosa promoter binding protein-like 4
miR-RH13	Phvul.001G091400.1	2	16.139	1	20	1181	1200	UGACAGAAGAGAGUGAGCAC	GUGCUCUCUAUCUUCUGUCA	Translation	Squamosa promoter-binding protein-like (SBP domain) transcription factor family protein
miR-RH13	Phvul.009G196200.1	2.5	11.654	1	20	357	376	UGACAGAAGAGAGUGAGCAC	GCGCUUACUCUCUUCUGUCU	Cleavage	Protein of unknown function, DUF593
miR-RH13	Phvul.004G084300.1	3	12.74	1	20	1687	1706	UGACAGAAGAGAGUGAGCAC	AGGCUCAUUCUCUUUUGUCA	Cleavage	C2H2 and C2HC zinc fingers superfamily protein
miR-RH13	Phvul.011G164800.1	3	18.288	1	20	667	686	UGACAGAAGAGAGUGAGCAC	AAGCUCUCUCUCUUCUGUCA	Cleavage	squamosa promoter-binding protein-like 12
miR-RH13	Phvul.009G248800.1	3	18.637	1	20	1995	2014	UGACAGAAGAGAGUGAGCAC	GUGCUUGGUUUCUUUUGUCA	Cleavage	binding
miR-RH13	Phvul.011G030700.1	3	14.288	1	20	2310	2329	UGACAGAAGAGAGUGAGCAC	GUGCUUGCUUCCUUCUGUUA	Translation	P-loop containing nucleoside triphosphate hydrolases superfamily protein
miR-RH13	Phvul.011G030700.2	3	14.288	1	20	2244	2263	UGACAGAAGAGAGUGAGCAC	GUGCUUGCUUCCUUCUGUUA	Translation	P-loop containing nucleoside triphosphate hydrolases superfamily protein
miR-RH13	Phvul.005G115200.1	3	15.347	1	20	203	222	UGACAGAAGAGAGUGAGCAC	GUUCUCACUCUCUUUUGCCA	Cleavage	0
miR-RH13	Phvul.010G165200.2	3	16.444	1	20	216	235	UGACAGAAGAGAGUGAGCAC	AUGCUCAGGCUCUUCUGUCA	Cleavage	STRUBBELIG-receptor family 5
miR-RH13	Phvul.010G165200.1	3	16.545	1	20	216	235	UGACAGAAGAGAGUGAGCAC	AUGCUCAGGCUCUUCUGUCA	Cleavage	STRUBBELIG-receptor family 5
miR-RH13	Phvul.002G230300.1	3	14.09	1	20	733	752	UGACAGAAGAGAGUGAGCAC	UUGCUCUCUAUCUUCUGUCA	Translation	squamosa promoter-binding protein-like 12
miR-RH13	Phvul.002G230300.2	3	14.09	1	20	698	717	UGACAGAAGAGAGUGAGCAC	UUGCUCUCUAUCUUCUGUCA	Translation	squamosa promoter-binding protein-like 12
miR-RH13	Phvul.002G087700.1	3	13.566	1	19	582	601	UGACAGAAGA-GAGUGAGCA	UGCUCAUUCGUCUUCUGUUA	Translation	Pentatricopeptide repeat (PPR) superfamily protein
miR-RH130	Phvul.011G211500.1	1.5	12.644	1	24	4063	4086	UAGAGAUCAUUUUAGAGACUAAAA	UUUCAAUCUCUAAAAUGGUCUCUA	Cleavage	Cellulose synthase family protein
miR-RH130	Phvul.007G076700.1	2.5	20.499	1	24	2288	2311	UAGAGAUCAUUUUAGAGACUAAAA	UUAGAGUUUCUAAAAAAAUCUCUA	Translation	SLAC1 homologue 3
miR-RH130	Phvul.005G018900.2	3	9.006	1	24	21	44	UAGAGAUCAUUUUAGAGACUAAAA	UUUUAGUCUCUAACAUGGUCACUA	Translation	0
miR-RH130	Phvul.005G018900.1	3	9.006	1	24	21	44	UAGAGAUCAUUUUAGAGACUAAAA	UUUUAGUCUCUAACAUGGUCACUA	Translation	0
miR-RH130	Phvul.008G190000.2	3	15.825	1	24	1485	1508	UAGAGAUCAUUUUAGAGACUAAAA	UUGGAGUCUCCAAAAAGAUUUCUG	Translation	RNAse E/G-like
miR-RH130	Phvul.008G190000.1	3	15.825	1	24	1496	1519	UAGAGAUCAUUUUAGAGACUAAAA	UUGGAGUCUCCAAAAAGAUUUCUG	Translation	RNAse E/G-like
miR-RH130	Phvul.002G291000.1	3	17.685	1	20	2769	2788	UAGAGAUCAUUUUAGAGACU	AGUUGCUGCAAUGAUCUCUA	Cleavage	Peptidase M1 family protein
miR-RH130	Phvul.011G107600.1	3	10.767	1	20	2027	2046	UAGAGAUCAUUUUAGAGACU	AGUAAUUAAAAUGAUUUCUA	Cleavage	Pentatricopeptide repeat (PPR) superfamily protein
miR-RH131	Phvul.001G113800.1	1.5	14.428	1	20	1509	1528	UCUCGGAAAUCUUGUUAGCC	GGCUAACAAGAUCUCCGAGG	Cleavage	Cobalamin-independent synthase family protein
miR-RH131	Phvul.006G007600.1	2	22.492	1	20	303	322	UCUCGGAAAUCUUGUUAGCC	GGCUAACAAGAUCUCUGAGG	Cleavage	methionine synthase 2
miR-RH131	Phvul.009G129100.1	2.5	23.381	1	20	428	447	UCUCGGAAAUCUUGUUAGCC	GGUUAACAAGAUUUCUGGGU	Cleavage	0
miR-RH131	Phvul.002G280700.1	2.5	19.995	1	20	741	760	UCUCGGAAAUCUUGUUAGCC	GGCCAACAAGCUUUCUGAGA	Translation	NAD(P)-binding Rossmann-fold superfamily protein
miR-RH131	Phvul.001G135800.1	3	19.467	1	20	1206	1225	UCUCGGAAAUCUUGUUAGCC	GGCUGAUAGGGUUUUUGAGA	Cleavage	mitochondrial RNAediting factor 1
miR-RH131	Phvul.003G290800.1	3	14.24	1	20	354	373	UCUCGGAAAUCUUGUUAGCC	UGUUGACAAGACUUCCGAGA	Translation	ubiquitin-associated (UBA)/TS-N domain-containing protein
miR-RH131	Phvul.003G169400.1	3	22.85	1	20	951	970	UCUCGGAAAUCUUGUUAGCC	GGUUGACAAGUUUUUUGAGA	Translation	ENTH/ANTH/VHS superfamily protein
miR-RH131	Phvul.010G095800.1	3	12.932	1	20	668	687	UCUCGGAAAUCUUGUUAGCC	GGUUAAGAAGAUAUCUGAGA	Cleavage	K+ efflux antiporter 2
miR-RH131	Phvul.010G095600.1	3	12.932	1	20	736	755	UCUCGGAAAUCUUGUUAGCC	GGUUAAGAAGAUAUCUGAGA	Cleavage	K+ efflux antiporter 2
miR-RH132	Phvul.001G262600.1	0	12.44	1	21	1484	1504	UUGACAGAAGAGAGAGAGCAC	GUGCUCUCUCUCUUCUGUCAA	Cleavage	squamosa promoter binding protein-like 2
miR-RH132	Phvul.001G141000.1	0	18.964	1	21	867	887	UUGACAGAAGAGAGAGAGCAC	GUGCUCUCUCUCUUCUGUCAA	Cleavage	squamosa promoter binding protein-like 9
miR-RH132	Phvul.007G258400.1	0	15.603	1	21	818	838	UUGACAGAAGAGAGAGAGCAC	GUGCUCUCUCUCUUCUGUCAA	Cleavage	squamosa promoter binding protein-like 9
miR-RH132	Phvul.007G258400.2	0	15.603	1	21	815	835	UUGACAGAAGAGAGAGAGCAC	GUGCUCUCUCUCUUCUGUCAA	Cleavage	squamosa promoter binding protein-like 9
miR-RH132	Phvul.003G039600.1	0.5	13.61	1	21	1004	1024	UUGACAGAAGAGAGAGAGCAC	GUGCUCUCUCUCUUCUGUCAG	Cleavage	Squamosa promoter-binding protein-like (SBP domain) transcription factor family protein
miR-RH132	Phvul.003G182900.1	1	13.668	1	21	1907	1927	UUGACAGAAGAGAGAGAGCAC	GUGCUCUCUCUCUUCUGUCAU	Cleavage	Squamosa promoter-binding protein-like (SBP domain) transcription factor family protein
miR-RH132	Phvul.002G286000.1	1	9.827	1	21	1527	1547	UUGACAGAAGAGAGAGAGCAC	GUGCUCUCUCUCUUCUGUCAU	Cleavage	Squamosa promoter-binding protein-like (SBP domain) transcription factor family protein
miR-RH132	Phvul.002G286000.2	1	9.827	1	21	1460	1480	UUGACAGAAGAGAGAGAGCAC	GUGCUCUCUCUCUUCUGUCAU	Cleavage	Squamosa promoter-binding protein-like (SBP domain) transcription factor family protein
miR-RH132	Phvul.009G165100.2	1	19.467	1	21	1208	1228	UUGACAGAAGAGAGAGAGCAC	GUGCUCUCUCUCUUCUGUCAU	Cleavage	Squamosa promoter-binding protein-like (SBP domain) transcription factor family protein
miR-RH132	Phvul.009G165100.1	1	19.467	1	21	1137	1157	UUGACAGAAGAGAGAGAGCAC	GUGCUCUCUCUCUUCUGUCAU	Cleavage	Squamosa promoter-binding protein-like (SBP domain) transcription factor family protein
miR-RH132	Phvul.001G091400.1	1	16.005	1	21	1181	1201	UUGACAGAAGAGAGAGAGCAC	GUGCUCUCUAUCUUCUGUCAA	Cleavage	Squamosa promoter-binding protein-like (SBP domain) transcription factor family protein
miR-RH132	Phvul.005G101900.1	1	17.687	1	20	787	806	UUGACAGAAGAGAGAGAGCA	UGCUCUCUCUCUUCUGUCAU	Cleavage	squamosa promoter binding protein-like 4
miR-RH132	Phvul.002G230300.1	1	13.406	1	20	734	753	UUGACAGAAGAGAGAGAGCA	UGCUCUCUAUCUUCUGUCAA	Cleavage	squamosa promoter-binding protein-like 12
miR-RH132	Phvul.002G230300.2	1	13.406	1	20	699	718	UUGACAGAAGAGAGAGAGCA	UGCUCUCUAUCUUCUGUCAA	Cleavage	squamosa promoter-binding protein-like 12
miR-RH132	Phvul.005G074000.1	1	15.574	1	20	977	996	UUGACAGAAGAGAGAGAGCA	UGCUCCCUCUCUUCUGUCAA	Cleavage	squamosa promoter-binding protein-like 12
miR-RH132	Phvul.011G164800.1	2	18.099	1	20	668	687	UUGACAGAAGAGAGAGAGCA	AGCUCUCUCUCUUCUGUCAC	Cleavage	squamosa promoter-binding protein-like 12
miR-RH132	Phvul.002G121800.1	2	11.764	1	20	105	124	UUGACAGAAGAGAGAGAGCA	UGCUCUCUUCCUUCUGUCAG	Translation	RNAse l inhibitor protein 2
miR-RH132	Phvul.008G085300.1	2.5	14.94	1	20	104	123	UUGACAGAAGAGAGAGAGCA	CUCUCUCUCUCUUCUGUCAG	Cleavage	0
miR-RH132	Phvul.008G085300.2	2.5	14.94	1	20	104	123	UUGACAGAAGAGAGAGAGCA	CUCUCUCUCUCUUCUGUCAG	Cleavage	0
miR-RH132	Phvul.008G085300.3	2.5	14.94	1	20	104	123	UUGACAGAAGAGAGAGAGCA	CUCUCUCUCUCUUCUGUCAG	Cleavage	0
miR-RH132	Phvul.009G220500.2	2.5	11.188	1	20	226	245	UUGACAGAAGAGAGAGAGCA	UGUUCUUUUUCUUCUGUCAU	Cleavage	hydroxyproline-rich glycoprotein family protein
miR-RH132	Phvul.001G051200.1	2.5	13.083	1	20	303	322	UUGACAGAAGAGAGAGAGCA	AGAUCUCUUUCUUCUGUCAA	Cleavage	TPX2 (targeting protein for Xklp2) protein family
miR-RH132	Phvul.001G051200.3	2.5	13.083	1	20	303	322	UUGACAGAAGAGAGAGAGCA	AGAUCUCUUUCUUCUGUCAA	Cleavage	TPX2 (targeting protein for Xklp2) protein family
miR-RH132	Phvul.001G051200.2	2.5	13.083	1	20	320	339	UUGACAGAAGAGAGAGAGCA	AGAUCUCUUUCUUCUGUCAA	Cleavage	TPX2 (targeting protein for Xklp2) protein family
miR-RH132	Phvul.001G258100.1	2.5	13.678	1	20	2262	2281	UUGACAGAAGAGAGAGAGCA	UUCUCUCUCUCUUUUGUUAG	Cleavage	TPX2 (targeting protein for Xklp2) protein family
miR-RH132	Phvul.001G097000.1	2.5	15.197	1	20	1202	1221	UUGACAGAAGAGAGAGAGCA	UGCAUUCUCUCUUCUGUUGA	Cleavage	small and basic intrinsic protein 1A
miR-RH132	Phvul.004G176400.1	2.5	8.859	1	19	1175	1194	UUGACAGAA-GAGAGAGAGC	GUUCUCUCUCAUUCUGUCAA	Translation	RNA-dependent RNA polymerase family protein
miR-RH132	Phvul.008G185300.1	3	17.258	1	20	193	212	UUGACAGAAGAGAGAGAGCA	CUCUCUCUCUCUUCUGUCAU	Cleavage	sucrose transporter 4
miR-RH132	Phvul.007G147400.1	3	17.379	1	20	131	150	UUGACAGAAGAGAGAGAGCA	UUCUCUCUCUUUUUUGUCGG	Cleavage	ATP binding cassette subfamily B1
miR-RH132	Phvul.010G157100.1	3	11.961	1	20	1382	1401	UUGACAGAAGAGAGAGAGCA	UGAUUUUUCUUUUCUGUUAA	Cleavage	alpha/beta-Hydrolases superfamily protein
miR-RH132	Phvul.008G214300.1	3	9.721	1	20	51	70	UUGACAGAAGAGAGAGAGCA	UUCUUUCUCUCUUCAGUCAA	Cleavage	Phosphotyrosine protein phosphatases superfamily protein
miR-RH132	Phvul.002G241900.1	3	5.479	1	20	33	52	UUGACAGAAGAGAGAGAGCA	UGCUCUUUAUCUUCUCUCAA	Cleavage	ovate family protein 5
miR-RH132	Phvul.008G214300.2	3	9.721	1	20	51	70	UUGACAGAAGAGAGAGAGCA	UUCUUUCUCUCUUCAGUCAA	Cleavage	Phosphotyrosine protein phosphatases superfamily protein
miR-RH132	Phvul.008G061600.1	3	23.604	1	20	145	164	UUGACAGAAGAGAGAGAGCA	AGCUCUGUCUCUGCUGUCAA	Cleavage	0
miR-RH14	Phvul.009G180900.1	3	23.791	1	20	4256	4275	UCGCUUGGUGCAGGUCGGGA	UCUUGACUUGAACCAAGCGG	Translation	BAH domain ;TFIIS helical bundle-like domain
miR-RH14	Phvul.007G246300.1	3	21.621	1	20	829	848	UCGCUUGGUGCAGGUCGGGA	UCUCAACCUGAACCAAGUGA	Translation	0
miR-RH15	Phvul.005G138300.2	0.5	10.114	1	20	1429	1448	AGAAUCUUGAUGAUGCUGCA	UGCAGCAUCAUCAGGAUUCU	Cleavage	related to AP2.7
miR-RH15	Phvul.005G138300.1	0.5	10.114	1	20	1474	1493	AGAAUCUUGAUGAUGCUGCA	UGCAGCAUCAUCAGGAUUCU	Cleavage	related to AP2.7
miR-RH15	Phvul.011G071100.2	0.5	11.33	1	20	1753	1772	AGAAUCUUGAUGAUGCUGCA	UGCAGCAUCAUCAGGAUUCU	Cleavage	related to AP2.7
miR-RH15	Phvul.011G071100.1	0.5	11.33	1	20	1798	1817	AGAAUCUUGAUGAUGCUGCA	UGCAGCAUCAUCAGGAUUCU	Cleavage	related to AP2.7
miR-RH15	Phvul.005G132300.2	1.5	21.995	1	21	764	784	AGAAUCUUGAUGAUGCUGCAU	AUGUAGCAUCAUCAAGAUUCA	Cleavage	0
miR-RH15	Phvul.005G132300.1	1.5	21.995	1	21	764	784	AGAAUCUUGAUGAUGCUGCAU	AUGUAGCAUCAUCAAGAUUCA	Cleavage	0
miR-RH15	Phvul.001G174400.1	1.5	9.626	1	20	1509	1528	AGAAUCUUGAUGAUGCUGCA	UGCAGCAUCAUCAGGAUUCC	Cleavage	related to AP2.7
miR-RH15	Phvul.002G016900.1	1.5	16.15	1	20	1870	1889	AGAAUCUUGAUGAUGCUGCA	UGCAGCAUCAUCAGGAUUCC	Cleavage	Integrase-type DNA-binding superfamily protein
miR-RH15	Phvul.003G241900.1	1.5	16.463	1	20	1940	1959	AGAAUCUUGAUGAUGCUGCA	UGCAGCAUCAUCAGGAUUCC	Cleavage	Integrase-type DNA-binding superfamily protein
miR-RH15	Phvul.007G240200.1	2.5	22.52	1	20	1504	1523	AGAAUCUUGAUGAUGCUGCA	AGCAGCAUCAUCAGGAUUCG	Cleavage	related to AP2.7
miR-RH15	Phvul.005G030900.1	2.5	14.78	1	21	1858	1878	AGAAUCUUGAUGAUGCUGCAU	AUGUAUCUUCAUCAAGAUUCU	Cleavage	S-locus lectin protein kinase family protein
miR-RH15	Phvul.001G033700.1	3	16.41	1	21	147	167	AGAAUCUUGAUGAUGCUGCAU	GUGGAGCAUCAUUAAGGUUCG	Cleavage	0
miR-RH15	Phvul.001G033700.2	3	16.41	1	21	403	423	AGAAUCUUGAUGAUGCUGCAU	GUGGAGCAUCAUUAAGGUUCG	Cleavage	0
miR-RH15	Phvul.011G079800.1	3	20.699	1	20	2985	3004	AGAAUCUUGAUGAUGCUGCA	UGUGGCAUCAUCAGGAUGCU	Cleavage	Homeobox-leucine zipper family protein / lipid-binding START domain-containing protein
miR-RH15	Phvul.003G229600.1	3	22.424	1	21	1793	1813	AGAAUCUUGAUGAUGCUGCAU	GUGUGGCAUUAUAAGGAUUCU	Translation	NAC domain containing protein 71
miR-RH15	Phvul.007G120000.1	3	12.613	1	20	1398	1417	AGAAUCUUGAUGAUGCUGCA	UGCACCGUUGUCAAGAUUUU	Cleavage	GDSL-like Lipase/Acylhydrolase superfamily protein
miR-RH15	Phvul.009G117500.1	3	21.175	1	20	1045	1064	AGAAUCUUGAUGAUGCUGCA	UGCAAUAUUGUCAAGAUUUU	Cleavage	like heterochromatin protein (LHP1)
miR-RH15	Phvul.002G012700.1	3	12.83	1	20	461	480	AGAAUCUUGAUGAUGCUGCA	CGCUGCAUAAUCAAGAUUCU	Cleavage	casein kinase alpha 1
miR-RH15	Phvul.004G132000.1	3	12.683	1	20	124	143	AGAAUCUUGAUGAUGCUGCA	UGUUGUUUCAUCAAGAUUCU	Cleavage	Peroxidase superfamily protein
miR-RH15	Phvul.002G330500.1	3	14.157	1	20	727	746	AGAAUCUUGAUGAUGCUGCA	UCCAGCUUCAUGAAGAUUCU	Translation	Nucleic acid-binding, OB-fold-like protein
miR-RH16	Phvul.008G204300.1	2	17.17	1	20	1051	1070	UUCCACAGCUUUCUUGAACU	GGUUCAAGAAAGCUGAGGAA	Cleavage	Ankyrin-repeat containing protein
miR-RH16	Phvul.003G168400.1	2	23.545	1	20	37	56	UUCCACAGCUUUCUUGAACU	GGUUCAAUAAAGCUGUGGGA	Cleavage	0
miR-RH16	Phvul.007G253900.1	2	20.248	1	20	141	160	UUCCACAGCUUUCUUGAACU	AGUGUAAGAAAGUUGUGGAA	Cleavage	0
miR-RH16	Phvul.007G222300.1	2	19.691	1	19	642	661	UUCCACA-GCUUUCUUGAAC	GUUCAAGAAAGCCUGUGGAA	Cleavage	growth-regulating factor 3
miR-RH16	Phvul.002G041800.1	2	16.353	1	19	675	694	UUCCACA-GCUUUCUUGAAC	GUUCAAGAAAGCCUGUGGAA	Cleavage	growth-regulating factor 5
miR-RH16	Phvul.011G017700.1	2	16.561	1	19	627	646	UUCCACA-GCUUUCUUGAAC	GUUCAAGAAAGCCUGUGGAA	Cleavage	growth-regulating factor 5
miR-RH16	Phvul.001G187500.1	2	20.849	1	19	724	743	UUCCACA-GCUUUCUUGAAC	GUUCAAGAAAGCCUGUGGAA	Cleavage	growth-regulating factor 4
miR-RH16	Phvul.009G228000.1	2	14.584	1	19	506	525	UUCCACA-GCUUUCUUGAAC	GUUCAAGAAAGCCUGUGGAA	Cleavage	growth-regulating factor 5
miR-RH16	Phvul.010G048400.1	2	14.485	1	19	765	784	UUCCACA-GCUUUCUUGAAC	GUUCAAGAAAGCCUGUGGAA	Cleavage	growth-regulating factor 9
miR-RH16	Phvul.003G131800.1	2	14.304	1	19	803	822	UUCCACA-GCUUUCUUGAAC	GUUCAAGAAAGCCUGUGGAA	Cleavage	growth-regulating factor 5
miR-RH16	Phvul.002G131700.1	2	10.24	1	19	498	517	UUCCACA-GCUUUCUUGAAC	GUUCAAGAAAGCCUGUGGAA	Cleavage	growth-regulating factor 2
miR-RH16	Phvul.009G047000.2	2	16.953	1	19	1123	1142	UUCCACA-GCUUUCUUGAAC	GUUCAAGAAAGCCUGUGGAA	Cleavage	growth-regulating factor 7
miR-RH16	Phvul.009G047000.3	2	16.953	1	19	1126	1145	UUCCACA-GCUUUCUUGAAC	GUUCAAGAAAGCCUGUGGAA	Cleavage	growth-regulating factor 7
miR-RH16	Phvul.001G031000.1	2	20.138	1	19	1048	1067	UUCCACA-GCUUUCUUGAAC	GUUCAAGAAAGCCUGUGGAA	Cleavage	growth-regulating factor 1
miR-RH16	Phvul.009G047000.1	2	16.953	1	19	1150	1169	UUCCACA-GCUUUCUUGAAC	GUUCAAGAAAGCCUGUGGAA	Cleavage	growth-regulating factor 7
miR-RH16	Phvul.010G130000.1	2	16.86	1	19	1940	1959	UUCCACA-GCUUUCUUGAAC	GUUCAAGAAAGCCUGUGGAA	Cleavage	growth-regulating factor 5
miR-RH16	Phvul.008G188400.1	2.5	12.97	1	20	2731	2750	UUCCACAGCUUUCUUGAACU	AGUUAAAGAAAGUUGUGGAC	Cleavage	DNA mismatch repair protein MutS, type 2
miR-RH16	Phvul.002G254800.1	2.5	14.208	1	20	1553	1572	UUCCACAGCUUUCUUGAACU	AAUUUGAGAAGGCUGUGGAA	Cleavage	tetratricopeptide repeat (TPR)-containing protein
miR-RH16	Phvul.006G191600.1	2.5	15.102	1	20	702	721	UUCCACAGCUUUCUUGAACU	AGUACAAGGAAACUGUGGAA	Translation	syntaxin of plants 124
miR-RH16	Phvul.005G126400.1	3	15.743	1	20	150	169	UUCCACAGCUUUCUUGAACU	AGUUCAAGGAAGGUGUGGCA	Cleavage	Stress responsive A/B Barrel Domain
miR-RH16	Phvul.003G154800.1	3	13.184	1	20	1721	1740	UUCCACAGCUUUCUUGAACU	AGAUUGAGAAGGCUGUGGAG	Cleavage	heat shock protein 70B
miR-RH16	Phvul.002G061900.1	3	21.396	1	20	795	814	UUCCACAGCUUUCUUGAACU	GGUUCAAGAAACUUGUGGGG	Translation	nitrate transporter 1.1
miR-RH16	Phvul.002G250000.1	3	12.438	1	20	974	993	UUCCACAGCUUUCUUGAACU	AAUUCGUGAAGGCUGUGGAA	Cleavage	Phosphatidylinositol-4-phosphate 5-kinase family protein
miR-RH16	Phvul.004G046200.1	3	19.971	1	20	2055	2074	UUCCACAGCUUUCUUGAACU	GGGUGAAGAAGGCUGUGGAA	Cleavage	ATPase E1-E2 type family protein / haloacid dehalogenase-like hydrolase family protein
miR-RH16	Phvul.011G211100.1	3	16.321	1	20	1019	1038	UUCCACAGCUUUCUUGAACU	AGUUGAAGCAAUCUGUGGAA	Translation	structural maintenance of chromosomes 2
miR-RH17	Phvul.011G201000.1	2	22.75	1	22	632	653	UUGCCGAUUCCACCCAUUCCUA	UGGGAAUGGGUGGAGUGGGCAA	Cleavage	LRR and NB-ARC domains-containing disease resistance protein
miR-RH17	Phvul.010G025000.1	2	21.45	1	21	672	692	UUGCCGAUUCCACCCAUUCCU	GGGAAUGGGAGGGAUUGGCAA	Cleavage	Disease resistance protein (TIR-NBS-LRR class) family
miR-RH17	Phvul.010G136700.1	2	23.899	1	21	810	830	UUGCCGAUUCCACCCAUUCCU	GGGUAUGGGUGGAAUUGGUAA	Cleavage	disease resistance protein (TIR-NBS-LRR class), putative
miR-RH17	Phvul.002G129200.1	2	23.584	1	22	476	497	UUGCCGAUUCCACCCAUUCCUA	UUGGUAUGGGUGGACUCGGCAA	Cleavage	LRR and NB-ARC domains-containing disease resistance protein
miR-RH17	Phvul.002G131100.1	2	23.584	1	22	611	632	UUGCCGAUUCCACCCAUUCCUA	UUGGUAUGGGUGGACUCGGCAA	Cleavage	LRR and NB-ARC domains-containing disease resistance protein
miR-RH17	Phvul.002G131200.2	2	20.895	1	22	797	818	UUGCCGAUUCCACCCAUUCCUA	UUGGUAUGGGUGGACUCGGCAA	Cleavage	LRR and NB-ARC domains-containing disease resistance protein
miR-RH17	Phvul.002G131200.1	2	20.895	1	22	797	818	UUGCCGAUUCCACCCAUUCCUA	UUGGUAUGGGUGGACUCGGCAA	Cleavage	LRR and NB-ARC domains-containing disease resistance protein
miR-RH17	Phvul.011G203000.1	2.5	22.555	1	22	635	656	UUGCCGAUUCCACCCAUUCCUA	UGGGAAUGGGUGGAGUGGGUAA	Cleavage	NB-ARC domain-containing disease resistance protein
miR-RH17	Phvul.010G004700.1	2.5	24.986	1	22	686	707	UUGCCGAUUCCACCCAUUCCUA	UGGGAAUGGGUGGAGUGGGUAA	Cleavage	LRR and NB-ARC domains-containing disease resistance protein
miR-RH17	Phvul.011G181500.1	2.5	22.585	1	22	815	836	UUGCCGAUUCCACCCAUUCCUA	UGGGAAUGGGUGGAGUGGGUAA	Cleavage	NB-ARC domain-containing disease resistance protein
miR-RH17	Phvul.010G025700.1	2.5	14.906	1	21	645	665	UUGCCGAUUCCACCCAUUCCU	GGGAAUGGGAGGGAUUGGUAA	Cleavage	Disease resistance protein (TIR-NBS-LRR class) family
miR-RH17	Phvul.010G008700.1	2.5	17.583	1	21	1759	1779	UUGCCGAUUCCACCCAUUCCU	GGGGAUGGGAGGAAUUGGUAA	Cleavage	Disease resistance protein (TIR-NBS-LRR class) family
miR-RH17	Phvul.002G130300.1	2.5	19.607	1	22	572	593	UUGCCGAUUCCACCCAUUCCUA	UUGGUAUGGGUGGACUUGGCAA	Cleavage	NB-ARC domain-containing disease resistance protein
miR-RH17	Phvul.002G131000.1	2.5	20.91	1	22	731	752	UUGCCGAUUCCACCCAUUCCUA	UUGGUAUGGGUGGACUUGGCAA	Cleavage	LRR and NB-ARC domains-containing disease resistance protein
miR-RH17	Phvul.011G030000.1	2.5	17.704	1	20	658	677	UUGCCGAUUCCACCCAUUCC	GGAACAGGUGGAAUUGGCAA	Cleavage	disease resistance protein (TIR-NBS-LRR class), putative
miR-RH17	Phvul.004G036300.2	3	23.126	1	22	623	644	UUGCCGAUUCCACCCAUUCCUA	UGGGAAUGGGUGGGUUAGGCAA	Cleavage	NB-ARC domain-containing disease resistance protein
miR-RH17	Phvul.004G036300.1	3	23.126	1	22	623	644	UUGCCGAUUCCACCCAUUCCUA	UGGGAAUGGGUGGGUUAGGCAA	Cleavage	NB-ARC domain-containing disease resistance protein
miR-RH17	Phvul.002G244600.1	3	13.525	1	21	1683	1703	UUGCCGAUUCCACCCAUUCCU	AGGAAGGCGUGGAAUCGGCAC	Cleavage	Tetratricopeptide repeat (TPR)-like superfamily protein
miR-RH17	Phvul.006G010000.1	3	19.518	1	21	648	668	UUGCCGAUUCCACCCAUUCCU	GGGCAUGGGUGGAAUAGGUAA	Cleavage	disease resistance protein (TIR-NBS-LRR class), putative
miR-RH17	Phvul.004G139900.1	3	23.566	1	20	646	665	UUGCCGAUUCCACCCAUUCC	GGAAUGGGAGGGAUCGGAAA	Cleavage	disease resistance protein (TIR-NBS-LRR class), putative
miR-RH17	Phvul.005G030500.1	3	24.772	1	20	692	711	UUGCCGAUUCCACCCAUUCC	GGAGUUGGUGGAAUAGGCAA	Cleavage	disease resistance protein (TIR-NBS-LRR class), putative
miR-RH17	Phvul.010G131900.1	3	19.016	1	21	702	722	UUGCCGAUUCCACCCAUUCCU	GGGCAUGGGUGGUAUUGGUAA	Translation	Disease resistance protein (TIR-NBS-LRR class) family
miR-RH17	Phvul.010G132200.1	3	17.928	1	21	1233	1253	UUGCCGAUUCCACCCAUUCCU	GGGCAUGGGUGGUAUUGGUAA	Translation	Disease resistance protein (TIR-NBS-LRR class) family
miR-RH17	Phvul.010G136800.1	3	20.739	1	21	801	821	UUGCCGAUUCCACCCAUUCCU	GGGUAUGGGGGGAAUUGGUAA	Cleavage	disease resistance protein (TIR-NBS-LRR class), putative
miR-RH17	Phvul.004G086300.1	3	17.848	1	22	1294	1315	UUGCCGAUUCCACCCAUUCCUA	UUGGAAGGGGUGGAUUUGGUAA	Cleavage	somatic embryogenesis receptor-like kinase 1
miR-RH17	Phvul.008G031200.1	3	12.518	1	20	631	650	UUGCCGAUUCCACCCAUUCC	GGAAUGGGUGGUCUUGGUAA	Translation	Disease resistance protein (CC-NBS-LRR class) family
miR-RH18	Phvul.004G031700.2	1.5	13.356	1	21	1915	1935	GGAAUGUUGUUUGGCUCGAGG	UCUUGAGCCAAAAAACAUUCC	Translation	hypothetical protein 1
miR-RH18	Phvul.004G031700.3	1.5	13.356	1	21	1981	2001	GGAAUGUUGUUUGGCUCGAGG	UCUUGAGCCAAAAAACAUUCC	Translation	hypothetical protein 1
miR-RH18	Phvul.004G031700.1	1.5	13.356	1	21	2107	2127	GGAAUGUUGUUUGGCUCGAGG	UCUUGAGCCAAAAAACAUUCC	Translation	hypothetical protein 1
miR-RH18	Phvul.007G242000.1	3	21.194	1	21	393	413	GGAAUGUUGUUUGGCUCGAGG	UCUCAAACCAGACAACAUUCU	Cleavage	mitogen-activated protein kinase kinase kinase 21
miR-RH18	Phvul.003G194600.1	3	13.572	1	20	1321	1340	GGAAUGUUGUUUGGCUCGAG	CUUGAUAUAAACAACAUUCC	Cleavage	catalytics
miR-RH18	Phvul.009G172600.1	3	14.066	1	20	2105	2124	GGAAUGUUGUUUGGCUCGAG	CUCGACCCAAAGAACAUUUU	Translation	0
miR-RH19	Phvul.010G146500.1	3	6.189	1	21	189	209	GCUUACUCUCUAUCUGUCACC	GGUGAAAGAUGGUGAGUGAGC	Translation	Uncharacterised protein family (UPF0497)
miR-RH2	Phvul.001G189400.1	3	24.959	1	20	484	503	UCUCGGACCAGGCUUCAUUC	GGAUGAAGUUUGGUCCCAGA	Cleavage	Basic-leucine zipper (bZIP) transcription factor family protein
miR-RH2	Phvul.007G229600.1	3	19.851	1	20	495	514	UCUCGGACCAGGCUUCAUUC	GGACGAGGUUUGGUCCGAGA	Cleavage	Basic-leucine zipper (bZIP) transcription factor family protein
miR-RH20	Phvul.002G022500.1	2.5	19.959	1	21	224	244	UGGACUGAAGGGAGCUCCUUC	GGAGGAGUUUUCUUCAGUCCG	Cleavage	hydroxyproline-rich glycoprotein family protein
miR-RH20	Phvul.004G087900.1	3	13.41	1	21	1116	1136	UGGACUGAAGGGAGCUCCUUC	GGAGGAGCUUUCUUCAGUCUU	Cleavage	Protein kinase superfamily protein
miR-RH20	Phvul.008G187300.1	3	14.652	1	21	94	114	UGGACUGAAGGGAGCUCCUUC	GAAGGAGCUUCCCUCAGCCCA	Translation	0
miR-RH20	Phvul.001G106100.1	3	18.567	1	21	1481	1502	UGGACUGAAGGGAGCUC-CUUC	GAAGAGAGCUCUCUUUAGUCCA	Cleavage	0
miR-RH20	Phvul.005G090600.1	3	20.542	1	21	274	294	UGGACUGAAGGGAGCUCCUUC	GAAGGAUCACUUUUCAGUCCA	Cleavage	HSP20-like chaperones superfamily protein
miR-RH20	Phvul.008G092100.1	3	20.557	1	21	1366	1386	UGGACUGAAGGGAGCUCCUUC	GAUGGAGCUUCUUGCAGUCCA	Cleavage	ARM repeat superfamily protein
miR-RH20	Phvul.001G082900.1	3	16.844	1	20	1439	1458	UGGACUGAAGGGAGCUCCUU	GAGGGGACCCCUUCAGUCCA	Cleavage	TCP family transcription factor 4
miR-RH20	Phvul.005G097200.1	3	22.048	1	20	1636	1655	UGGACUGAAGGGAGCUCCUU	GAGGGGGACCCUUCAGUCCA	Cleavage	TCP family transcription factor 4
miR-RH20	Phvul.006G090700.2	3	17.273	1	20	2000	2019	UGGACUGAAGGGAGCUCCUU	AAGGAGCUCCAGUCAGUUCG	Translation	acyl-CoA binding protein 4
miR-RH20	Phvul.006G090700.1	3	17.273	1	20	2012	2031	UGGACUGAAGGGAGCUCCUU	AAGGAGCUCCAGUCAGUUCG	Translation	acyl-CoA binding protein 4
miR-RH20	Phvul.011G156900.1	3	14.988	1	20	1977	1996	UGGACUGAAGGGAGCUCCUU	GAGGGGACCCCUUCAGUCCA	Cleavage	TEOSINTE BRANCHED 1, cycloidea and PCF transcription factor 3
miR-RH20	Phvul.003G256500.1	3	21.015	1	20	908	926	UGGACUGAAGGGAGCUCCUU	GAGGA-CUUCCUUCAGUCCA	Cleavage	cytochrome P450, family 722, subfamily A, polypeptide 1
miR-RH21	Phvul.009G260000.1	2	17.572	1	21	3637	3658	UCGAUAA-ACCUCUGCAUCCAG	CUGGAUGCAGAGGUGUUAUCGA	Cleavage	dicer-like 1
miR-RH22	Phvul.004G028900.1	0.5	16.342	1	22	679	700	UUGUUUUUCCUAUUCCACCAAU	AUUGGUGGGAUAGGAAAAACAA	Cleavage	Disease resistance protein (TIR-NBS-LRR class) family
miR-RH22	Phvul.004G058700.1	1.5	23.911	1	21	720	740	UUGUUUUUCCUAUUCCACCAA	UUGGUGGAGUAGGGAAAACGA	Cleavage	disease resistance protein (TIR-NBS-LRR class), putative
miR-RH22	Phvul.011G140300.1	2	16.761	1	22	683	704	UUGUUUUUCCUAUUCCACCAAU	AUGGGUGGAAUAGGAAAGACGA	Cleavage	disease resistance protein (TIR-NBS-LRR class), putative
miR-RH22	Phvul.011G140400.1	2	12.775	1	22	723	744	UUGUUUUUCCUAUUCCACCAAU	AUGGGUGGAAUAGGAAAGACGA	Cleavage	disease resistance protein (TIR-NBS-LRR class), putative
miR-RH22	Phvul.008G195300.2	2	18.458	1	21	729	749	UUGUUUUUCCUAUUCCACCAA	UUGGUGGAAUUGGAAAAACGG	Translation	disease resistance protein (TIR-NBS-LRR class), putative
miR-RH22	Phvul.008G195300.1	2	18.458	1	21	804	824	UUGUUUUUCCUAUUCCACCAA	UUGGUGGAAUUGGAAAAACGG	Translation	disease resistance protein (TIR-NBS-LRR class), putative
miR-RH22	Phvul.008G194900.1	2	18.716	1	21	179	199	UUGUUUUUCCUAUUCCACCAA	UUGGUGGAAUUGGAAAAACGG	Translation	disease resistance protein (TIR-NBS-LRR class), putative
miR-RH22	Phvul.008G195100.1	2	16.252	1	21	790	810	UUGUUUUUCCUAUUCCACCAA	UUGGUGGAAUUGGAAAAACGG	Translation	disease resistance protein (TIR-NBS-LRR class), putative
miR-RH22	Phvul.008G194700.1	2	17.223	1	21	776	796	UUGUUUUUCCUAUUCCACCAA	UUGGUGGAAUUGGAAAAACGG	Translation	disease resistance protein (TIR-NBS-LRR class), putative
miR-RH22	Phvul.008G281800.2	2	16.256	1	19	3219	3238	UUGUUUUUCCUA-UUCCACC	GGUGGAACUAGGAAAAACAA	Cleavage	kinesin-like protein 1
miR-RH22	Phvul.008G281800.1	2	16.256	1	19	3259	3278	UUGUUUUUCCUA-UUCCACC	GGUGGAACUAGGAAAAACAA	Cleavage	kinesin-like protein 1
miR-RH22	Phvul.004G134300.1	2.5	16.44	1	22	734	755	UUGUUUUUCCUAUUCCACCAAU	AUGGGUGGAAUAGGAAAAUCAA	Cleavage	disease resistance protein (TIR-NBS-LRR class), putative
miR-RH22	Phvul.011G142400.1	2.5	18.837	1	22	313	334	UUGUUUUUCCUAUUCCACCAAU	AUGGGUGGCAUAGGAAAGACAA	Cleavage	disease resistance protein (TIR-NBS-LRR class), putative
miR-RH22	Phvul.004G140800.2	2.5	18.026	1	22	669	690	UUGUUUUUCCUAUUCCACCAAU	AUGGGAGGGAUAGGAAAAACAA	Cleavage	transmembrane receptors;ATP binding
miR-RH22	Phvul.004G140800.3	2.5	18.026	1	22	669	690	UUGUUUUUCCUAUUCCACCAAU	AUGGGAGGGAUAGGAAAAACAA	Cleavage	transmembrane receptors;ATP binding
miR-RH22	Phvul.004G140100.1	2.5	19.152	1	22	649	670	UUGUUUUUCCUAUUCCACCAAU	AUGGGAGGGAUAGGAAAAACAA	Cleavage	disease resistance protein (TIR-NBS-LRR class), putative
miR-RH22	Phvul.005G030500.1	2.5	21.005	1	22	695	716	UUGUUUUUCCUAUUCCACCAAU	GUUGGUGGAAUAGGCAAAACCA	Cleavage	disease resistance protein (TIR-NBS-LRR class), putative
miR-RH22	Phvul.010G054200.2	2.5	15.298	1	22	691	712	UUGUUUUUCCUAUUCCACCAAU	AUGGGUGGCAUAGGAAAGACAA	Cleavage	disease resistance protein (TIR-NBS-LRR class), putative
miR-RH22	Phvul.004G140800.1	2.5	18.026	1	22	669	690	UUGUUUUUCCUAUUCCACCAAU	AUGGGAGGGAUAGGAAAAACAA	Cleavage	disease resistance protein (TIR-NBS-LRR class), putative
miR-RH22	Phvul.004G139700.1	2.5	14.358	1	22	737	758	UUGUUUUUCCUAUUCCACCAAU	AUGGGAGGGAUAGGAAAAACAA	Cleavage	Disease resistance protein (TIR-NBS-LRR class) family
miR-RH22	Phvul.010G055200.1	2.5	18.19	1	22	682	703	UUGUUUUUCCUAUUCCACCAAU	AUGGGUGGCAUAGGAAAGACAA	Cleavage	disease resistance protein (TIR-NBS-LRR class), putative
miR-RH22	Phvul.004G140700.1	2.5	16.486	1	22	665	686	UUGUUUUUCCUAUUCCACCAAU	AUGGGAGGGAUAGGAAAAACAA	Cleavage	disease resistance protein (TIR-NBS-LRR class), putative
miR-RH22	Phvul.010G054200.4	2.5	15.298	1	22	691	712	UUGUUUUUCCUAUUCCACCAAU	AUGGGUGGCAUAGGAAAGACAA	Cleavage	disease resistance protein (TIR-NBS-LRR class), putative
miR-RH22	Phvul.010G054200.1	2.5	15.298	1	22	691	712	UUGUUUUUCCUAUUCCACCAAU	AUGGGUGGCAUAGGAAAGACAA	Cleavage	disease resistance protein (TIR-NBS-LRR class), putative
miR-RH22	Phvul.010G054200.3	2.5	15.298	1	22	691	712	UUGUUUUUCCUAUUCCACCAAU	AUGGGUGGCAUAGGAAAGACAA	Cleavage	disease resistance protein (TIR-NBS-LRR class), putative
miR-RH22	Phvul.009G095500.1	2.5	21.611	1	20	216	235	UUGUUUUUCCUAUUCCACCA	UGGUGGCACAGGAAAGACAA	Cleavage	RAN GTPase 3
miR-RH22	Phvul.003G002800.3	2.5	15.827	1	20	2510	2529	UUGUUUUUCCUAUUCCACCA	UGAUGAGAUAGGAAAAACAA	Cleavage	disease resistance protein (TIR-NBS-LRR class)
miR-RH22	Phvul.003G002800.2	2.5	15.827	1	20	4590	4609	UUGUUUUUCCUAUUCCACCA	UGAUGAGAUAGGAAAAACAA	Cleavage	NB-ARC domain-containing disease resistance protein
miR-RH22	Phvul.003G002800.1	2.5	15.827	1	20	4590	4609	UUGUUUUUCCUAUUCCACCA	UGAUGAGAUAGGAAAAACAA	Cleavage	NB-ARC domain-containing disease resistance protein
miR-RH22	Phvul.008G020900.1	3	18.309	1	22	457	478	UUGUUUUUCCUAUUCCACCAAU	AUUGGGGGAGUGGGAAAAACAU	Cleavage	RPS5-like 1
miR-RH22	Phvul.008G020700.2	3	16.841	1	22	595	616	UUGUUUUUCCUAUUCCACCAAU	AUUGGGGGAGUGGGAAAAACAU	Cleavage	LRR and NB-ARC domains-containing disease resistance protein
miR-RH22	Phvul.008G020700.1	3	16.841	1	22	600	621	UUGUUUUUCCUAUUCCACCAAU	AUUGGGGGAGUGGGAAAAACAU	Cleavage	LRR and NB-ARC domains-containing disease resistance protein
miR-RH22	Phvul.005G117900.2	3	15.677	1	22	844	865	UUGUUUUUCCUAUUCCACCAAU	AUUGGGGGAGUGGGAAAAACAU	Cleavage	NB-ARC domain-containing disease resistance protein
miR-RH22	Phvul.005G117900.1	3	15.677	1	22	856	877	UUGUUUUUCCUAUUCCACCAAU	AUUGGGGGAGUGGGAAAAACAU	Cleavage	NB-ARC domain-containing disease resistance protein
miR-RH22	Phvul.011G136200.2	3	13.311	1	22	797	818	UUGUUUUUCCUAUUCCACCAAU	AUGAGUGGAAUAGGAAAGACGA	Cleavage	disease resistance protein (TIR-NBS-LRR class), putative
miR-RH22	Phvul.011G136200.1	3	13.311	1	22	667	688	UUGUUUUUCCUAUUCCACCAAU	AUGAGUGGAAUAGGAAAGACGA	Cleavage	disease resistance protein (TIR-NBS-LRR class), putative
miR-RH22	Phvul.005G062300.1	3	17.777	1	22	448	469	UUGUUUUUCCUAUUCCACCAAU	AUUGAUGGCGUGGGAAAAACAA	Cleavage	NB-ARC domain-containing disease resistance protein
miR-RH22	Phvul.002G130700.1	3	18.087	1	22	577	598	UUGUUUUUCCUAUUCCACCAAU	AUGGGUGGACUUGGAAAAACAA	Translation	NB-ARC domain-containing disease resistance protein
miR-RH22	Phvul.011G074800.1	3	17.847	1	22	1104	1125	UUGUUUUUCCUAUUCCACCAAU	ACUGGGGGAGUGGGAAAAACAU	Cleavage	LRR and NB-ARC domains-containing disease resistance protein
miR-RH22	Phvul.002G145600.1	3	16.818	1	22	687	708	UUGUUUUUCCUAUUCCACCAAU	GUAGGUGACAUAGGAAAAACAA	Cleavage	Disease resistance protein (TIR-NBS-LRR class) family
miR-RH22	Phvul.008G260200.1	3	16.123	1	20	551	570	UUGUUUUUCCUAUUCCACCA	UGGUGGAAUAUGGAGAACAC	Translation	2-oxoglutarate (2OG) and Fe(II)-dependent oxygenase superfamily protein
miR-RH22	Phvul.001G201800.1	3	17.199	1	20	212	231	UUGUUUUUCCUAUUCCACCA	UAGUGGAAUAGGAAAGACCA	Cleavage	NAD(P)-binding Rossmann-fold superfamily protein
miR-RH22	Phvul.002G075000.1	3	16.186	1	21	607	627	UUGUUUUUCCUAUUCCACCAA	UAGGUGGACUUGGAAAAACAA	Translation	NB-ARC domain-containing disease resistance protein
miR-RH22	Phvul.005G152000.1	3	16.562	1	20	1823	1842	UUGUUUUUCCUAUUCCACCA	AGGAGGAAGAGGAAAAACAA	Cleavage	IBR domain-containing protein
miR-RH22	Phvul.011G154000.1	3	13.636	1	20	594	613	UUGUUUUUCCUAUUCCACCA	AGGUGGACUUGGAAAAACAA	Translation	NB-ARC domain-containing disease resistance protein
miR-RH22	Phvul.011G070100.1	3	14.64	1	20	3630	3649	UUGUUUUUCCUAUUCCACCA	AGGUCGAAUAGAAAAAACAA	Translation	nuclear RNA polymerase C1
miR-RH22	Phvul.003G003000.1	3	16.0	1	22	4372	4393	UUGUUUUUCCUAUUCCACCAAU	AGUGAUGAGAUAGGAAAGACAA	Cleavage	NB-ARC domain-containing disease resistance protein
miR-RH22	Phvul.001G080600.1	3	15.336	1	20	574	593	UUGUUUUUCCUAUUCCACCA	UGGUGGAACAAGAGAAGCAA	Translation	0
miR-RH23	Phvul.011G048000.1	3	21.529	1	21	479	499	GAGCUCUCAGCACUCCAGUUC	GAGCUGGAGUGCGGAGUGCUC	Translation	NAD(P)-binding Rossmann-fold superfamily protein
miR-RH23	Phvul.011G048000.2	3	21.529	1	21	479	499	GAGCUCUCAGCACUCCAGUUC	GAGCUGGAGUGCGGAGUGCUC	Translation	NAD(P)-binding Rossmann-fold superfamily protein
miR-RH24	Phvul.001G196400.1	2	17.41	1	21	1344	1364	UUCUUUCAAACAGGCCCUGAG	UUCAUGGCCUCUUUGAAAGAA	Translation	syntaxin of plants 121
miR-RH24	Phvul.009G021600.1	2.5	21.532	1	21	1041	1061	UUCUUUCAAACAGGCCCUGAG	UUCAGGUUCUGUUUGAGAGAG	Cleavage	Protein of unknown function (DUF630 and DUF632)
miR-RH24	Phvul.002G135300.1	3	19.487	1	21	1246	1266	UUCUUUCAAACAGGCCCUGAG	CUCAGGCCCUGUUUGGAAGGC	Cleavage	Protein of unknown function (DUF760)
miR-RH24	Phvul.011G187000.1	3	9.648	1	20	1522	1541	UUCUUUCAAACAGGCCCUGA	UCGGGGUCUGAUUGGGAGAA	Translation	C2H2 zinc-finger protein SERRATE (SE)
miR-RH24	Phvul.001G242700.2	3	21.951	1	21	401	421	UUCUUUCAAACAGGCCCUGAG	UUCAGGGUCUAUCUGAAAGGA	Translation	SGNH hydrolase-type esterase superfamily protein
miR-RH24	Phvul.001G242700.1	3	21.951	1	21	439	459	UUCUUUCAAACAGGCCCUGAG	UUCAGGGUCUAUCUGAAAGGA	Translation	SGNH hydrolase-type esterase superfamily protein
miR-RH24	Phvul.006G078200.1	3	14.507	1	20	610	629	UUCUUUCAAACAGGCCCUGA	UGAGGGCGUAUUUGAAAGAA	Translation	TRF-like 5
miR-RH25	Phvul.010G121000.1	1.5	8.559	1	22	963	984	UUCAUUUUGAAAAUAGGCAUUG	CAAUGCCUAUUUUAGAAAUGAA	Translation	NAC transcription factor-like 9
miR-RH25	Phvul.010G120700.1	1.5	13.057	1	22	862	883	UUCAUUUUGAAAAUAGGCAUUG	CAAUGCCUAUUUUAGAAAUGAA	Translation	NAC transcription factor-like 9
miR-RH25	Phvul.010G121100.2	2.5	12.99	1	22	826	847	UUCAUUUUGAAAAUAGGCAUUG	CAAUGCUUGUUUUGGAAAUGAA	Translation	NAC 014
miR-RH25	Phvul.010G121100.1	2.5	12.99	1	22	829	850	UUCAUUUUGAAAAUAGGCAUUG	CAAUGCUUGUUUUGGAAAUGAA	Translation	NAC 014
miR-RH25	Phvul.003G174700.1	2.5	12.571	1	22	1404	1425	UUCAUUUUGAAAAUAGGCAUUG	CAAUACUUAUUUUCAGAAUGAG	Cleavage	Protein kinase superfamily protein with octicosapeptide/Phox/Bem1p domain
miR-RH25	Phvul.006G047000.1	2.5	15.55	1	21	3352	3372	UUCAUUUUGAAAAUAGGCAUU	AAUGCCUACAUUCAAAAUGAG	Cleavage	Alpha amylase family protein
miR-RH25	Phvul.005G130400.1	2.5	15.283	1	20	2645	2664	UUCAUUUUGAAAAUAGGCAU	UUCCCUAUUUUCAAAAUGAG	Cleavage	0
miR-RH25	Phvul.008G152700.1	2.5	8.972	1	20	646	665	UUCAUUUUGAAAAUAGGCAU	AUUCCUGUUUUAAAAAUGAA	Translation	0
miR-RH25	Phvul.008G083100.1	3	17.485	1	22	767	788	UUCAUUUUGAAAAUAGGCAUUG	CUGUGUCUGUUUUAAAGAUGAA	Translation	0
miR-RH25	Phvul.010G165400.1	3	10.954	1	22	1308	1329	UUCAUUUUGAAAAUAGGCAUUG	UAUUGCCAAGUUUCAAAAUGAA	Cleavage	evolutionarily conserved C-terminal region 5
miR-RH25	Phvul.008G270100.2	3	18.635	1	22	1274	1295	UUCAUUUUGAAAAUAGGCAUUG	CUAUGACUGUUUUCAGGGUGAA	Cleavage	Ubiquitin C-terminal hydrolases superfamily protein
miR-RH25	Phvul.008G270100.1	3	18.635	1	22	1276	1297	UUCAUUUUGAAAAUAGGCAUUG	CUAUGACUGUUUUCAGGGUGAA	Cleavage	Ubiquitin C-terminal hydrolases superfamily protein
miR-RH25	Phvul.005G056400.1	3	14.211	1	22	1557	1578	UUCAUUUUGAAAAUAGGCAUUG	UGAUGAUCAUUUUCAAAGUGAA	Cleavage	BTB/POZ domain-containing protein
miR-RH25	Phvul.008G207400.1	3	12.179	1	22	2144	2165	UUCAUUUUGAAAAUAGGCAUUG	UACUGCCUAUCUUGAAAAUGAA	Translation	Protein of unknown function (DUF630 and DUF632)
miR-RH25	Phvul.003G254600.1	3	15.029	1	22	1516	1537	UUCAUUUUGAAAAUAGGCAUUG	UGAGGUCUAUUUCCAAAGUGAA	Translation	ARM repeat superfamily protein
miR-RH25	Phvul.003G062500.2	3	20.875	1	21	785	805	UUCAUUUUGAAAAUAGGCAUU	GAUGGUGAUUUUCAAGAUGAA	Cleavage	KNOTTED1-like homeobox gene 6
miR-RH25	Phvul.003G062500.1	3	20.875	1	21	1300	1320	UUCAUUUUGAAAAUAGGCAUU	GAUGGUGAUUUUCAAGAUGAA	Cleavage	KNOTTED1-like homeobox gene 6
miR-RH25	Phvul.009G074400.1	3	17.578	1	22	163	184	UUCAUUUUGAAAAUAGGCAUUG	CUAUUCCUAUAUUUAAAAUGGA	Cleavage	Cellulose-synthase-like C12
miR-RH26	Phvul.011G211200.1	2.5	18.987	1	20	1845	1864	UGAAGCUGCCAGCAUGAUCU	UGAUAAUGUUGGCAGCUUCA	Cleavage	carotenoid cleavage dioxygenase 1
miR-RH26	Phvul.003G267400.1	3	12.237	1	20	593	612	UGAAGCUGCCAGCAUGAUCU	CGAUUAUGCUGGUGGCUUCG	Cleavage	ammonium transporter 2
miR-RH26	Phvul.005G183200.1	3	13.617	1	20	621	640	UGAAGCUGCCAGCAUGAUCU	AGAUCUUGCUCGCGGCUUCG	Translation	hydroxycinnamoyl-CoA shikimate/quinate hydroxycinnamoyl transferase
miR-RH26	Phvul.007G077300.1	3	22.429	1	20	794	813	UGAAGCUGCCAGCAUGAUCU	AGACCAUGCUGGGAGCUUUG	Cleavage	Protein kinase superfamily protein
miR-RH27	Phvul.006G120500.1	2.5	8.636	1	21	398	418	AAGCUCAGGAGGGAUAGCGCC	GGUGCUAUCCUAUCUGAGCUU	Translation	0
miR-RH27	Phvul.008G096900.1	2.5	16.508	1	21	2899	2919	AAGCUCAGGAGGGAUAGCGCC	GGUGAAAUCCCUCCUGAGCUU	Cleavage	receptor like protein 6
miR-RH27	Phvul.009G064200.1	2.5	15.306	1	20	661	680	AAGCUCAGGAGGGAUAGCGC	GUGCAAUUCCUUCUGAGCUU	Cleavage	Protein phosphatase 2C family protein
miR-RH27	Phvul.007G004200.2	3	16.469	1	21	1009	1029	AAGCUCAGGAGGGAUAGCGCC	GGUGUUGUUCUUCUUGAGCUU	Cleavage	Protein kinase superfamily protein
miR-RH27	Phvul.007G004200.1	3	16.469	1	21	1037	1057	AAGCUCAGGAGGGAUAGCGCC	GGUGUUGUUCUUCUUGAGCUU	Cleavage	Protein kinase superfamily protein
miR-RH27	Phvul.005G073800.1	3	21.971	1	21	3196	3216	AAGCUCAGGAGGGAUAGCGCC	GGUGUUGUUCUUCUUGAGCUU	Cleavage	phytosylfokine-alpha receptor 2
miR-RH27	Phvul.008G122200.1	3	14.537	1	21	1774	1794	AAGCUCAGGAGGGAUAGCGCC	GGCCCUAUUCCUCCUGAGAUU	Cleavage	Leucine-rich repeat transmembrane protein kinase family protein
miR-RH27	Phvul.007G067700.1	3	15.551	1	21	1343	1363	AAGCUCAGGAGGGAUAGCGCC	GGGGCUAUUCCUCCUGAACUU	Cleavage	Leucine-rich repeat transmembrane protein kinase
miR-RH27	Phvul.008G126000.2	3	11.054	1	20	5	24	AAGCUCAGGAGGGAUAGCGC	GCUUUAUCUUUUCUGAGCUU	Cleavage	0
miR-RH27	Phvul.008G126000.1	3	11.054	1	20	5	24	AAGCUCAGGAGGGAUAGCGC	GCUUUAUCUUUUCUGAGCUU	Cleavage	0
miR-RH28	Phvul.002G100100.1	1	17.203	1	20	3113	3132	UUAGAUUCACGCACAAACUU	CAGUUUGUGCGUGAAUCUAA	Cleavage	Argonaute family protein
miR-RH28	Phvul.008G231300.1	3	17.313	1	21	512	532	UUAGAUUCACGCACAAACUUG	CAAGUUUGUCUGUGGGUCUGA	Cleavage	zinc-finger protein 10
miR-RH28	Phvul.002G148600.1	3	22.497	1	20	772	791	UUAGAUUCACGCACAAACUU	AAGUUUGUGUUUGAAGCUAA	Translation	CYCLIN D4;1
miR-RH29	Phvul.006G120500.1	2	8.636	1	21	398	418	AAGCUCAGGAGGGAUAGCACC	GGUGCUAUCCUAUCUGAGCUU	Translation	0
miR-RH29	Phvul.008G096900.1	2	16.508	1	21	2899	2919	AAGCUCAGGAGGGAUAGCACC	GGUGAAAUCCCUCCUGAGCUU	Cleavage	receptor like protein 6
miR-RH29	Phvul.009G064200.1	2	15.306	1	20	661	680	AAGCUCAGGAGGGAUAGCAC	GUGCAAUUCCUUCUGAGCUU	Cleavage	Protein phosphatase 2C family protein
miR-RH29	Phvul.007G004200.2	2.5	16.469	1	21	1009	1029	AAGCUCAGGAGGGAUAGCACC	GGUGUUGUUCUUCUUGAGCUU	Cleavage	Protein kinase superfamily protein
miR-RH29	Phvul.007G004200.1	2.5	16.469	1	21	1037	1057	AAGCUCAGGAGGGAUAGCACC	GGUGUUGUUCUUCUUGAGCUU	Cleavage	Protein kinase superfamily protein
miR-RH29	Phvul.005G073800.1	2.5	21.971	1	21	3196	3216	AAGCUCAGGAGGGAUAGCACC	GGUGUUGUUCUUCUUGAGCUU	Cleavage	phytosylfokine-alpha receptor 2
miR-RH29	Phvul.001G146900.1	3	15.952	1	21	1638	1658	AAGCUCAGGAGGGAUAGCACC	GGUGUUGUGCUUCUUGAGCUU	Cleavage	receptor-like kinase in in flowers 3
miR-RH29	Phvul.007G067700.1	3	15.551	1	21	1343	1363	AAGCUCAGGAGGGAUAGCACC	GGGGCUAUUCCUCCUGAACUU	Cleavage	Leucine-rich repeat transmembrane protein kinase
miR-RH29	Phvul.008G122200.1	3	19.707	1	21	1558	1578	AAGCUCAGGAGGGAUAGCACC	GGUUCUAUUCCACCUGGGCUU	Translation	Leucine-rich repeat transmembrane protein kinase family protein
miR-RH29	Phvul.005G008500.1	3	12.384	1	20	1488	1507	AAGCUCAGGAGGGAUAGCAC	GUGAUAUCUCUCCUGAACUU	Cleavage	RNI-like superfamily protein
miR-RH29	Phvul.009G082300.1	3	20.362	1	21	718	738	AAGCUCAGGAGGGAUAGCACC	GCUGCAAUCCCUGCUGAGCUU	Translation	YGGT family protein
miR-RH29	Phvul.002G177200.1	3	16.055	1	21	1413	1433	AAGCUCAGGAGGGAUAGCACC	GGUGAAAUCCCACCUGAGCUU	Translation	Leucine-rich repeat protein kinase family protein
miR-RH29	Phvul.007G030400.1	3	19.865	1	20	1488	1507	AAGCUCAGGAGGGAUAGCAC	GUGCUCUUCCUCGUGGGCUU	Cleavage	Protein phosphatase 2C family protein
miR-RH29	Phvul.005G173700.1	3	17.881	1	20	1977	1996	AAGCUCAGGAGGGAUAGCAC	GUUCUUUCCCUCUUGGGCUU	Cleavage	pleiotropic drug resistance 12
miR-RH3	Phvul.003G168400.1	2	23.545	1	21	36	56	UUCCACAGCUUUCUUGAACUG	CGGUUCAAUAAAGCUGUGGGA	Cleavage	0
miR-RH3	Phvul.008G204300.1	2	17.17	1	21	1050	1070	UUCCACAGCUUUCUUGAACUG	UGGUUCAAGAAAGCUGAGGAA	Cleavage	Ankyrin-repeat containing protein
miR-RH3	Phvul.007G253900.1	2	20.248	1	20	141	160	UUCCACAGCUUUCUUGAACU	AGUGUAAGAAAGUUGUGGAA	Cleavage	0
miR-RH3	Phvul.007G222300.1	2	19.691	1	21	640	661	UUCCACA-GCUUUCUUGAACUG	CCGUUCAAGAAAGCCUGUGGAA	Cleavage	growth-regulating factor 3
miR-RH3	Phvul.011G017700.1	2	16.561	1	21	625	646	UUCCACA-GCUUUCUUGAACUG	CCGUUCAAGAAAGCCUGUGGAA	Cleavage	growth-regulating factor 5
miR-RH3	Phvul.001G187500.1	2	20.849	1	21	722	743	UUCCACA-GCUUUCUUGAACUG	CCGUUCAAGAAAGCCUGUGGAA	Cleavage	growth-regulating factor 4
miR-RH3	Phvul.003G131800.1	2	14.304	1	21	801	822	UUCCACA-GCUUUCUUGAACUG	CCGUUCAAGAAAGCCUGUGGAA	Cleavage	growth-regulating factor 5
miR-RH3	Phvul.002G131700.1	2	10.24	1	21	496	517	UUCCACA-GCUUUCUUGAACUG	CCGUUCAAGAAAGCCUGUGGAA	Cleavage	growth-regulating factor 2
miR-RH3	Phvul.009G047000.2	2	16.953	1	21	1121	1142	UUCCACA-GCUUUCUUGAACUG	CCGUUCAAGAAAGCCUGUGGAA	Cleavage	growth-regulating factor 7
miR-RH3	Phvul.009G047000.3	2	16.953	1	21	1124	1145	UUCCACA-GCUUUCUUGAACUG	CCGUUCAAGAAAGCCUGUGGAA	Cleavage	growth-regulating factor 7
miR-RH3	Phvul.009G047000.1	2	16.953	1	21	1148	1169	UUCCACA-GCUUUCUUGAACUG	CCGUUCAAGAAAGCCUGUGGAA	Cleavage	growth-regulating factor 7
miR-RH3	Phvul.010G130000.1	2	16.86	1	21	1938	1959	UUCCACA-GCUUUCUUGAACUG	CCGUUCAAGAAAGCCUGUGGAA	Cleavage	growth-regulating factor 5
miR-RH3	Phvul.002G041800.1	2	16.353	1	19	675	694	UUCCACA-GCUUUCUUGAAC	GUUCAAGAAAGCCUGUGGAA	Cleavage	growth-regulating factor 5
miR-RH3	Phvul.009G228000.1	2	14.584	1	19	506	525	UUCCACA-GCUUUCUUGAAC	GUUCAAGAAAGCCUGUGGAA	Cleavage	growth-regulating factor 5
miR-RH3	Phvul.010G048400.1	2	14.485	1	19	765	784	UUCCACA-GCUUUCUUGAAC	GUUCAAGAAAGCCUGUGGAA	Cleavage	growth-regulating factor 9
miR-RH3	Phvul.001G031000.1	2	20.138	1	19	1048	1067	UUCCACA-GCUUUCUUGAAC	GUUCAAGAAAGCCUGUGGAA	Cleavage	growth-regulating factor 1
miR-RH3	Phvul.008G188400.1	2.5	12.97	1	21	2730	2750	UUCCACAGCUUUCUUGAACUG	CAGUUAAAGAAAGUUGUGGAC	Cleavage	DNA mismatch repair protein MutS, type 2
miR-RH3	Phvul.002G254800.1	2.5	14.208	1	20	1553	1572	UUCCACAGCUUUCUUGAACU	AAUUUGAGAAGGCUGUGGAA	Cleavage	tetratricopeptide repeat (TPR)-containing protein
miR-RH3	Phvul.006G191600.1	2.5	15.102	1	20	702	721	UUCCACAGCUUUCUUGAACU	AGUACAAGGAAACUGUGGAA	Translation	syntaxin of plants 124
miR-RH3	Phvul.002G061900.1	3	21.396	1	21	794	814	UUCCACAGCUUUCUUGAACUG	CGGUUCAAGAAACUUGUGGGG	Translation	nitrate transporter 1.1
miR-RH3	Phvul.005G126400.1	3	15.743	1	20	150	169	UUCCACAGCUUUCUUGAACU	AGUUCAAGGAAGGUGUGGCA	Cleavage	Stress responsive A/B Barrel Domain
miR-RH3	Phvul.003G154800.1	3	13.184	1	20	1721	1740	UUCCACAGCUUUCUUGAACU	AGAUUGAGAAGGCUGUGGAG	Cleavage	heat shock protein 70B
miR-RH3	Phvul.002G250000.1	3	12.438	1	20	974	993	UUCCACAGCUUUCUUGAACU	AAUUCGUGAAGGCUGUGGAA	Cleavage	Phosphatidylinositol-4-phosphate 5-kinase family protein
miR-RH3	Phvul.004G046200.1	3	19.971	1	20	2055	2074	UUCCACAGCUUUCUUGAACU	GGGUGAAGAAGGCUGUGGAA	Cleavage	ATPase E1-E2 type family protein / haloacid dehalogenase-like hydrolase family protein
miR-RH3	Phvul.011G211100.1	3	16.321	1	20	1019	1038	UUCCACAGCUUUCUUGAACU	AGUUGAAGCAAUCUGUGGAA	Translation	structural maintenance of chromosomes 2
miR-RH30	Phvul.009G133600.1	0.5	20.094	1	20	111	130	AUGCACUGCCUCUUCCCUGG	UCAGGGAAGAGGCAGUGCAU	Cleavage	plantacyanin
miR-RH30	Phvul.002G250700.1	2.5	23.9	1	21	137	157	AUGCACUGCCUCUUCCCUGGC	GUCUGGGAAGAGGCAGUGCAG	Cleavage	plantacyanin
miR-RH30	Phvul.002G250700.2	2.5	23.9	1	21	137	157	AUGCACUGCCUCUUCCCUGGC	GUCUGGGAAGAGGCAGUGCAG	Cleavage	plantacyanin
miR-RH31	Phvul.008G129500.1	0.5	9.566	1	22	2981	3002	UCAUUUUGCGUGCAAUGAUCUG	UGGAUCAUUGCGCGCAAAAUGA	Cleavage	dicer-like 2
miR-RH31	Phvul.006G111800.1	1.5	16.559	1	22	1025	1046	UCAUUUUGCGUGCAAUGAUCUG	UGGAUCAUUGUACCCAAAAUGA	Translation	dicer-like 2
miR-RH31	Phvul.006G127200.2	1.5	11.419	1	22	3010	3031	UCAUUUUGCGUGCAAUGAUCUG	UGGAUCAUUGCGCACAAAAUGA	Translation	dicer-like 2
miR-RH31	Phvul.006G127200.1	1.5	11.419	1	22	3059	3080	UCAUUUUGCGUGCAAUGAUCUG	UGGAUCAUUGCGCACAAAAUGA	Translation	dicer-like 2
miR-RH31	Phvul.006G127100.2	2.5	5.733	1	22	3093	3114	UCAUUUUGCGUGCAAUGAUCUG	CAGAUCAUUGCACAAAGAAUGA	Translation	dicer-like 2
miR-RH31	Phvul.006G127100.3	2.5	5.733	1	22	3064	3085	UCAUUUUGCGUGCAAUGAUCUG	CAGAUCAUUGCACAAAGAAUGA	Translation	dicer-like 2
miR-RH31	Phvul.006G127100.1	2.5	5.733	1	22	3244	3265	UCAUUUUGCGUGCAAUGAUCUG	CAGAUCAUUGCACAAAGAAUGA	Translation	dicer-like 2
miR-RH31	Phvul.002G293100.1	2.5	15.525	1	21	1001	1021	UCAUUUUGCGUGCAAUGAUCU	AGAUCGUUGAAUGCAAAGUGA	Cleavage	D111/G-patch domain-containing protein
miR-RH31	Phvul.008G067800.2	2.5	15.418	1	20	333	352	UCAUUUUGCGUGCAAUGAUC	GAUUGUUGCACGUAAAAUGC	Cleavage	K+ efflux antiporter 2
miR-RH31	Phvul.008G067800.1	2.5	15.418	1	20	333	352	UCAUUUUGCGUGCAAUGAUC	GAUUGUUGCACGUAAAAUGC	Cleavage	K+ efflux antiporter 2
miR-RH31	Phvul.009G119400.1	2.5	22.949	1	21	1945	1965	UCAUUUUGCGUGCAAUGAUCU	GGAUCAUUGAAGGCAAAAUGG	Translation	glycosyl hydrolase family 35 protein
miR-RH31	Phvul.002G074200.3	3	19.498	1	22	452	473	UCAUUUUGCGUGCAAUGAUCUG	UAGAAUAUUGCACACAAAAUGG	Translation	sterol 4-alpha-methyl-oxidase 2-1
miR-RH31	Phvul.002G074200.2	3	19.498	1	22	573	594	UCAUUUUGCGUGCAAUGAUCUG	UAGAAUAUUGCACACAAAAUGG	Translation	sterol 4-alpha-methyl-oxidase 2-1
miR-RH31	Phvul.002G074200.1	3	19.498	1	22	645	666	UCAUUUUGCGUGCAAUGAUCUG	UAGAAUAUUGCACACAAAAUGG	Translation	sterol 4-alpha-methyl-oxidase 2-1
miR-RH31	Phvul.009G119600.1	3	20.602	1	21	1951	1971	UCAUUUUGCGUGCAAUGAUCU	GGAUCAUUGAGGGCAAAAUGG	Translation	glycosyl hydrolase family 35 protein
miR-RH31	Phvul.007G252700.1	3	10.891	1	22	1964	1985	UCAUUUUGCGUGCAAUGAUCUG	CUGAACGUUGCAUACAAAAUGA	Translation	magnesium-chelatase subunit chlH, chloroplast, putative / Mg-protoporphyrin IX chelatase, putative (CHLH)
miR-RH31	Phvul.004G082600.1	3	15.582	1	20	1221	1240	UCAUUUUGCGUGCAAUGAUC	GAUAAUUGGAAGCAAAAUGA	Translation	plasma membrane intrinsic protein 2
miR-RH32	Phvul.002G173200.3	1	14.754	1	20	1272	1291	UUGGCAUUCUGUCCACCUCC	GGAGGUUGACAGAAUGCCAA	Cleavage	Galactose oxidase/kelch repeat superfamily protein
miR-RH32	Phvul.002G173200.2	1	14.754	1	20	1272	1291	UUGGCAUUCUGUCCACCUCC	GGAGGUUGACAGAAUGCCAA	Cleavage	Galactose oxidase/kelch repeat superfamily protein
miR-RH32	Phvul.002G173200.1	1	14.754	1	20	1272	1291	UUGGCAUUCUGUCCACCUCC	GGAGGUUGACAGAAUGCCAA	Cleavage	Galactose oxidase/kelch repeat superfamily protein
miR-RH32	Phvul.001G262700.1	1	12.944	1	20	1455	1474	UUGGCAUUCUGUCCACCUCC	GGAGGUUGACAGAAUGCCAA	Cleavage	Galactose oxidase/kelch repeat superfamily protein
miR-RH32	Phvul.001G188300.2	2.5	24.696	1	20	147	167	UUGGCAUUCUG-UCCACCUCC	GGAGGUGGAGCAGGAUGCCAA	Cleavage	Basic-leucine zipper (bZIP) transcription factor family protein
miR-RH32	Phvul.001G188300.2	2.5	15.505	1	20	192	212	UUGGCAUUCUG-UCCACCUCC	GGAGGUGGAGCAGGAUGCCAA	Cleavage	Basic-leucine zipper (bZIP) transcription factor family protein
miR-RH32	Phvul.001G188300.1	2.5	24.696	1	20	699	719	UUGGCAUUCUG-UCCACCUCC	GGAGGUGGAGCAGGAUGCCAA	Cleavage	Basic-leucine zipper (bZIP) transcription factor family protein
miR-RH32	Phvul.001G188300.1	2.5	15.505	1	20	744	764	UUGGCAUUCUG-UCCACCUCC	GGAGGUGGAGCAGGAUGCCAA	Cleavage	Basic-leucine zipper (bZIP) transcription factor family protein
miR-RH32	Phvul.011G141200.1	3	17.362	1	20	829	848	UUGGCAUUCUGUCCACCUCC	GAAGGUGGAUAUGAUGCCAA	Translation	galacturonosyltransferase 12
miR-RH32	Phvul.011G029400.1	3	18.02	1	20	1540	1559	UUGGCAUUCUGUCCACCUCC	GGAGCUGGAAAGAAUGUUAA	Translation	Tudor/PWWP/MBT domain-containing protein
miR-RH32	Phvul.002G276700.2	3	16.421	1	20	1171	1190	UUGGCAUUCUGUCCACCUCC	GGAGGUGGUUACAAUGCUAA	Translation	diacylglycerol kinase 2
miR-RH32	Phvul.002G276700.1	3	16.421	1	20	1276	1295	UUGGCAUUCUGUCCACCUCC	GGAGGUGGUUACAAUGCUAA	Translation	diacylglycerol kinase 2
miR-RH32	Phvul.002G040400.1	3	19.097	1	20	2130	2149	UUGGCAUUCUGUCCACCUCC	GGAAGUGGACCCAAUGCCAA	Translation	SIN-like family protein
miR-RH32	Phvul.003G081600.1	3	16.169	1	20	1790	1808	UUGGCAUUCUGUCCACCUCC	GGUGGUGGA-AGAAUGCCAA	Translation	O-fucosyltransferase family protein
miR-RH33	Phvul.002G027500.1	1.5	19.947	1	20	538	557	UUGAGCCGUGCCAAUAUCAC	GUGAUAUUGGAGCGGCUCAA	Translation	GRAS family transcription factor
miR-RH33	Phvul.010G072700.1	1.5	18.356	1	20	1415	1434	UUGAGCCGUGCCAAUAUCAC	GGGAUAUUGGCGCGGCUCAA	Cleavage	GRAS family transcription factor
miR-RH33	Phvul.010G072900.1	1.5	18.356	1	20	1566	1585	UUGAGCCGUGCCAAUAUCAC	GGGAUAUUGGCGCGGCUCAA	Cleavage	GRAS family transcription factor
miR-RH33	Phvul.008G143400.2	1.5	18.284	1	20	1678	1697	UUGAGCCGUGCCAAUAUCAC	GGGAUAUUGGCGCGGCUCAA	Cleavage	GRAS family transcription factor
miR-RH33	Phvul.008G143400.1	1.5	18.284	1	20	1683	1702	UUGAGCCGUGCCAAUAUCAC	GGGAUAUUGGCGCGGCUCAA	Cleavage	GRAS family transcription factor
miR-RH33	Phvul.001G144600.1	3	15.217	1	20	1874	1893	UUGAGCCGUGCCAAUAUCAC	GAGGUAUUGUCACGGUUCAA	Translation	P-loop containing nucleoside triphosphate hydrolases superfamily protein
miR-RH34	Phvul.004G107200.2	1	14.644	1	20	512	531	UAUUAAGAAGUAGACUUUAA	UUAAAGUCUAAUUCUUAAUA	Translation	Copper transport protein family
miR-RH34	Phvul.011G018500.1	1.5	14.547	1	24	1157	1180	UAUUAAGAAGUAGACUUUAAGCCU	AGGCUUAAAGUCCACUUCUUGAUA	Cleavage	PLATZ transcription factor family protein
miR-RH34	Phvul.010G008400.1	2	16.214	1	24	682	705	UAUUAAGAAGUAGACUUUAAGCCU	AGACUUAAAGUUCAUUUCUUAAUA	Cleavage	Protein of unknown function (DUF962)
miR-RH34	Phvul.010G000900.1	2	14.395	1	21	896	916	UAUUAAGAAGUAGACUUUAAG	UUUAAAAUCUAUUUUUUAAUA	Cleavage	Rhodanese/Cell cycle control phosphatase superfamily protein
miR-RH34	Phvul.008G159000.1	2.5	17.564	1	24	1187	1210	UAUUAAGAAGUAGACUUUAAGCCU	AGGCUUAAAGUCCACUUCGUAAUA	Cleavage	O-fucosyltransferase family protein
miR-RH34	Phvul.003G225200.1	2.5	16.965	1	21	353	373	UAUUAAGAAGUAGACUUUAAG	CUUAAAAUCUACUUCUUAAGA	Cleavage	0
miR-RH34	Phvul.008G088600.1	3	20.817	1	24	1143	1166	UAUUAAGAAGUAGACUUUAAGCCU	AGGCUUAAAGUCCACUUUGUAAUA	Cleavage	0
miR-RH34	Phvul.009G190700.1	3	22.145	1	24	1238	1261	UAUUAAGAAGUAGACUUUAAGCCU	AGGCUUAAAGUCCACUUUGUAAUA	Cleavage	ATP-dependent caseinolytic (Clp) protease/crotonase family protein
miR-RH34	Phvul.001G156500.1	3	18.418	1	24	998	1021	UAUUAAGAAGUAGACUUUAAGCCU	GGCUUUGAGGUCUGCUUCUUUAUA	Cleavage	AUX/IAA transcriptional regulator family protein
miR-RH34	Phvul.001G218200.2	3	15.058	1	22	406	427	UAUUAAGAAGUAGACUUUAAGC	GCACAAAGUCUGCUUCUUGAUA	Cleavage	Sec23/Sec24 protein transport family protein
miR-RH34	Phvul.006G065600.1	3	20.438	1	24	2138	2160	UAUUAAGAAGUAGACUUUAAGCCU	AGACUUAAAGU-UAUUUUUUAAUA	Cleavage	Glycosyl hydrolase family protein
miR-RH34	Phvul.011G152300.3	3	17.878	1	20	2607	2626	UAUUAAGAAGUAGACUUUAA	UUAAAGUUUAUUUUUUUAUA	Cleavage	S-locus lectin protein kinase family protein
miR-RH34	Phvul.011G152300.2	3	17.878	1	20	2626	2645	UAUUAAGAAGUAGACUUUAA	UUAAAGUUUAUUUUUUUAUA	Cleavage	S-locus lectin protein kinase family protein
miR-RH34	Phvul.011G152300.1	3	17.878	1	20	2689	2708	UAUUAAGAAGUAGACUUUAA	UUAAAGUUUAUUUUUUUAUA	Cleavage	S-locus lectin protein kinase family protein
miR-RH34	Phvul.008G138200.1	3	14.184	1	20	1451	1470	UAUUAAGAAGUAGACUUUAA	UUGAAGUCAAAUUCUUAAUG	Translation	Regulator of chromosome condensation (RCC1) family protein
miR-RH35	Phvul.008G283100.2	1.5	22.673	1	20	1435	1454	CAGCCAAGGAUGACUUGCCG	CGGCAAAUCAUUCUUGGCUG	Cleavage	nuclear factor Y, subunit A9
miR-RH35	Phvul.008G283100.1	1.5	22.673	1	20	1581	1600	CAGCCAAGGAUGACUUGCCG	CGGCAAAUCAUUCUUGGCUG	Cleavage	nuclear factor Y, subunit A9
miR-RH35	Phvul.003G133100.1	2.5	13.951	1	21	1358	1378	CAGCCAAGGAUGACUUGCCGG	CUGGCAAAUCAUCCUUGGCUU	Cleavage	nuclear factor Y, subunit A3
miR-RH35	Phvul.005G156100.1	2.5	17.816	1	21	1207	1227	CAGCCAAGGAUGACUUGCCGG	UUGGGAAGUCAUCCUUGGCUC	Cleavage	nuclear factor Y, subunit A3
miR-RH35	Phvul.010G133300.2	3	22.648	1	20	1439	1458	CAGCCAAGGAUGACUUGCCG	GGGGAAGUCAUCCUUGGCUC	Cleavage	nuclear factor Y, subunit A3
miR-RH35	Phvul.001G196800.4	3	16.575	1	20	1374	1393	CAGCCAAGGAUGACUUGCCG	AGGCAACUCAUCCUUGGCUC	Cleavage	nuclear factor Y, subunit A10
miR-RH35	Phvul.010G133300.1	3	22.648	1	20	1559	1578	CAGCCAAGGAUGACUUGCCG	GGGGAAGUCAUCCUUGGCUC	Cleavage	nuclear factor Y, subunit A3
miR-RH35	Phvul.007G267100.2	3	14.345	1	20	1272	1291	CAGCCAAGGAUGACUUGCCG	AGGCAAAUCAUCCUUGGCUC	Cleavage	nuclear factor Y, subunit A2
miR-RH35	Phvul.001G196800.3	3	16.575	1	20	1752	1771	CAGCCAAGGAUGACUUGCCG	AGGCAACUCAUCCUUGGCUC	Cleavage	nuclear factor Y, subunit A10
miR-RH35	Phvul.001G196800.1	3	16.575	1	20	1804	1823	CAGCCAAGGAUGACUUGCCG	AGGCAACUCAUCCUUGGCUC	Cleavage	nuclear factor Y, subunit A10
miR-RH35	Phvul.001G196800.2	3	16.575	1	20	1916	1935	CAGCCAAGGAUGACUUGCCG	AGGCAACUCAUCCUUGGCUC	Cleavage	nuclear factor Y, subunit A10
miR-RH35	Phvul.007G267100.1	3	14.345	1	20	1828	1847	CAGCCAAGGAUGACUUGCCG	AGGCAAAUCAUCCUUGGCUC	Cleavage	nuclear factor Y, subunit A2
miR-RH35	Phvul.001G206600.1	3	19.662	1	20	1990	2009	CAGCCAAGGAUGACUUGCCG	UGGCAAGUGAUUAUUGGCUG	Cleavage	multidrug resistance-associated protein 10
miR-RH37	Phvul.002G045600.1	2	18.394	1	21	2553	2573	UUUUGGACAAUUCCAUGCACC	GGUGAAUGGAAUUGUCCAAAU	Cleavage	Acyl-CoA N-acyltransferase with RING/FYVE/PHD-type zinc finger protein
miR-RH37	Phvul.011G151300.1	3	22.922	1	20	2471	2490	UUUUGGACAAUUCCAUGCAC	CAGUGUGGAAUUGUCCAAAA	Cleavage	NB-ARC domain-containing disease resistance protein
miR-RH37	Phvul.001G256600.1	3	15.979	1	21	2654	2674	UUUUGGACAAUUCCAUGCACC	GGUCCAUGGAUUUGUUCAAGA	Translation	OSBP(oxysterol binding protein)-related protein 1D
miR-RH37	Phvul.002G017400.1	3	19.866	1	20	677	696	UUUUGGACAAUUCCAUGCAC	UUGCAAGGAGUUGUCCAAAG	Cleavage	F-box/RNI-like superfamily protein
miR-RH37	Phvul.002G098100.1	3	11.397	1	20	105	124	UUUUGGACAAUUCCAUGCAC	GUGCAUGGGAGUGUCCAAGU	Translation	alpha 1,4-glycosyltransferase family protein
miR-RH37	Phvul.003G143700.1	3	17.02	1	20	414	433	UUUUGGACAAUUCCAUGCAC	GUGCAAGGAAUUGUCAGAAA	Cleavage	sequence-specific DNA binding transcription factors;transcription regulators
miR-RH37	Phvul.001G094100.1	3	16.041	1	20	1238	1257	UUUUGGACAAUUCCAUGCAC	GUCCAUGGAUUUGUUCAAAG	Translation	Peptidase family M48 family protein
miR-RH37	Phvul.004G113400.1	3	15.337	1	20	1803	1822	UUUUGGACAAUUCCAUGCAC	GUUCAUGGAAAUGUUCGAAA	Translation	C2H2-like zinc finger protein
miR-RH37	Phvul.006G175400.1	3	19.105	1	20	1591	1610	UUUUGGACAAUUCCAUGCAC	GUGCUUGGAACUGUUCAAGA	Translation	Protein of unknown function (DUF688)
miR-RH37	Phvul.002G246800.1	3	19.868	1	20	2852	2871	UUUUGGACAAUUCCAUGCAC	GUGCAUUGAGUUCUCCAAGA	Cleavage	Homeobox-leucine zipper family protein / lipid-binding START domain-containing protein
miR-RH37	Phvul.010G023100.1	3	10.745	1	20	3134	3153	UUUUGGACAAUUCCAUGCAC	GUGUGAAGAAUUGUCCAAAA	Cleavage	LRR and NB-ARC domains-containing disease resistance protein
miR-RH37	Phvul.008G163700.1	3	16.54	1	20	920	939	UUUUGGACAAUUCCAUGCAC	GUGCAUCAAAUUUUCCAAAA	Cleavage	lysm domain GPI-anchored protein 1 precursor
miR-RH38	Phvul.005G134500.1	0	22.484	1	20	1625	1644	UGCCUGGCUCCCUGUAUGCC	GGCAUACAGGGAGCCAGGCA	Cleavage	auxin response factor 16
miR-RH38	Phvul.005G134500.2	0	22.484	1	20	1625	1644	UGCCUGGCUCCCUGUAUGCC	GGCAUACAGGGAGCCAGGCA	Cleavage	auxin response factor 16
miR-RH38	Phvul.011G080100.1	0	23.269	1	20	1592	1611	UGCCUGGCUCCCUGUAUGCC	GGCAUACAGGGAGCCAGGCA	Cleavage	auxin response factor 10
miR-RH38	Phvul.009G026200.1	0.5	21.895	1	21	1502	1522	UGCCUGGCUCCCUGUAUGCCA	UGGCAUGCAGGGAGCCAGGCA	Cleavage	auxin response factor 17
miR-RH38	Phvul.008G168700.1	0.5	20.4	1	21	1497	1517	UGCCUGGCUCCCUGUAUGCCA	UGGCAUGCAGGGAGCCAGGCA	Cleavage	auxin response factor 17
miR-RH38	Phvul.007G149000.1	0.5	24.759	1	21	2273	2293	UGCCUGGCUCCCUGUAUGCCA	UGGCAUGCAGGGAGCCAGGCA	Cleavage	auxin response factor 16
miR-RH39	Phvul.001G250700.1	0.5	11.455	1	21	89	109	UGAAGUGUUUGGGGGAACUUU	AAAGUUCUCCCAAACACUUCA	Cleavage	slufate transporter 2;1
miR-RH39	Phvul.008G170700.1	1	14.82	1	21	199	219	UGAAGUGUUUGGGGGAACUUU	AAAGUUCACCCAAACACUUCA	Cleavage	slufate transporter 2;1
miR-RH39	Phvul.007G062900.1	1.5	17.524	1	20	519	538	UGAAGUGUUUGGGGGAACUU	GAGUUCCUCCAAACGCUUCA	Cleavage	ATP sulfurylase 1
miR-RH39	Phvul.001G245900.1	2.5	15.508	1	21	2162	2182	UGAAGUGUUUGGGGGAACUUU	AAAGUUCCUUCAGACACUUCU	Cleavage	Glycosyl hydrolase family 85
miR-RH39	Phvul.006G048800.2	2.5	18.582	1	20	1648	1667	UGAAGUGUUUGGGGGAACUU	AAGUUUUCCCAGAUAUUUCA	Cleavage	histidine acid phosphatase family protein
miR-RH39	Phvul.006G048800.3	2.5	20.28	1	20	1648	1667	UGAAGUGUUUGGGGGAACUU	AAGUUUUCCCAGAUAUUUCA	Cleavage	histidine acid phosphatase family protein
miR-RH39	Phvul.006G048800.1	2.5	20.28	1	20	1651	1670	UGAAGUGUUUGGGGGAACUU	AAGUUUUCCCAGAUAUUUCA	Cleavage	histidine acid phosphatase family protein
miR-RH39	Phvul.007G118500.1	3	20.689	1	21	589	609	UGAAGUGUUUGGGGGAACUUU	AGAGUUUCCUUAAAUACUUUA	Cleavage	zinc finger protein 1
miR-RH39	Phvul.007G100100.1	3	15.4	1	21	796	816	UGAAGUGUUUGGGGGAACUUU	AAGGUUUCCCCACACACUUUG	Translation	myb domain protein 3
miR-RH39	Phvul.008G264700.1	3	20.887	1	21	734	754	UGAAGUGUUUGGGGGAACUUU	GGAGGUUCUCCAAAUACUUCA	Cleavage	alpha-crystallin domain 32.1
miR-RH39	Phvul.005G135600.1	3	10.354	1	21	1167	1187	UGAAGUGUUUGGGGGAACUUU	GAAGUUCCUCCCAGUAUUUCA	Translation	PDI-like 1-4
miR-RH39	Phvul.008G201100.1	3	23.266	1	21	773	793	UGAAGUGUUUGGGGGAACUUU	GAAGUUCACCCGUAUACUUCA	Translation	0
miR-RH39	Phvul.004G115300.1	3	15.475	1	21	2365	2385	UGAAGUGUUUGGGGGAACUUU	GAAAUUCCUCCAACCAUUUCA	Cleavage	disease resistance family protein / LRR family protein
miR-RH4	Phvul.002G084500.1	1.5	10.544	1	22	774	795	UAACUGAAUAUUCUUAAAGCCU	AAGUUUUAAGAAAAUUCAGUUA	Translation	Ribonuclease T2 family protein
miR-RH4	Phvul.002G311800.1	2.5	15.626	1	20	2473	2492	UAACUGAAUAUUCUUAAAGC	GUUUUAAGAUUAUUCAGUUU	Translation	Transducin/WD40 repeat-like superfamily protein
miR-RH4	Phvul.009G174100.1	3	11.637	1	20	1356	1375	UAACUGAAUAUUCUUAAAGC	CCUUCAAGAAUAUUCAGUUC	Cleavage	Protein kinase superfamily protein
miR-RH4	Phvul.011G210800.1	3	13.653	1	22	13	34	UAACUGAAUAUUCUUAAAGCCU	AAGCAUUGAGAAUAUUUGGUUG	Cleavage	SNF2 domain-containing protein / helicase domain-containing protein
miR-RH4	Phvul.005G172200.1	3	19.08	1	22	2418	2439	UAACUGAAUAUUCUUAAAGCCU	AUGUUUCAAGAAUUUUUAGUUA	Translation	CASC3/Barentsz eIF4AIII binding
miR-RH40	Phvul.009G226800.1	3	19.658	1	20	401	420	GCGUAUGAGGAGCCAAGCAU	AUGCUUUGCUUCUCGUGCGU	Cleavage	Protein of unknown function (DUF567)
miR-RH41	Phvul.005G074500.1	1	17.496	1	20	1274	1293	UGGAGAAGCAGGGCACGUGC	GCACGUGUCCUGUUUCUCCA	Cleavage	NAC (No Apical Meristem) domain transcriptional regulator superfamily protein
miR-RH41	Phvul.011G160400.1	1	16.396	1	20	998	1017	UGGAGAAGCAGGGCACGUGC	GCACGUGUCCUGUUUCUCCA	Cleavage	NAC (No Apical Meristem) domain transcriptional regulator superfamily protein
miR-RH41	Phvul.005G055400.1	1	18.565	1	20	728	747	UGGAGAAGCAGGGCACGUGC	GCAAGUGCCCUGCUUCUCCA	Cleavage	NAC domain containing protein 1
miR-RH41	Phvul.003G189000.1	1.5	10.225	1	20	848	867	UGGAGAAGCAGGGCACGUGC	UUACGUGCCCUGCUUCUCCA	Cleavage	NAC domain containing protein 100
miR-RH41	Phvul.009G186000.1	1.5	13.752	1	20	751	770	UGGAGAAGCAGGGCACGUGC	UUACGUGCCCUGCUUCUCCA	Cleavage	NAC domain containing protein 100
miR-RH41	Phvul.006G169300.1	2.5	20.649	1	20	192	211	UGGAGAAGCAGGGCACGUGC	GCAAGUGCCUUGCUUUUUCA	Cleavage	GDSL-like Lipase/Acylhydrolase superfamily protein
miR-RH41	Phvul.011G046800.1	3	22.935	1	20	1179	1198	UGGAGAAGCAGGGCACGUGC	GUACGUGGCUUCCUUCUCCA	Translation	polyol/monosaccharide transporter 5
miR-RH42	Phvul.002G027500.1	1	19.947	1	21	537	557	UUGAGCCGCGCCAAUAUCACU	AGUGAUAUUGGAGCGGCUCAA	Translation	GRAS family transcription factor
miR-RH42	Phvul.010G072700.1	1	18.356	1	21	1414	1434	UUGAGCCGCGCCAAUAUCACU	AGGGAUAUUGGCGCGGCUCAA	Cleavage	GRAS family transcription factor
miR-RH42	Phvul.010G072900.1	1	18.356	1	21	1565	1585	UUGAGCCGCGCCAAUAUCACU	AGGGAUAUUGGCGCGGCUCAA	Cleavage	GRAS family transcription factor
miR-RH42	Phvul.008G143400.2	1	18.284	1	20	1678	1697	UUGAGCCGCGCCAAUAUCAC	GGGAUAUUGGCGCGGCUCAA	Cleavage	GRAS family transcription factor
miR-RH42	Phvul.008G143400.1	1	18.284	1	20	1683	1702	UUGAGCCGCGCCAAUAUCAC	GGGAUAUUGGCGCGGCUCAA	Cleavage	GRAS family transcription factor
miR-RH43	Phvul.004G129200.1	2.5	11.204	1	20	592	611	UUUAGAUAUUCAUGGGUGGU	AUCAACCUUGAAUAUCUAAA	Cleavage	0
miR-RH43	Phvul.004G153200.1	3	15.12	1	21	185	205	UUUAGAUAUUCAUGGGUGGUC	GGUUAUCCAUGAAUAUCUGGA	Cleavage	0
miR-RH43	Phvul.010G165100.1	3	19.641	1	21	1370	1390	UUUAGAUAUUCAUGGGUGGUC	GAUUACCUAUGGAUGUCUGAA	Cleavage	Terpenoid cyclases family protein
miR-RH43	Phvul.002G216500.1	3	21.773	1	20	1325	1344	UUUAGAUAUUCAUGGGUGGU	ACUGUCCAUGGAUAUCUAAC	Cleavage	Ankyrin repeat family protein with DHHC zinc finger domain
miR-RH43	Phvul.004G001200.1	3	13.611	1	20	861	880	UUUAGAUAUUCAUGGGUGGU	AACGCUCAUGAAUAUCUAAU	Cleavage	Heavy metal transport/detoxification superfamily protein
miR-RH43	Phvul.003G256500.1	3	12.861	1	20	1136	1155	UUUAGAUAUUCAUGGGUGGU	AUUAACCAUGAAGAUCUAAA	Cleavage	cytochrome P450, family 722, subfamily A, polypeptide 1
miR-RH43	Phvul.009G209100.1	3	13.237	1	20	110	129	UUUAGAUAUUCAUGGGUGGU	ACCAACCAUAGAUAUUUAAA	Translation	Endomembrane protein 70 protein family
miR-RH44	Phvul.002G044800.1	0	19.441	1	21	1317	1337	CAUUUGUUUCUUUCUCUCCUU	AAGGAGAGAAAGAAACAAAUG	Cleavage	Protein of unknown function (DUF1423)
miR-RH44	Phvul.007G215300.1	2	16.481	1	21	1806	1826	CAUUUGUUUCUUUCUCUCCUU	AGGCAGAGAAGGAAACAAAUG	Cleavage	transcription coactivators
miR-RH44	Phvul.008G144800.1	2	10.88	1	21	4037	4057	CAUUUGUUUCUUUCUCUCCUU	GAGAAGAGGAAGAAACAGAUG	Cleavage	0
miR-RH44	Phvul.008G144800.9	2	10.783	1	21	4037	4057	CAUUUGUUUCUUUCUCUCCUU	GAGAAGAGGAAGAAACAGAUG	Cleavage	0
miR-RH44	Phvul.008G144800.8	2	10.88	1	21	4037	4057	CAUUUGUUUCUUUCUCUCCUU	GAGAAGAGGAAGAAACAGAUG	Cleavage	0
miR-RH44	Phvul.008G144800.7	2	10.783	1	21	4037	4057	CAUUUGUUUCUUUCUCUCCUU	GAGAAGAGGAAGAAACAGAUG	Cleavage	0
miR-RH44	Phvul.008G144800.6	2	10.783	1	21	4037	4057	CAUUUGUUUCUUUCUCUCCUU	GAGAAGAGGAAGAAACAGAUG	Cleavage	0
miR-RH44	Phvul.008G144800.5	2	10.88	1	21	3434	3454	CAUUUGUUUCUUUCUCUCCUU	GAGAAGAGGAAGAAACAGAUG	Cleavage	0
miR-RH44	Phvul.008G144800.4	2	10.783	1	21	3434	3454	CAUUUGUUUCUUUCUCUCCUU	GAGAAGAGGAAGAAACAGAUG	Cleavage	0
miR-RH44	Phvul.008G144800.3	2	10.88	1	21	3434	3454	CAUUUGUUUCUUUCUCUCCUU	GAGAAGAGGAAGAAACAGAUG	Cleavage	0
miR-RH44	Phvul.008G144800.2	2	10.783	1	21	3434	3454	CAUUUGUUUCUUUCUCUCCUU	GAGAAGAGGAAGAAACAGAUG	Cleavage	0
miR-RH44	Phvul.001G148900.1	2	10.265	1	20	1417	1435	CAUUUGUUUCUUUCUCUCCU	AGGA-AGAAAGAAACAAAUG	Cleavage	Tudor/PWWP/MBT domain-containing protein
miR-RH44	Phvul.003G161900.1	2.5	16.31	1	21	2717	2737	CAUUUGUUUCUUUCUCUCCUU	AAAGAGAGAAGUAAACAAAUG	Translation	Tetratricopeptide repeat (TPR)-like superfamily protein
miR-RH44	Phvul.011G018200.1	2.5	18.292	1	21	913	933	CAUUUGUUUCUUUCUCUCCUU	GAGAGGAGAAAGAAAUGAAUG	Cleavage	AIG2-like (avirulence induced gene) family protein
miR-RH44	Phvul.009G256800.1	2.5	19.212	1	21	128	148	CAUUUGUUUCUUUCUCUCCUU	AAGGAGGUAAAGACACAAAUG	Cleavage	0
miR-RH44	Phvul.008G021600.1	2.5	15.94	1	21	1668	1687	CAUUUGUUUCUUUCUCUCCUU	AAGGAGAGAA-GAGACAAAUG	Translation	Cofactor-independent phosphoglycerate mutase
miR-RH44	Phvul.008G263900.1	2.5	4.338	1	21	99	119	CAUUUGUUUCUUUCUCUCCUU	GAGCAGAGAAAGUAACAGAUG	Translation	calmodulin-binding receptor-like cytoplasmic kinase 1
miR-RH44	Phvul.008G263900.2	2.5	4.338	1	21	99	119	CAUUUGUUUCUUUCUCUCCUU	GAGCAGAGAAAGUAACAGAUG	Translation	calmodulin-binding receptor-like cytoplasmic kinase 1
miR-RH44	Phvul.002G225900.1	2.5	20.634	1	21	765	785	CAUUUGUUUCUUUCUCUCCUU	GAGGAGAUAAAGCAACAGAUG	Translation	homolog of yeast oxidase assembly 1 (OXA1)
miR-RH44	Phvul.007G271400.1	3	16.837	1	22	3641	3662	CAUUUGUUUCUUUCUCUCCUUA	UAAAGAGAGAAGGAAAAAAAUG	Cleavage	Protein of unknown function (DUF810)
miR-RH44	Phvul.008G186300.1	3	11.469	1	21	350	370	CAUUUGUUUCUUUCUCUCCUU	AAGGAGGGGAAGAAGCAAAAG	Cleavage	zinc ion binding;DNA binding;helicases;ATP binding;nucleic acid binding
miR-RH44	Phvul.008G186300.2	3	11.469	1	21	350	370	CAUUUGUUUCUUUCUCUCCUU	AAGGAGGGGAAGAAGCAAAAG	Cleavage	zinc ion binding;DNA binding;helicases;ATP binding;nucleic acid binding
miR-RH44	Phvul.003G215300.1	3	17.703	1	21	3626	3646	CAUUUGUUUCUUUCUCUCCUU	AAGGAGGGGAAGAAACAAGGG	Cleavage	Intron maturase, type II family protein
miR-RH44	Phvul.003G215300.3	3	17.703	1	21	3416	3436	CAUUUGUUUCUUUCUCUCCUU	AAGGAGGGGAAGAAACAAGGG	Cleavage	Intron maturase, type II family protein
miR-RH44	Phvul.003G215300.2	3	17.168	1	21	2895	2915	CAUUUGUUUCUUUCUCUCCUU	AAGGAGGGGAAGAAACAAGGG	Cleavage	Intron maturase, type II family protein
miR-RH44	Phvul.011G180100.1	3	16.856	1	22	2198	2219	CAUUUGUUUCUUUCUCUCCUUA	UGAGGAGGAAAAGAAAAAAAUG	Cleavage	RING/FYVE/PHD zinc finger superfamily protein
miR-RH44	Phvul.009G075900.1	3	12.692	1	22	1344	1365	CAUUUGUUUCUUUCUCUCCUUA	UGAGUAGAGAGAGAAGUGAAUG	Cleavage	Protein of unknown function (DUF1639)
miR-RH44	Phvul.008G273500.2	3	16.753	1	21	3184	3204	CAUUUGUUUCUUUCUCUCCUU	AGGGAAAGAGAGAAAUGAAUG	Cleavage	fimbrin-like protein 2
miR-RH44	Phvul.008G273500.1	3	16.753	1	21	2913	2933	CAUUUGUUUCUUUCUCUCCUU	AGGGAAAGAGAGAAAUGAAUG	Cleavage	fimbrin 1
miR-RH44	Phvul.008G273500.3	3	16.753	1	21	2750	2770	CAUUUGUUUCUUUCUCUCCUU	AGGGAAAGAGAGAAAUGAAUG	Cleavage	fimbrin 1
miR-RH44	Phvul.003G138600.1	3	8.986	1	21	1575	1595	CAUUUGUUUCUUUCUCUCCUU	AAGAGGAGAAAGGAACGAGUG	Cleavage	Cyclin family protein
miR-RH44	Phvul.009G062200.1	3	16.185	1	21	1942	1962	CAUUUGUUUCUUUCUCUCCUU	AAGGGUAGAAGGAAGCAAGUG	Cleavage	Major facilitator superfamily protein
miR-RH44	Phvul.002G167400.1	3	10.494	1	21	1013	1033	CAUUUGUUUCUUUCUCUCCUU	GAGGAGAGGAAGAAGCUGAUG	Cleavage	Cytochrome P450 superfamily protein
miR-RH44	Phvul.010G039800.1	3	20.558	1	21	979	999	CAUUUGUUUCUUUCUCUCCUU	GAGGAGAGAAAGAAAGGGGUG	Cleavage	Protein of unknown function (DUF1005)
miR-RH44	Phvul.004G169400.1	3	13.583	1	21	47	67	CAUUUGUUUCUUUCUCUCCUU	AAGGAAAGAAAGAAGCAAAGG	Cleavage	AP2/B3-like transcriptional factor family protein
miR-RH44	Phvul.003G274100.1	3	12.095	1	22	20	41	CAUUUGUUUCUUUCUCUCCUUA	UGUGGAGGAAAAGGAACAAAUG	Cleavage	Plant protein of unknown function (DUF827)
miR-RH44	Phvul.007G062800.1	3	8.755	1	20	53	72	CAUUUGUUUCUUUCUCUCCU	AGGAGAGAGAGAAGUAAAAG	Cleavage	Stabilizer of iron transporter SufD / Polynucleotidyl transferase
miR-RH44	Phvul.002G304800.1	3	17.434	1	22	893	915	CAUUUGUU-UCUUUCUCUCCUUA	UGAUGAGAGAAAGAGAACAAAUG	Translation	N-MYC downregulated-like 1
miR-RH44	Phvul.003G040900.1	3	17.724	1	20	21	40	CAUUUGUUUCUUUCUCUCCU	AGGAGAGAAAGGGGCAAACG	Cleavage	Uncharacterised protein family UPF0090
miR-RH44	Phvul.009G120200.1	3	15.701	1	20	475	494	CAUUUGUUUCUUUCUCUCCU	AGGGGAGAAAGGAAAGAAUG	Cleavage	Cyclophilin-like peptidyl-prolyl cis-trans isomerase family protein
miR-RH44	Phvul.011G016600.1	3	8.843	1	21	2053	2073	CAUUUGUUUCUUUCUCUCCUU	AAGGAAAAGAAGAAGCAAAUG	Cleavage	DNA topoisomerase 1 beta
miR-RH44	Phvul.011G016600.2	3	8.843	1	21	1697	1717	CAUUUGUUUCUUUCUCUCCUU	AAGGAAAAGAAGAAGCAAAUG	Cleavage	DNA topoisomerase 1 beta
miR-RH44	Phvul.003G241900.1	3	7.096	1	21	29	49	CAUUUGUUUCUUUCUCUCCUU	AAGAAAAGAGAGAAACAAGUG	Cleavage	Integrase-type DNA-binding superfamily protein
miR-RH44	Phvul.008G082200.1	3	17.487	1	21	716	736	CAUUUGUUUCUUUCUCUCCUU	AAGAAGGGAAAGGUACAAAUG	Cleavage	vacuolar sorting receptor homolog 1
miR-RH44	Phvul.007G072700.1	3	18.053	1	21	600	620	CAUUUGUUUCUUUCUCUCCUU	AAGAGGAGAAGGCAACAAAUG	Translation	UB-like protease 1B
miR-RH44	Phvul.007G072700.2	3	18.053	1	21	558	578	CAUUUGUUUCUUUCUCUCCUU	AAGAGGAGAAGGCAACAAAUG	Translation	UB-like protease 1B
miR-RH44	Phvul.001G136500.1	3	9.939	1	21	835	855	CAUUUGUUUCUUUCUCUCCUU	GAGGGAAGAAAGGGACAAGUG	Cleavage	0
miR-RH44	Phvul.007G072700.4	3	16.725	1	21	357	377	CAUUUGUUUCUUUCUCUCCUU	AAGAGGAGAAGGCAACAAAUG	Translation	UB-like protease 1B
miR-RH44	Phvul.007G072700.3	3	16.725	1	21	315	335	CAUUUGUUUCUUUCUCUCCUU	AAGAGGAGAAGGCAACAAAUG	Translation	UB-like protease 1B
miR-RH44	Phvul.001G012900.2	3	11.898	1	20	3201	3220	CAUUUGUUUCUUUCUCUCCU	GGAAGAGAAGGGAGCAAAUG	Cleavage	auxin-like 1 protein
miR-RH44	Phvul.001G012900.1	3	11.898	1	20	2976	2995	CAUUUGUUUCUUUCUCUCCU	GGAAGAGAAGGGAGCAAAUG	Cleavage	auxin-like 1 protein
miR-RH45	Phvul.007G166200.1	2	21.816	1	20	1804	1823	UCCAAAGGGAUCGCAUUGAU	GACAAUGCGAUCCCUUUGGA	Cleavage	F-box/RNI-like superfamily protein
miR-RH45	Phvul.001G202600.1	2	23.416	1	20	2101	2120	UCCAAAGGGAUCGCAUUGAU	GACAAUGCGAUCCCUUUGGA	Cleavage	F-box/RNI-like superfamily protein
miR-RH45	Phvul.005G058900.1	3	18.429	1	20	186	205	UCCAAAGGGAUCGCAUUGAU	AUUGGUGCUAUCCCUUUGGG	Cleavage	Galactose oxidase/kelch repeat superfamily protein
miR-RH45	Phvul.003G110200.1	3	11.596	1	20	2201	2220	UCCAAAGGGAUCGCAUUGAU	AUUCAUGUGAUUCUUUUGGA	Cleavage	COBRA-like protein-7 precursor
miR-RH45	Phvul.009G031900.2	3	17.073	1	20	1899	1918	UCCAAAGGGAUCGCAUUGAU	AUGAAUGUGGUACCUUUGGA	Translation	S-adenosyl-L-methionine-dependent methyltransferases superfamily protein
miR-RH45	Phvul.009G031900.1	3	17.073	1	20	2040	2059	UCCAAAGGGAUCGCAUUGAU	AUGAAUGUGGUACCUUUGGA	Translation	S-adenosyl-L-methionine-dependent methyltransferases superfamily protein
miR-RH46	Phvul.007G166200.1	2	21.816	1	20	1804	1823	UCCAAAGGGAUCGCAUUGAU	GACAAUGCGAUCCCUUUGGA	Cleavage	F-box/RNI-like superfamily protein
miR-RH46	Phvul.001G202600.1	2	23.416	1	20	2101	2120	UCCAAAGGGAUCGCAUUGAU	GACAAUGCGAUCCCUUUGGA	Cleavage	F-box/RNI-like superfamily protein
miR-RH46	Phvul.005G058900.1	3	18.429	1	20	186	205	UCCAAAGGGAUCGCAUUGAU	AUUGGUGCUAUCCCUUUGGG	Cleavage	Galactose oxidase/kelch repeat superfamily protein
miR-RH46	Phvul.003G110200.1	3	11.596	1	20	2201	2220	UCCAAAGGGAUCGCAUUGAU	AUUCAUGUGAUUCUUUUGGA	Cleavage	COBRA-like protein-7 precursor
miR-RH46	Phvul.009G031900.2	3	17.073	1	20	1899	1918	UCCAAAGGGAUCGCAUUGAU	AUGAAUGUGGUACCUUUGGA	Translation	S-adenosyl-L-methionine-dependent methyltransferases superfamily protein
miR-RH46	Phvul.009G031900.1	3	17.073	1	20	2040	2059	UCCAAAGGGAUCGCAUUGAU	AUGAAUGUGGUACCUUUGGA	Translation	S-adenosyl-L-methionine-dependent methyltransferases superfamily protein
miR-RH47	Phvul.001G154800.1	3	12.06	1	21	1054	1074	UGUAAUCUGAUUGAGCCGCGU	AUGCGGUUCAAUCAGAUUGGA	Cleavage	indeterminate(ID)-domain 12
miR-RH47	Phvul.005G168000.1	3	17.709	1	21	865	885	UGUAAUCUGAUUGAGCCGCGU	ACUUGGCUCAAUCAGGUUGUA	Cleavage	0
miR-RH48	Phvul.005G138300.2	0.5	10.114	1	20	1429	1448	AGAAUCUUGAUGAUGCUGCA	UGCAGCAUCAUCAGGAUUCU	Cleavage	related to AP2.7
miR-RH48	Phvul.005G138300.1	0.5	10.114	1	20	1474	1493	AGAAUCUUGAUGAUGCUGCA	UGCAGCAUCAUCAGGAUUCU	Cleavage	related to AP2.7
miR-RH48	Phvul.011G071100.2	0.5	11.33	1	20	1753	1772	AGAAUCUUGAUGAUGCUGCA	UGCAGCAUCAUCAGGAUUCU	Cleavage	related to AP2.7
miR-RH48	Phvul.011G071100.1	0.5	11.33	1	20	1798	1817	AGAAUCUUGAUGAUGCUGCA	UGCAGCAUCAUCAGGAUUCU	Cleavage	related to AP2.7
miR-RH48	Phvul.005G132300.2	1.5	21.995	1	20	765	784	AGAAUCUUGAUGAUGCUGCA	UGUAGCAUCAUCAAGAUUCA	Cleavage	0
miR-RH48	Phvul.001G174400.1	1.5	9.626	1	20	1509	1528	AGAAUCUUGAUGAUGCUGCA	UGCAGCAUCAUCAGGAUUCC	Cleavage	related to AP2.7
miR-RH48	Phvul.005G132300.1	1.5	21.995	1	20	765	784	AGAAUCUUGAUGAUGCUGCA	UGUAGCAUCAUCAAGAUUCA	Cleavage	0
miR-RH48	Phvul.002G016900.1	1.5	16.15	1	20	1870	1889	AGAAUCUUGAUGAUGCUGCA	UGCAGCAUCAUCAGGAUUCC	Cleavage	Integrase-type DNA-binding superfamily protein
miR-RH48	Phvul.003G241900.1	1.5	16.463	1	20	1940	1959	AGAAUCUUGAUGAUGCUGCA	UGCAGCAUCAUCAGGAUUCC	Cleavage	Integrase-type DNA-binding superfamily protein
miR-RH48	Phvul.007G240200.1	2.5	22.52	1	20	1504	1523	AGAAUCUUGAUGAUGCUGCA	AGCAGCAUCAUCAGGAUUCG	Cleavage	related to AP2.7
miR-RH48	Phvul.005G030900.1	2.5	14.78	1	20	1859	1878	AGAAUCUUGAUGAUGCUGCA	UGUAUCUUCAUCAAGAUUCU	Cleavage	S-locus lectin protein kinase family protein
miR-RH48	Phvul.001G033700.1	3	16.41	1	21	147	167	AGAAUCUUGAUGAUGCUGCAC	GUGGAGCAUCAUUAAGGUUCG	Cleavage	0
miR-RH48	Phvul.001G033700.2	3	16.41	1	21	403	423	AGAAUCUUGAUGAUGCUGCAC	GUGGAGCAUCAUUAAGGUUCG	Cleavage	0
miR-RH48	Phvul.003G229600.1	3	22.424	1	21	1793	1813	AGAAUCUUGAUGAUGCUGCAC	GUGUGGCAUUAUAAGGAUUCU	Translation	NAC domain containing protein 71
miR-RH48	Phvul.011G079800.1	3	20.699	1	20	2985	3004	AGAAUCUUGAUGAUGCUGCA	UGUGGCAUCAUCAGGAUGCU	Cleavage	Homeobox-leucine zipper family protein / lipid-binding START domain-containing protein
miR-RH48	Phvul.007G120000.1	3	12.613	1	20	1398	1417	AGAAUCUUGAUGAUGCUGCA	UGCACCGUUGUCAAGAUUUU	Cleavage	GDSL-like Lipase/Acylhydrolase superfamily protein
miR-RH48	Phvul.009G117500.1	3	21.175	1	20	1045	1064	AGAAUCUUGAUGAUGCUGCA	UGCAAUAUUGUCAAGAUUUU	Cleavage	like heterochromatin protein (LHP1)
miR-RH48	Phvul.002G012700.1	3	12.83	1	21	460	480	AGAAUCUUGAUGAUGCUGCAC	GCGCUGCAUAAUCAAGAUUCU	Cleavage	casein kinase alpha 1
miR-RH48	Phvul.004G132000.1	3	12.683	1	20	124	143	AGAAUCUUGAUGAUGCUGCA	UGUUGUUUCAUCAAGAUUCU	Cleavage	Peroxidase superfamily protein
miR-RH48	Phvul.002G330500.1	3	14.157	1	20	727	746	AGAAUCUUGAUGAUGCUGCA	UCCAGCUUCAUGAAGAUUCU	Translation	Nucleic acid-binding, OB-fold-like protein
miR-RH49	Phvul.004G085500.1	2.5	19.228	1	20	1924	1943	AGUUCCUCUGAACGCUUCAU	GUUAAGUGUUCAGAGGAAUU	Cleavage	sucrose-proton symporter 2
miR-RH49	Phvul.004G085500.2	2.5	19.228	1	20	2055	2074	AGUUCCUCUGAACGCUUCAU	GUUAAGUGUUCAGAGGAAUU	Cleavage	sucrose-proton symporter 2
miR-RH49	Phvul.002G332600.1	3	17.417	1	20	1339	1358	AGUUCCUCUGAACGCUUCAU	UUGAAGCGUUUGGAGGAACG	Cleavage	0
miR-RH49	Phvul.007G255000.1	3	20.097	1	21	417	437	AGUUCCUCUGAACGCUUCAUA	UUUGAGGUGUUUGGAGGAACU	Cleavage	RING/FYVE/PHD zinc finger superfamily protein
miR-RH49	Phvul.002G224500.1	3	10.482	1	20	955	974	AGUUCCUCUGAACGCUUCAU	AUGAAGCUUUCAGGGGGGUU	Cleavage	0
miR-RH49	Phvul.003G293200.1	3	18.755	1	20	1106	1125	AGUUCCUCUGAACGCUUCAU	GUGAAGCCUUUGGAGGAAUU	Cleavage	2-oxoglutarate (2OG) and Fe(II)-dependent oxygenase superfamily protein
miR-RH49	Phvul.001G188500.1	3	21.561	1	20	1237	1256	AGUUCCUCUGAACGCUUCAU	AUGGGUCGUUUGGAGGAACU	Cleavage	cytochrome P450, family 94, subfamily C, polypeptide 1
miR-RH49	Phvul.003G293200.2	3	18.755	1	20	1845	1864	AGUUCCUCUGAACGCUUCAU	GUGAAGCCUUUGGAGGAAUU	Cleavage	2-oxoglutarate (2OG) and Fe(II)-dependent oxygenase superfamily protein
miR-RH49	Phvul.001G184800.1	3	22.607	1	20	271	290	AGUUCCUCUGAACGCUUCAU	AUGAAGCUUUCGAGGGAACU	Cleavage	homeobox 51
miR-RH49	Phvul.001G184900.1	3	21.095	1	20	273	292	AGUUCCUCUGAACGCUUCAU	AUGAAGCUUUCGAGGGAACU	Cleavage	homeobox 51
miR-RH49	Phvul.005G159000.1	3	24.244	1	20	686	705	AGUUCCUCUGAACGCUUCAU	AUGAAGCAGACAGAGGAACU	Translation	Transcription factor IIA, alpha/beta subunit
miR-RH49	Phvul.007G020300.1	3	15.043	1	20	2335	2353	AGUUCCUCUGAACGCUUCAU	AUAAAGCGUUCA-AGGAACU	Cleavage	Sec23/Sec24 protein transport family protein
miR-RH5	Phvul.011G215300.1	2	24.839	1	21	103	123	UUUGGAUUGAAGGGAGCUCUA	UGGAGCUCCAUUCGAUCCAAA	Cleavage	myb-like HTH transcriptional regulator family protein
miR-RH5	Phvul.005G087800.1	2	17.739	1	20	408	427	UUUGGAUUGAAGGGAGCUCU	AGAGCUCUCUUCAAUCCCAA	Cleavage	sporocyteless (SPL)
miR-RH5	Phvul.006G178900.1	2	13.914	1	20	1029	1048	UUUGGAUUGAAGGGAGCUCU	AGAGCUUCCUUCAAACCAAA	Cleavage	0
miR-RH5	Phvul.001G106100.1	2	18.933	1	20	1485	1504	UUUGGAUUGAAGGGAGCUCU	AGAGCUCUCUUUAGUCCAAG	Cleavage	0
miR-RH5	Phvul.010G053200.1	2.5	21.379	1	21	106	126	UUUGGAUUGAAGGGAGCUCUA	UGGAGCUCCAUUCGAUCCAAG	Cleavage	myb-like HTH transcriptional regulator family protein
miR-RH5	Phvul.011G157100.1	2.5	11.066	1	21	596	616	UUUGGAUUGAAGGGAGCUCUA	UAGAGAUCCCUUCAAACCAAA	Cleavage	0
miR-RH5	Phvul.005G068000.2	2.5	7.516	1	21	898	918	UUUGGAUUGAAGGGAGCUCUA	UAGAGCCCCCUUCAAACCAAA	Cleavage	0
miR-RH5	Phvul.005G068000.1	2.5	7.516	1	21	1219	1239	UUUGGAUUGAAGGGAGCUCUA	UAGAGCCCCCUUCAAACCAAA	Cleavage	0
miR-RH5	Phvul.001G240100.1	2.5	17.405	1	20	1240	1259	UUUGGAUUGAAGGGAGCUCU	AGAGUUCCUUUCAAUUCAAU	Cleavage	HAD superfamily, subfamily IIIB acid phosphatase
miR-RH5	Phvul.005G012900.1	2.5	16.917	1	20	1149	1168	UUUGGAUUGAAGGGAGCUCU	AGAGCUCCCUUCACUCCAAU	Cleavage	myb domain protein 65
miR-RH5	Phvul.011G191300.1	3	22.393	1	21	1345	1365	UUUGGAUUGAAGGGAGCUCUA	UGGAGCUCCCUUCACUCCAAU	Cleavage	myb domain protein 33
miR-RH5	Phvul.005G077200.1	3	16.927	1	21	1157	1177	UUUGGAUUGAAGGGAGCUCUA	UAGGGCUCCCUUAAAUUUGAA	Translation	TRICHOME BIREFRINGENCE-LIKE 42
miR-RH5	Phvul.010G001600.1	3	19.202	1	20	289	308	UUUGGAUUGAAGGGAGCUCU	AGAGCUAUUUCCAAUCCAAA	Translation	0
miR-RH5	Phvul.001G215700.1	3	20.087	1	20	2512	2531	UUUGGAUUGAAGGGAGCUCU	AGAGGUUCCCUCAGUCCAAA	Translation	HCO3- transporter family
miR-RH5	Phvul.011G072500.1	3	17.429	1	20	703	722	UUUGGAUUGAAGGGAGCUCU	AGAGCUACUUUCUAUCCGAA	Cleavage	RNAligase
miR-RH5	Phvul.007G160600.1	3	15.576	1	20	2455	2474	UUUGGAUUGAAGGGAGCUCU	AUAGCUUCCUUAAAUCUAAA	Translation	Lipin family protein
miR-RH50	Phvul.010G072700.1	1	18.511	1	21	1417	1437	UGAUUGAGUCGUGCCAAUAUC	GAUAUUGGCGCGGCUCAAUCA	Cleavage	GRAS family transcription factor
miR-RH50	Phvul.010G072900.1	1	18.511	1	21	1568	1588	UGAUUGAGUCGUGCCAAUAUC	GAUAUUGGCGCGGCUCAAUCA	Cleavage	GRAS family transcription factor
miR-RH50	Phvul.008G143400.2	1	17.071	1	21	1680	1700	UGAUUGAGUCGUGCCAAUAUC	GAUAUUGGCGCGGCUCAAUCA	Cleavage	GRAS family transcription factor
miR-RH50	Phvul.008G143400.1	1	17.071	1	21	1685	1705	UGAUUGAGUCGUGCCAAUAUC	GAUAUUGGCGCGGCUCAAUCA	Cleavage	GRAS family transcription factor
miR-RH50	Phvul.002G027500.1	2	17.403	1	21	540	560	UGAUUGAGUCGUGCCAAUAUC	GAUAUUGGAGCGGCUCAAUCA	Cleavage	GRAS family transcription factor
miR-RH50	Phvul.007G119800.1	3	8.248	1	20	2658	2677	UGAUUGAGUCGUGCCAAUAU	AUAUUUGCAUGCUUCAAUCA	Translation	Tetratricopeptide repeat (TPR)-like superfamily protein
miR-RH51	Phvul.009G010600.1	2.5	21.371	1	20	1821	1840	UUUGGUACUUCCUUGAUUUG	CAAAUCAAGGAAGUGCCCAG	Cleavage	0
miR-RH51	Phvul.005G039400.1	2.5	16.341	1	22	1341	1362	UUUGGUACUUCCUUGAUUUGAU	AGCAAGUCAAGAAAGUAUUAAA	Translation	Emsy N Terminus (ENT)/ plant Tudor-like domains-containing protein
miR-RH51	Phvul.009G133600.1	3	19.234	1	21	380	400	UUUGGUACUUCCUUGAUUUGA	UCAGAUCAGGGAAGGAUCAAA	Cleavage	plantacyanin
miR-RH51	Phvul.009G093100.2	3	11.343	1	20	536	555	UUUGGUACUUCCUUGAUUUG	GAAAUCAAGGAAGGAUCAAA	Cleavage	TPX2 (targeting protein for Xklp2) protein family
miR-RH51	Phvul.009G093100.1	3	11.343	1	20	668	687	UUUGGUACUUCCUUGAUUUG	GAAAUCAAGGAAGGAUCAAA	Cleavage	TPX2 (targeting protein for Xklp2) protein family
miR-RH51	Phvul.005G106800.1	3	24.822	1	22	1421	1442	UUUGGUACUUCCUUGAUUUGAU	GUCAAACUGAGAAAGUACCAAA	Translation	STRUBBELIG-receptor family 3
miR-RH51	Phvul.006G135300.2	3	17.849	1	21	2998	3018	UUUGGUACUUCCUUGAUUUGA	UCUAAUCAAGAAAGUACCGAG	Translation	Transducin/WD40 repeat-like superfamily protein
miR-RH51	Phvul.006G135300.1	3	17.849	1	21	3017	3037	UUUGGUACUUCCUUGAUUUGA	UCUAAUCAAGAAAGUACCGAG	Translation	Transducin/WD40 repeat-like superfamily protein
miR-RH51	Phvul.007G260800.1	3	18.662	1	20	566	585	UUUGGUACUUCCUUGAUUUG	CAAAUCAAGGUGGUGCCAAC	Translation	peroxidase 2
miR-RH51	Phvul.004G023200.1	3	12.118	1	20	352	371	UUUGGUACUUCCUUGAUUUG	GAAGUCAAGAAAGUAUCAAA	Translation	DNAse I-like superfamily protein
miR-RH51	Phvul.011G022900.1	3	13.061	1	20	1021	1040	UUUGGUACUUCCUUGAUUUG	AGAAUCAAGGAAAUAUCAAA	Cleavage	ABC-2 type transporter family protein
miR-RH51	Phvul.004G095800.1	3	14.959	1	22	840	861	UUUGGUACUUCCUUGAUUUGAU	AGUAAAUGAAGGAAAUGCCAAA	Cleavage	Inositol monophosphatase family protein
miR-RH51	Phvul.001G085100.1	3	17.725	1	20	128	147	UUUGGUACUUCCUUGAUUUG	CAAAAAAAGGAAGUAUUAAA	Cleavage	hAT dimerisation domain-containing protein
miR-RH51	Phvul.003G135300.1	3	13.82	1	20	38	57	UUUGGUACUUCCUUGAUUUG	CAAAAAAAGGAAGUGUCAAA	Cleavage	hAT dimerisation domain-containing protein
miR-RH51	Phvul.005G175600.1	3	17.857	1	20	3758	3777	UUUGGUACUUCCUUGAUUUG	CAAAUCAAGGAUUUAUCGAA	Translation	multidrug resistance-associated protein 11
miR-RH52	Phvul.001G094400.1	2	17.587	1	20	327	346	UAAUCUGCAUCCUGAGGUUU	UUACCUCAGGAUGCAGAUUA	Cleavage	Galactose oxidase/kelch repeat superfamily protein
miR-RH52	Phvul.001G035800.1	3	16.31	1	20	1207	1226	UAAUCUGCAUCCUGAGGUUU	CAACUUUAGGCUGCAGAUUA	Translation	zinc transporter 4 precursor
miR-RH52	Phvul.004G099600.1	3	16.881	1	20	436	455	UAAUCUGCAUCCUGAGGUUU	AAACCUAAGGAUGCAGAAUG	Cleavage	receptor like protein 43
miR-RH52	Phvul.003G036800.1	3	11.195	1	20	1937	1956	UAAUCUGCAUCCUGAGGUUU	AAACUUCAGGGUUUGGAUUA	Cleavage	sugar transporter 1
miR-RH52	Phvul.006G030900.1	3	13.856	1	20	896	915	UAAUCUGCAUCCUGAGGUUU	AAACUUGAGGAUGAAGAUUA	Cleavage	Calcium-dependent lipid-binding (CaLB domain) family protein
miR-RH52	Phvul.003G176600.1	3	19.567	1	20	1852	1871	UAAUCUGCAUCCUGAGGUUU	AAUCCUCAGGUUGCAGAUUC	Translation	O-Glycosyl hydrolases family 17 protein
miR-RH52	Phvul.002G216200.1	3	15.528	1	20	1523	1542	UAAUCUGCAUCCUGAGGUUU	AAACUUCAGGACCCAGAUUG	Translation	K+ efflux antiporter 3
miR-RH52	Phvul.002G080100.1	3	24.4	1	19	173	192	UAAUCUGCAUCC-UGAGGUU	AACCUCAAGGGUGUAGAUUA	Cleavage	Glutathione S-transferase family protein
miR-RH52	Phvul.003G241500.2	3	19.881	1	20	545	563	UAAUCUGCAUCCUGAGGUUU	AAGCCUCAGG-UGCAGAUUG	Translation	P-loop containing nucleoside triphosphate hydrolases superfamily protein
miR-RH52	Phvul.003G241500.1	3	19.881	1	20	545	563	UAAUCUGCAUCCUGAGGUUU	AAGCCUCAGG-UGCAGAUUG	Translation	P-loop containing nucleoside triphosphate hydrolases superfamily protein
miR-RH53	Phvul.002G027500.1	1.5	19.947	1	22	536	557	UUGAGCCGUGCCAAUAUCACAU	AAGUGAUAUUGGAGCGGCUCAA	Translation	GRAS family transcription factor
miR-RH53	Phvul.010G072700.1	1.5	18.356	1	22	1413	1434	UUGAGCCGUGCCAAUAUCACAU	AAGGGAUAUUGGCGCGGCUCAA	Cleavage	GRAS family transcription factor
miR-RH53	Phvul.010G072900.1	1.5	18.356	1	22	1564	1585	UUGAGCCGUGCCAAUAUCACAU	AAGGGAUAUUGGCGCGGCUCAA	Cleavage	GRAS family transcription factor
miR-RH53	Phvul.008G143400.2	1.5	18.284	1	22	1676	1697	UUGAGCCGUGCCAAUAUCACAU	ACGGGAUAUUGGCGCGGCUCAA	Cleavage	GRAS family transcription factor
miR-RH53	Phvul.008G143400.1	1.5	18.284	1	22	1681	1702	UUGAGCCGUGCCAAUAUCACAU	ACGGGAUAUUGGCGCGGCUCAA	Cleavage	GRAS family transcription factor
miR-RH53	Phvul.001G144600.1	3	15.217	1	20	1874	1893	UUGAGCCGUGCCAAUAUCAC	GAGGUAUUGUCACGGUUCAA	Translation	P-loop containing nucleoside triphosphate hydrolases superfamily protein
miR-RH55	Phvul.007G062900.1	1	17.524	1	20	519	538	UGAAGUGUUUGGGGGAACUC	GAGUUCCUCCAAACGCUUCA	Cleavage	ATP sulfurylase 1
miR-RH55	Phvul.001G250700.1	1.5	11.455	1	21	89	109	UGAAGUGUUUGGGGGAACUCU	AAAGUUCUCCCAAACACUUCA	Cleavage	slufate transporter 2;1
miR-RH55	Phvul.008G170700.1	2	14.82	1	21	199	219	UGAAGUGUUUGGGGGAACUCU	AAAGUUCACCCAAACACUUCA	Cleavage	slufate transporter 2;1
miR-RH55	Phvul.007G118500.1	2.5	20.689	1	21	589	609	UGAAGUGUUUGGGGGAACUCU	AGAGUUUCCUUAAAUACUUUA	Cleavage	zinc finger protein 1
miR-RH55	Phvul.008G264700.1	2.5	20.887	1	21	734	754	UGAAGUGUUUGGGGGAACUCU	GGAGGUUCUCCAAAUACUUCA	Cleavage	alpha-crystallin domain 32.1
miR-RH55	Phvul.001G074300.1	3	22.551	1	21	920	940	UGAAGUGUUUGGGGGAACUCU	AGGGUUCCCUUAAAUGCUUCG	Cleavage	D-arabinono-1,4-lactone oxidase family protein
miR-RH55	Phvul.001G095200.1	3	15.995	1	21	1114	1134	UGAAGUGUUUGGGGGAACUCU	GGUGUUUCCCCAAAUACUUCC	Cleavage	Tetratricopeptide repeat (TPR)-like superfamily protein
miR-RH55	Phvul.009G028400.2	3	13.149	1	21	262	282	UGAAGUGUUUGGGGGAACUCU	AGACUUCCACCAUACACUUCA	Translation	slufate transporter 2;1
miR-RH55	Phvul.009G028400.1	3	13.149	1	21	262	282	UGAAGUGUUUGGGGGAACUCU	AGACUUCCACCAUACACUUCA	Translation	slufate transporter 2;1
miR-RH56	Phvul.009G181200.1	2	19.064	1	21	853	872	UUGUGUUCUCAGGUCACCCCU	AGGGGUGAC-UGAGAACACAA	Cleavage	GATA type zinc finger transcription factor family protein
miR-RH56	Phvul.001G001700.1	3	16.599	1	20	1436	1455	UUGUGUUCUCAGGUCACCCC	AGUGCGACCUGAGAACACAA	Cleavage	Prolyl oligopeptidase family protein
miR-RH57	Phvul.008G129500.1	0.5	9.566	1	21	2982	3002	UCAUUUUGCGUGCAAUGAUCU	GGAUCAUUGCGCGCAAAAUGA	Cleavage	dicer-like 2
miR-RH57	Phvul.006G111800.1	1.5	16.559	1	21	1026	1046	UCAUUUUGCGUGCAAUGAUCU	GGAUCAUUGUACCCAAAAUGA	Translation	dicer-like 2
miR-RH57	Phvul.006G127200.2	1.5	11.419	1	21	3011	3031	UCAUUUUGCGUGCAAUGAUCU	GGAUCAUUGCGCACAAAAUGA	Translation	dicer-like 2
miR-RH57	Phvul.006G127200.1	1.5	11.419	1	21	3060	3080	UCAUUUUGCGUGCAAUGAUCU	GGAUCAUUGCGCACAAAAUGA	Translation	dicer-like 2
miR-RH57	Phvul.002G293100.1	2.5	15.525	1	21	1001	1021	UCAUUUUGCGUGCAAUGAUCU	AGAUCGUUGAAUGCAAAGUGA	Cleavage	D111/G-patch domain-containing protein
miR-RH57	Phvul.008G067800.2	2.5	15.418	1	20	333	352	UCAUUUUGCGUGCAAUGAUC	GAUUGUUGCACGUAAAAUGC	Cleavage	K+ efflux antiporter 2
miR-RH57	Phvul.008G067800.1	2.5	15.418	1	20	333	352	UCAUUUUGCGUGCAAUGAUC	GAUUGUUGCACGUAAAAUGC	Cleavage	K+ efflux antiporter 2
miR-RH57	Phvul.006G127100.2	2.5	5.733	1	21	3094	3114	UCAUUUUGCGUGCAAUGAUCU	AGAUCAUUGCACAAAGAAUGA	Translation	dicer-like 2
miR-RH57	Phvul.006G127100.3	2.5	5.733	1	21	3065	3085	UCAUUUUGCGUGCAAUGAUCU	AGAUCAUUGCACAAAGAAUGA	Translation	dicer-like 2
miR-RH57	Phvul.006G127100.1	2.5	5.733	1	21	3245	3265	UCAUUUUGCGUGCAAUGAUCU	AGAUCAUUGCACAAAGAAUGA	Translation	dicer-like 2
miR-RH57	Phvul.009G119400.1	2.5	22.949	1	21	1945	1965	UCAUUUUGCGUGCAAUGAUCU	GGAUCAUUGAAGGCAAAAUGG	Translation	glycosyl hydrolase family 35 protein
miR-RH57	Phvul.002G074200.3	3	19.498	1	21	453	473	UCAUUUUGCGUGCAAUGAUCU	AGAAUAUUGCACACAAAAUGG	Translation	sterol 4-alpha-methyl-oxidase 2-1
miR-RH57	Phvul.002G074200.2	3	19.498	1	21	574	594	UCAUUUUGCGUGCAAUGAUCU	AGAAUAUUGCACACAAAAUGG	Translation	sterol 4-alpha-methyl-oxidase 2-1
miR-RH57	Phvul.002G074200.1	3	19.498	1	21	646	666	UCAUUUUGCGUGCAAUGAUCU	AGAAUAUUGCACACAAAAUGG	Translation	sterol 4-alpha-methyl-oxidase 2-1
miR-RH57	Phvul.009G119600.1	3	20.602	1	21	1951	1971	UCAUUUUGCGUGCAAUGAUCU	GGAUCAUUGAGGGCAAAAUGG	Translation	glycosyl hydrolase family 35 protein
miR-RH57	Phvul.007G252700.1	3	10.891	1	20	1966	1985	UCAUUUUGCGUGCAAUGAUC	GAACGUUGCAUACAAAAUGA	Translation	magnesium-chelatase subunit chlH, chloroplast, putative / Mg-protoporphyrin IX chelatase, putative (CHLH)
miR-RH57	Phvul.004G082600.1	3	15.582	1	20	1221	1240	UCAUUUUGCGUGCAAUGAUC	GAUAAUUGGAAGCAAAAUGA	Translation	plasma membrane intrinsic protein 2
miR-RH58	Phvul.011G211500.1	0	13.492	1	24	4067	4090	AAAUUAGAGACCAUUUUAGAUACU	AAUCUCUAAAAUGGUCUCUAAUUU	Cleavage	Cellulose synthase family protein
miR-RH58	Phvul.005G018900.2	2	12.718	1	24	25	48	AAAUUAGAGACCAUUUUAGAUACU	AGUCUCUAACAUGGUCACUAAUUU	Cleavage	0
miR-RH58	Phvul.005G018900.1	2	12.718	1	24	25	48	AAAUUAGAGACCAUUUUAGAUACU	AGUCUCUAACAUGGUCACUAAUUU	Cleavage	0
miR-RH58	Phvul.001G156800.1	2.5	23.339	1	22	871	892	AAAUUAGAGACCAUUUUAGAUA	UUUCUAAGAUGGUUUUUAAUUG	Cleavage	RNI-like superfamily protein
miR-RH58	Phvul.009G027100.1	2.5	14.164	1	20	289	308	AAAUUAGAGACCAUUUUAGA	UCUAAAGUGGAUUCUAGUUU	Translation	S-adenosyl-L-methionine-dependent methyltransferases superfamily protein
miR-RH58	Phvul.008G222700.1	3	16.52	1	20	122	141	AAAUUAGAGACCAUUUUAGA	AUUAGAAUGGUCUCUAAUUG	Cleavage	basic helix-loop-helix (bHLH) DNA-binding superfamily protein
miR-RH58	Phvul.007G176500.1	3	17.579	1	22	752	773	AAAUUAGAGACCAUUUUAGAUA	UCUCUAAGAUGGUAUUUAAUUG	Translation	RNI-like superfamily protein
miR-RH58	Phvul.007G176500.2	3	17.579	1	22	937	958	AAAUUAGAGACCAUUUUAGAUA	UCUCUAAGAUGGUAUUUAAUUG	Translation	RNI-like superfamily protein
miR-RH58	Phvul.007G090800.1	3	24.061	1	20	95	114	AAAUUAGAGACCAUUUUAGA	UCAGGAAUGGUCGCUAAUUU	Cleavage	alpha/beta-Hydrolases superfamily protein
miR-RH59	Phvul.003G232200.2	2.5	22.479	1	20	818	837	UGUGAUAUUGGUUUGGCUCA	AGAGGCAAACCGAUAUCACA	Cleavage	little nuclei4
miR-RH59	Phvul.003G232200.1	2.5	22.479	1	20	818	837	UGUGAUAUUGGUUUGGCUCA	AGAGGCAAACCGAUAUCACA	Cleavage	little nuclei4
miR-RH59	Phvul.010G055100.1	3	11.423	1	21	1873	1893	UGUGAUAUUGGUUUGGCUCAU	AUGAGCUUACCCAAUAUCAUA	Cleavage	Disease resistance protein (TIR-NBS-LRR class) family
miR-RH59	Phvul.005G157400.1	3	17.594	1	21	2664	2684	UGUGAUAUUGGUUUGGCUCAU	AUGAGGCAAAUCUGUAUCACA	Translation	ATPase E1-E2 type family protein / haloacid dehalogenase-like hydrolase family protein
miR-RH59	Phvul.004G084400.1	3	10.415	1	21	1976	1996	UGUGAUAUUGGUUUGGCUCAU	GUGAACCAGACGAAUAUCAUA	Translation	forkhead-associated (FHA) domain-containing protein
miR-RH59	Phvul.005G023100.4	3	16.328	1	20	1032	1051	UGUGAUAUUGGUUUGGCUCA	UGCGACAAACCAGUAUCAUA	Cleavage	sigma factor 4
miR-RH59	Phvul.005G023100.2	3	16.328	1	20	1057	1076	UGUGAUAUUGGUUUGGCUCA	UGCGACAAACCAGUAUCAUA	Cleavage	sigma factor 4
miR-RH59	Phvul.005G023100.5	3	16.328	1	20	1242	1261	UGUGAUAUUGGUUUGGCUCA	UGCGACAAACCAGUAUCAUA	Cleavage	sigma factor 4
miR-RH59	Phvul.005G023100.1	3	16.328	1	20	1245	1264	UGUGAUAUUGGUUUGGCUCA	UGCGACAAACCAGUAUCAUA	Cleavage	sigma factor 4
miR-RH59	Phvul.005G023100.3	3	16.328	1	20	1267	1286	UGUGAUAUUGGUUUGGCUCA	UGCGACAAACCAGUAUCAUA	Cleavage	sigma factor 4
miR-RH59	Phvul.005G023100.6	3	16.328	1	20	1270	1289	UGUGAUAUUGGUUUGGCUCA	UGCGACAAACCAGUAUCAUA	Cleavage	sigma factor 4
miR-RH6	Phvul.009G006000.2	2.5	16.05	1	21	106	126	GGAAUGGGCUGAUUGGGAAGC	GCUUUCCAAUUGGCUCAUUCU	Cleavage	Sec14p-like phosphatidylinositol transfer family protein
miR-RH6	Phvul.009G006000.1	2.5	16.05	1	21	106	126	GGAAUGGGCUGAUUGGGAAGC	GCUUUCCAAUUGGCUCAUUCU	Cleavage	Sec14p-like phosphatidylinositol transfer family protein
miR-RH6	Phvul.008G004800.1	2.5	10.851	1	20	1337	1356	GGAAUGGGCUGAUUGGGAAG	CUUCUCAAUCAGCUCAUCCC	Cleavage	Flavodoxin family protein
miR-RH6	Phvul.007G094100.1	2.5	16.241	1	20	957	976	GGAAUGGGCUGAUUGGGAAG	CUUCCCAAAGAGCUCAUUCC	Translation	para-aminobenzoate (PABA) synthase family protein
miR-RH6	Phvul.004G164800.1	3	16.027	1	21	1754	1774	GGAAUGGGCUGAUUGGGAAGC	GCUUUCCAAUCGGUCCUUUCC	Cleavage	Enoyl-CoA hydratase/isomerase family
miR-RH6	Phvul.005G049000.1	3	2.866	1	20	115	134	GGAAUGGGCUGAUUGGGAAG	CUUCCCUAUUAGCCCAAUCC	Cleavage	Uncharacterized conserved protein (DUF2358)
miR-RH6	Phvul.002G258800.1	3	16.13	1	20	1147	1166	GGAAUGGGCUGAUUGGGAAG	CUUCUUAAUUUGCCUAUUCC	Translation	0
miR-RH6	Phvul.003G282800.1	3	16.123	1	20	3123	3142	GGAAUGGGCUGAUUGGGAAG	CUUUCCAAUAAGCUUGUUCC	Translation	DNA binding
miR-RH6	Phvul.008G079000.1	3	14.236	1	20	1572	1591	GGAAUGGGCUGAUUGGGAAG	CUUUCCAACCAGGCCAUUUC	Cleavage	Protein of unknown function (DUF1191)
miR-RH6	Phvul.008G081700.2	3	8.222	1	20	162	181	GGAAUGGGCUGAUUGGGAAG	CCUUCCAAUCAACCCAUUUC	Translation	aminophospholipid ATPase 1
miR-RH6	Phvul.004G135400.1	3	2.059	1	20	359	378	GGAAUGGGCUGAUUGGGAAG	CUCCCCAAUCAUACCAUUCC	Translation	white-brown complex homolog protein 11
miR-RH60	Phvul.006G011600.1	1.5	14.663	1	21	267	287	UUGAUUCUCAUCACAACAUGU	ACACGUUGUGAUGGGAAUCAA	Cleavage	Plant L-ascorbate oxidase
miR-RH60	Phvul.006G011700.1	1.5	14.663	1	21	276	296	UUGAUUCUCAUCACAACAUGU	ACACGUUGUGAUGGGAAUCAA	Cleavage	Plant L-ascorbate oxidase
miR-RH60	Phvul.008G206900.1	1.5	19.921	1	21	144	164	UUGAUUCUCAUCACAACAUGU	GCAAGUUGUGAUGGGAAUCAA	Cleavage	Plant L-ascorbate oxidase
miR-RH60	Phvul.002G116700.2	2.5	22.218	1	21	124	144	UUGAUUCUCAUCACAACAUGU	ACAUGUUCUGAUGUGAAUCAG	Cleavage	0
miR-RH60	Phvul.004G112100.2	2.5	18.311	1	20	274	293	UUGAUUCUCAUCACAACAUG	CAUGUUGUUAUGGGGAUCAG	Cleavage	NAD(P)-binding Rossmann-fold superfamily protein
miR-RH60	Phvul.004G112100.1	2.5	18.311	1	20	274	293	UUGAUUCUCAUCACAACAUG	CAUGUUGUUAUGGGGAUCAG	Cleavage	NAD(P)-binding Rossmann-fold superfamily protein
miR-RH60	Phvul.004G112100.4	2.5	18.308	1	20	329	348	UUGAUUCUCAUCACAACAUG	CAUGUUGUUAUGGGGAUCAG	Cleavage	NAD(P)-binding Rossmann-fold superfamily protein
miR-RH60	Phvul.004G112100.3	2.5	18.308	1	20	329	348	UUGAUUCUCAUCACAACAUG	CAUGUUGUUAUGGGGAUCAG	Cleavage	NAD(P)-binding Rossmann-fold superfamily protein
miR-RH60	Phvul.006G053700.3	3	13.404	1	21	1436	1456	UUGAUUCUCAUCACAACAUGU	GCAUGUUGUGAUGAGAAUUUG	Cleavage	ARM repeat superfamily protein
miR-RH60	Phvul.006G053700.2	3	13.404	1	21	1540	1560	UUGAUUCUCAUCACAACAUGU	GCAUGUUGUGAUGAGAAUUUG	Cleavage	ARM repeat superfamily protein
miR-RH60	Phvul.011G050500.1	3	9.828	1	21	54	74	UUGAUUCUCAUCACAACAUGU	AUUUGUUGUGAUAAGAAUCAG	Translation	AP2/B3-like transcriptional factor family protein
miR-RH60	Phvul.006G052700.1	3	16.774	1	20	379	398	UUGAUUCUCAUCACAACAUG	AAGGUUGUGGUGAGAAUUAA	Cleavage	Kinesin motor family protein
miR-RH60	Phvul.002G077400.1	3	19.113	1	20	2011	2031	UUGAUUCUC-AUCACAACAUG	CAUGUUGUGAUUGAGAAUUGA	Translation	glucosyl transferase family 8
miR-RH60	Phvul.008G010700.1	3	22.031	1	20	66	85	UUGAUUCUCAUCACAACAUG	UGUGUUGUGAUAUGAAUCAA	Translation	0
miR-RH60	Phvul.004G041100.1	3	15.725	1	21	120	140	UUGAUUCUCAUCACAACAUGU	GCAGGUUGUGAAUAGAAUCAA	Translation	0
miR-RH60	Phvul.008G013400.1	3	11.094	1	20	141	160	UUGAUUCUCAUCACAACAUG	CCUUUUGUGUUGAGAAUCAA	Translation	phospholipase D beta 1
miR-RH60	Phvul.009G256400.1	3	11.737	1	20	993	1011	UUGAUUCUCAUCACAACAUG	CAUGUUC-GAUGAGAAUCAA	Cleavage	Glycosyl hydrolase superfamily protein
miR-RH60	Phvul.009G256400.2	3	11.737	1	20	1022	1040	UUGAUUCUCAUCACAACAUG	CAUGUUC-GAUGAGAAUCAA	Cleavage	Glycosyl hydrolase superfamily protein
miR-RH61	Phvul.008G107100.1	0	13.804	1	21	707	727	UCAUUGAGUGCAGCGUUGAUG	CAUCAACGCUGCACUCAAUGA	Cleavage	Laccase/Diphenol oxidase family protein
miR-RH61	Phvul.001G122100.1	0.5	12.506	1	21	335	355	UCAUUGAGUGCAGCGUUGAUG	CAUCAAUGCUGCACUCAAUGA	Cleavage	Laccase/Diphenol oxidase family protein
miR-RH61	Phvul.006G065800.1	0.5	11.249	1	21	751	771	UCAUUGAGUGCAGCGUUGAUG	CAUCAAUGCUGCACUCAAUGA	Cleavage	Laccase/Diphenol oxidase family protein
miR-RH61	Phvul.008G100400.1	0.5	15.996	1	20	823	842	UCAUUGAGUGCAGCGUUGAU	AUCAAUGCUGCACUCAAUGA	Cleavage	laccase 17
miR-RH61	Phvul.011G062600.1	0.5	18.067	1	20	929	948	UCAUUGAGUGCAGCGUUGAU	AUCAAUGCUGCACUCAAUGA	Cleavage	laccase 2
miR-RH61	Phvul.010G005900.1	1	18.695	1	21	707	727	UCAUUGAGUGCAGCGUUGAUG	CAUCAACGCUGCACUCAAUGC	Cleavage	laccase 7
miR-RH61	Phvul.009G027800.1	1	9.618	1	21	320	340	UCAUUGAGUGCAGCGUUGAUG	CAUCAAUGUUGCACUCAAUGA	Cleavage	Laccase/Diphenol oxidase family protein
miR-RH61	Phvul.010G073800.1	1	16.695	1	21	745	765	UCAUUGAGUGCAGCGUUGAUG	UGUCAAUGCUGCACUCAAUGA	Cleavage	Laccase/Diphenol oxidase family protein
miR-RH61	Phvul.008G119000.1	1	17.341	1	20	771	790	UCAUUGAGUGCAGCGUUGAU	AUCAAUGCUGCACUUAAUGA	Cleavage	laccase 17
miR-RH61	Phvul.007G093200.1	1.5	11.936	1	21	335	355	UCAUUGAGUGCAGCGUUGAUG	CAUUGAUGCUGCACUCAAUGA	Cleavage	Laccase/Diphenol oxidase family protein
miR-RH61	Phvul.008G100600.1	1.5	14.985	1	21	681	701	UCAUUGAGUGCAGCGUUGAUG	CAUCAACGCAGCACUUAAUGA	Cleavage	laccase 5
miR-RH61	Phvul.008G100500.1	1.5	14.985	1	21	852	872	UCAUUGAGUGCAGCGUUGAUG	CAUCAACGCAGCACUUAAUGA	Cleavage	laccase 17
miR-RH61	Phvul.002G031700.1	1.5	11.139	1	21	946	966	UCAUUGAGUGCAGCGUUGAUG	UAUCAAUGCUGCCCUCAAUGA	Translation	laccase 11
miR-RH61	Phvul.001G246700.1	2	8.406	1	21	718	738	UCAUUGAGUGCAGCGUUGAUG	CAUCAAUGCUGCACUCAAUCA	Cleavage	laccase 5
miR-RH61	Phvul.008G263100.1	2	13.651	1	20	747	766	UCAUUGAGUGCAGCGUUGAU	AUCAAUGCUGCACUAAAUGA	Cleavage	Laccase/Diphenol oxidase family protein
miR-RH61	Phvul.008G119200.1	2	15.182	1	20	697	716	UCAUUGAGUGCAGCGUUGAU	AUCAAUGCUGCACUCAACGA	Cleavage	laccase 17
miR-RH61	Phvul.008G252800.1	2.5	8.958	1	21	835	855	UCAUUGAGUGCAGCGUUGAUG	CAUCAACUCUGCACUCAAUCA	Cleavage	laccase 3
miR-RH61	Phvul.008G112200.1	2.5	8.462	1	20	849	868	UCAUUGAGUGCAGCGUUGAU	GUCAACGCUGCAUUCAAUAA	Cleavage	Laccase/Diphenol oxidase family protein
miR-RH61	Phvul.010G150800.2	2.5	16.214	1	20	185	204	UCAUUGAGUGCAGCGUUGAU	AUUGACGUUGUGCUCAAUGA	Cleavage	Heat shock protein 70 (Hsp 70) family protein
miR-RH61	Phvul.010G150800.1	2.5	16.214	1	20	201	220	UCAUUGAGUGCAGCGUUGAU	AUUGACGUUGUGCUCAAUGA	Cleavage	Heat shock protein 70 (Hsp 70) family protein
miR-RH61	Phvul.006G018700.1	2.5	15.495	1	20	326	345	UCAUUGAGUGCAGCGUUGAU	GUUAAUGCUGUGCUCAAUGA	Cleavage	NB-ARC domain-containing disease resistance protein
miR-RH61	Phvul.002G031600.1	3	14.578	1	21	753	773	UCAUUGAGUGCAGCGUUGAUG	CAUCAACGCUGCCCUGGAUGA	Translation	laccase 11
miR-RH61	Phvul.008G226700.1	3	17.151	1	21	738	758	UCAUUGAGUGCAGCGUUGAUG	CAUCAACGCUGCUUUGAAUGA	Translation	Laccase/Diphenol oxidase family protein
miR-RH61	Phvul.011G166100.1	3	17.813	1	21	81	101	UCAUUGAGUGCAGCGUUGAUG	CAUCAAUGCUGUAGUUGAUGA	Cleavage	NB-ARC domain-containing disease resistance protein
miR-RH61	Phvul.011G193100.1	3	17.047	1	21	153	173	UCAUUGAGUGCAGCGUUGAUG	CAUCAAUGCUGUGGUCGAUGA	Cleavage	NB-ARC domain-containing disease resistance protein
miR-RH61	Phvul.007G170600.1	3	13.01	1	20	1305	1324	UCAUUGAGUGCAGCGUUGAU	AUCAACGCUGUGUACAAUGA	Cleavage	Phenazine biosynthesis PhzC/PhzF protein
miR-RH61	Phvul.001G042600.1	3	18.352	1	21	918	938	UCAUUGAGUGCAGCGUUGAUG	UAUCAAGGCUGCAUUCUAUGA	Cleavage	monogalactosyl diacylglycerol synthase 1
miR-RH61	Phvul.008G031100.1	3	13.621	1	20	322	341	UCAUUGAGUGCAGCGUUGAU	CUUAACGCUUCACUCAGUGA	Translation	Malectin/receptor-like protein kinase family protein
miR-RH61	Phvul.002G228700.1	3	19.667	1	20	2553	2572	UCAUUGAGUGCAGCGUUGAU	AUCAUUGAUGCAUUCAAUGA	Cleavage	lipoxygenase 3
miR-RH62	Phvul.006G185400.1	1	13.321	1	20	743	762	UGCCAAAGGAGAGUUGCCCU	UGGGCAACUCUCCUUUGGCA	Cleavage	phosphate 2
miR-RH62	Phvul.002G233800.1	1.5	17.843	1	20	1045	1064	UGCCAAAGGAGAGUUGCCCU	GGGGCAAAUCUCCUUUGGCA	Cleavage	phosphate 2
miR-RH62	Phvul.009G092900.1	2.5	19.073	1	20	371	390	UGCCAAAGGAGAGUUGCCCU	GGGGCAAUUUUCCUUUGGCU	Cleavage	S-domain-2 5
miR-RH62	Phvul.009G228100.1	3	15.675	1	21	2445	2465	UGCCAAAGGAGAGUUGCCCUG	CAGGGAAAUUUUGCUUUGGCA	Translation	binding
miR-RH62	Phvul.005G014000.1	3	21.357	1	20	3224	3243	UGCCAAAGGAGAGUUGCCCU	AGGACAACUCUUCUUUGGAA	Cleavage	NB-ARC domain-containing disease resistance protein
miR-RH62	Phvul.002G176400.1	3	24.175	1	21	311	331	UGCCAAAGGAGAGUUGCCCUG	UAGGGCAACACGCCUUUGGUG	Translation	lysine histidine transporter 1
miR-RH62	Phvul.008G119200.1	3	22.701	1	20	385	404	UGCCAAAGGAGAGUUGCCCU	AGAGGAACUCUGCUUUGGCA	Translation	laccase 17
miR-RH63	Phvul.011G211500.1	1	13.492	1	24	4067	4090	AAAUUAGAGACCAUUUUAAAGACU	AAUCUCUAAAAUGGUCUCUAAUUU	Cleavage	Cellulose synthase family protein
miR-RH63	Phvul.008G222700.1	2.5	16.52	1	21	121	141	AAAUUAGAGACCAUUUUAAAG	CAUUAGAAUGGUCUCUAAUUG	Cleavage	basic helix-loop-helix (bHLH) DNA-binding superfamily protein
miR-RH63	Phvul.005G018900.2	3	12.718	1	24	25	48	AAAUUAGAGACCAUUUUAAAGACU	AGUCUCUAACAUGGUCACUAAUUU	Cleavage	0
miR-RH63	Phvul.005G018900.1	3	12.718	1	24	25	48	AAAUUAGAGACCAUUUUAAAGACU	AGUCUCUAACAUGGUCACUAAUUU	Cleavage	0
miR-RH63	Phvul.004G159500.1	3	15.403	1	21	659	679	AAAUUAGAGACCAUUUUAAAG	CUUUAAAAUGAUCUUUGAUUG	Translation	cytochrome P450, family 71, subfamily B, polypeptide 34
miR-RH63	Phvul.002G173000.1	3	16.255	1	20	2752	2771	AAAUUAGAGACCAUUUUAAA	GUUGAGAUGGUUUCUGAUUU	Cleavage	histidine kinase 3
miR-RH63	Phvul.006G147400.2	3	10.377	1	20	522	541	AAAUUAGAGACCAUUUUAAA	UUUAAAAUGAUCACUAAUUG	Translation	Cleavage/polyadenylation specificity factor, 25kDa subunit
miR-RH63	Phvul.006G147400.1	3	10.377	1	20	820	839	AAAUUAGAGACCAUUUUAAA	UUUAAAAUGAUCACUAAUUG	Translation	Cleavage/polyadenylation specificity factor, 25kDa subunit
miR-RH63	Phvul.002G085000.1	3	18.858	1	20	358	377	AAAUUAGAGACCAUUUUAAA	UUGGAAAUGGGUUCUAAUUU	Translation	RING/FYVE/PHD zinc finger superfamily protein
miR-RH64	Phvul.010G008400.1	0.5	16.214	1	24	682	705	UAUUAAGAAAUGGACUUUAAGCCU	AGACUUAAAGUUCAUUUCUUAAUA	Cleavage	Protein of unknown function (DUF962)
miR-RH64	Phvul.004G107200.2	0.5	13.401	1	21	264	284	UAUUAAGAAAUGGACUUUAAG	CUUAAAGUUCAUUUCUUAAUA	Cleavage	Copper transport protein family
miR-RH64	Phvul.011G018500.1	1.5	14.547	1	24	1157	1180	UAUUAAGAAAUGGACUUUAAGCCU	AGGCUUAAAGUCCACUUCUUGAUA	Translation	PLATZ transcription factor family protein
miR-RH64	Phvul.010G000900.1	2	14.395	1	21	896	916	UAUUAAGAAAUGGACUUUAAG	UUUAAAAUCUAUUUUUUAAUA	Cleavage	Rhodanese/Cell cycle control phosphatase superfamily protein
miR-RH64	Phvul.008G159000.1	2.5	17.564	1	24	1187	1210	UAUUAAGAAAUGGACUUUAAGCCU	AGGCUUAAAGUCCACUUCGUAAUA	Translation	O-fucosyltransferase family protein
miR-RH64	Phvul.003G258500.1	2.5	19.108	1	24	1843	1867	UAUUAAGAAA-UGGACUUUAAGCCU	AAGCUUAAAGUUCACUUUCUUAAUA	Translation	aldehyde dehydrogenase 3F1
miR-RH64	Phvul.006G158600.1	2.5	14.629	1	20	990	1009	UAUUAAGAAAUGGACUUUAA	UUAAAGUUCAUUUUGUAAUA	Cleavage	0
miR-RH64	Phvul.008G188500.1	2.5	14.207	1	20	60	79	UAUUAAGAAAUGGACUUUAA	UUCAACUCCAUUUCUUAAUG	Cleavage	Major facilitator superfamily protein
miR-RH64	Phvul.008G088600.1	3	20.817	1	24	1143	1166	UAUUAAGAAAUGGACUUUAAGCCU	AGGCUUAAAGUCCACUUUGUAAUA	Translation	0
miR-RH64	Phvul.009G190700.1	3	22.145	1	24	1238	1261	UAUUAAGAAAUGGACUUUAAGCCU	AGGCUUAAAGUCCACUUUGUAAUA	Translation	ATP-dependent caseinolytic (Clp) protease/crotonase family protein
miR-RH64	Phvul.011G040800.3	3	6.855	1	24	1316	1339	UAUUAAGAAAUGGACUUUAAGCCU	AGUCCUUAAGUACAUUUCUUAAUA	Cleavage	salt tolerance homolog2
miR-RH64	Phvul.006G065600.1	3	20.438	1	24	2138	2160	UAUUAAGAAAUGGACUUUAAGCCU	AGACUUAAAGUU-AUUUUUUAAUA	Cleavage	Glycosyl hydrolase family protein
miR-RH64	Phvul.011G152300.3	3	17.878	1	20	2607	2626	UAUUAAGAAAUGGACUUUAA	UUAAAGUUUAUUUUUUUAUA	Cleavage	S-locus lectin protein kinase family protein
miR-RH64	Phvul.011G152300.2	3	17.878	1	20	2626	2645	UAUUAAGAAAUGGACUUUAA	UUAAAGUUUAUUUUUUUAUA	Cleavage	S-locus lectin protein kinase family protein
miR-RH64	Phvul.011G152300.1	3	17.878	1	20	2689	2708	UAUUAAGAAAUGGACUUUAA	UUAAAGUUUAUUUUUUUAUA	Cleavage	S-locus lectin protein kinase family protein
miR-RH64	Phvul.001G078400.1	3	13.431	1	21	588	608	UAUUAAGAAAUGGACUUUAAG	UUUGAAUUACAUUUUUUAAUA	Cleavage	Sulfite exporter TauE/SafE family protein
miR-RH64	Phvul.008G138200.1	3	14.184	1	20	1451	1470	UAUUAAGAAAUGGACUUUAA	UUGAAGUCAAAUUCUUAAUG	Translation	Regulator of chromosome condensation (RCC1) family protein
miR-RH64	Phvul.003G268100.1	3	10.575	1	19	882	901	UAUUAAGAAAUG-GACUUUA	UAGAGUUUCAUUUCUUAAUA	Cleavage	Arabidopsis protein of unknown function (DUF241)
miR-RH65	Phvul.002G091600.1	1.5	22.6	1	23	987	1009	AAUUCCAGAUUUACGAAUGCGUG	CAGGCAUUCUUAAAUUUGGAAUU	Cleavage	0
miR-RH65	Phvul.009G147000.1	2	15.337	1	20	2165	2184	AAUUCCAGAUUUACGAAUGC	GUAUUCCUAAAUCUGGAGUU	Cleavage	Putative endonuclease or glycosyl hydrolase
miR-RH65	Phvul.004G152500.1	2.5	14.566	1	22	1421	1442	AAUUCCAGAUUUACGAAUGCGU	GUGCAUUUGUGAAUCUGGGAUC	Cleavage	MATE efflux family protein
miR-RH65	Phvul.010G124900.1	3	18.694	1	23	679	701	AAUUCCAGAUUUACGAAUGCGUG	UACGGAUUCAUUAAUCUGGAAUU	Cleavage	mitochondrial ribosomal protein L51/S25/CI-B8 family protein
miR-RH65	Phvul.009G203400.1	3	16.344	1	21	1316	1336	AAUUCCAGAUUUACGAAUGCG	UGCAAUUGUGAAUCUGGGGUU	Cleavage	AGAMOUS-like 8
miR-RH65	Phvul.007G122000.1	3	15.349	1	20	1422	1441	AAUUCCAGAUUUACGAAUGC	GCUUUUGUAAAUCUGGACUU	Cleavage	Pentatricopeptide repeat (PPR) superfamily protein
miR-RH65	Phvul.004G036700.1	3	20.491	1	20	2253	2272	AAUUCCAGAUUUACGAAUGC	GCAUUUGUCAAUCUGGAACU	Cleavage	NB-ARC domain-containing disease resistance protein
miR-RH67	Phvul.003G203000.1	2	12.687	1	20	35	54	UAGAUACAAAAGAAUAAUGA	UUAUUAUUUUUUUGUGUUUA	Cleavage	Protein of Unknown Function (DUF239)
miR-RH67	Phvul.004G120000.1	2.5	12.001	1	22	2204	2225	UAGAUACAAAAGAAUAAUGACU	AGUUGUUAUUCUUUUGUAUUUU	Cleavage	S-adenosyl-L-methionine-dependent methyltransferases superfamily protein
miR-RH67	Phvul.004G156500.2	2.5	18.291	1	24	3175	3198	UAGAUACAAAAGAAUAAUGACUUU	AGGAUCAUUCUUCUCUUGUAUUUA	Translation	CRS1 / YhbY (CRM) domain-containing protein
miR-RH67	Phvul.004G156500.1	2.5	18.291	1	24	2928	2951	UAGAUACAAAAGAAUAAUGACUUU	AGGAUCAUUCUUCUCUUGUAUUUA	Translation	CRS1 / YhbY (CRM) domain-containing protein
miR-RH67	Phvul.011G040700.2	2.5	16.026	1	20	3451	3470	UAGAUACAAAAGAAUAAUGA	UCAUUAGUAUUUUGUAUUUA	Cleavage	Kinesin motor family protein
miR-RH67	Phvul.011G040700.3	2.5	16.026	1	20	3274	3293	UAGAUACAAAAGAAUAAUGA	UCAUUAGUAUUUUGUAUUUA	Cleavage	Kinesin motor family protein
miR-RH67	Phvul.003G158200.1	3	19.271	1	24	1444	1467	UAGAUACAAAAGAAUAAUGACUUU	GAAAUCAUUCUUCUUUUGGAUCUG	Cleavage	response regulator 12
miR-RH67	Phvul.007G236800.1	3	16.016	1	22	1489	1510	UAGAUACAAAAGAAUAAUGACU	AAUUAUUUUUCUUUUGUGUUUG	Cleavage	Pectin lyase-like superfamily protein
miR-RH67	Phvul.008G257300.2	3	6.753	1	20	1019	1038	UAGAUACAAAAGAAUAAUGA	ACAUUAUUUUCUUGUAUUUA	Translation	CCT motif family protein
miR-RH67	Phvul.008G257300.1	3	6.753	1	20	915	934	UAGAUACAAAAGAAUAAUGA	ACAUUAUUUUCUUGUAUUUA	Translation	CCT motif family protein
miR-RH67	Phvul.002G208100.1	3	20.311	1	24	557	580	UAGAUACAAAAGAAUAAUGACUUU	AUAAUCAUGGUUCUUUGGUGUCUA	Cleavage	pumilio 7
miR-RH67	Phvul.007G056900.1	3	10.492	1	24	1506	1529	UAGAUACAAAAGAAUAAUGACUUU	AACAUUAUUAUCCUCUUGUAUCUG	Translation	D-aminoacid aminotransferase-like PLP-dependent enzymes superfamily protein
miR-RH67	Phvul.003G090900.1	3	11.98	1	20	1764	1783	UAGAUACAAAAGAAUAAUGA	UCUUCAUUCUUUUGUAUCUU	Cleavage	Nucleotide-diphospho-sugar transferases superfamily protein
miR-RH67	Phvul.007G094800.1	3	10.912	1	22	1162	1183	UAGAUACAAAAGAAUAAUGACU	ACUUGGCAUUCUUUUGUAUCUA	Cleavage	Acyl-CoA N-acyltransferases (NAT) superfamily protein
miR-RH67	Phvul.003G059700.1	3	18.885	1	20	222	241	UAGAUACAAAAGAAUAAUGA	UGAUCAUUCUUUUGUAUCUU	Cleavage	0
miR-RH67	Phvul.011G153600.1	3	18.574	1	20	650	669	UAGAUACAAAAGAAUAAUGA	UUAUUUUUCUAUUGUAUUUA	Translation	PYR1-like 12
miR-RH68	Phvul.010G148200.1	2.5	24.43	1	21	869	889	UUAAGAGAUAGAAUAUGUUGU	ACAAGAUAUUCUGUCUCUUAU	Cleavage	P-loop containing nucleoside triphosphate hydrolases superfamily protein
miR-RH68	Phvul.010G028300.1	2.5	8.483	1	21	1381	1401	UUAAGAGAUAGAAUAUGUUGU	GUAACAUGUUCUUUCUCUUGA	Translation	suppressor of npr1-1 constitutive 4
miR-RH68	Phvul.002G328400.2	3	22.991	1	21	1149	1169	UUAAGAGAUAGAAUAUGUUGU	AUAACAUUUUUUGUUUCUUAA	Cleavage	winged-helix DNA-binding transcription factor family protein
miR-RH68	Phvul.010G026000.1	3	6.988	1	20	3387	3406	UUAAGAGAUAGAAUAUGUUG	UAACAUAUUCUGUUUCUUUA	Cleavage	Disease resistance protein (TIR-NBS-LRR class) family
miR-RH68	Phvul.005G073300.1	3	14.391	1	20	457	476	UUAAGAGAUAGAAUAUGUUG	UAACAUAUUCUAUUACUUGA	Cleavage	MATE efflux family protein
miR-RH68	Phvul.002G317600.1	3	6.486	1	21	142	162	UUAAGAGAUAGAAUAUGUUGU	ACAACAUUUUCUCUUUUUUAA	Translation	0
miR-RH68	Phvul.009G013400.1	3	13.155	1	20	1696	1715	UUAAGAGAUAGAAUAUGUUG	CAAUAUCUUCUAUUUCUUAU	Cleavage	Walls Are Thin 1
miR-RH68	Phvul.007G026300.1	3	17.887	1	20	1736	1755	UUAAGAGAUAGAAUAUGUUG	CAUCAUGUUUUAUCUUUUAG	Cleavage	2-oxoacid dehydrogenases acyltransferase family protein
miR-RH68	Phvul.008G201500.1	3	19.162	1	20	452	471	UUAAGAGAUAGAAUAUGUUG	CAAUGUAGUUUAUUUCUUAA	Cleavage	0
miR-RH69	Phvul.008G252700.1	3	8.25	1	20	991	1010	UACGAAUGCGGUUAUUUGUA	UACAAAAAAUCUCAUUUGUA	Translation	0
miR-RH7	Phvul.001G106100.1	2	18.933	1	21	1484	1504	CUUGGACUGAAGGGAGCUCCC	GAGAGCUCUCUUUAGUCCAAG	Cleavage	0
miR-RH7	Phvul.011G191300.1	2.5	22.393	1	20	1346	1365	CUUGGACUGAAGGGAGCUCC	GGAGCUCCCUUCACUCCAAU	Cleavage	myb domain protein 33
miR-RH7	Phvul.005G128400.1	2.5	16.583	1	20	2147	2166	CUUGGACUGAAGGGAGCUCC	GGCGUUCCCUUAAGUCCAAG	Translation	Phototropic-responsive NPH3 family protein
miR-RH7	Phvul.002G022500.1	3	19.375	1	20	227	246	CUUGGACUGAAGGGAGCUCC	GGAGUUUUCUUCAGUCCGAU	Cleavage	hydroxyproline-rich glycoprotein family protein
miR-RH7	Phvul.010G053200.1	3	21.379	1	20	107	126	CUUGGACUGAAGGGAGCUCC	GGAGCUCCAUUCGAUCCAAG	Cleavage	myb-like HTH transcriptional regulator family protein
miR-RH7	Phvul.003G222300.1	3	18.299	1	20	601	620	CUUGGACUGAAGGGAGCUCC	GUAGUUCCCUACAGUCCGAG	Translation	Exostosin family protein
miR-RH70	Phvul.005G047900.1	2.5	17.053	1	21	1190	1210	CACGUGCUCCCCUUCUCCAAC	GUUGGAGACUGGGAGCAUGUG	Cleavage	Plant protein of unknown function (DUF946)
miR-RH70	Phvul.008G105400.2	2.5	22.029	1	20	2712	2731	CACGUGCUCCCCUUCUCCAA	UUGGAUAAGGGGGGUAUGUG	Cleavage	carboxyl-terminal domain (ctd) phosphatase-like 2
miR-RH70	Phvul.011G115800.1	3	19.172	1	21	202	222	CACGUGCUCCCCUUCUCCAAC	GUUGGAGAGGGAGAGCCCGUG	Translation	RING/U-box superfamily protein
miR-RH70	Phvul.008G106900.1	3	23.99	1	20	575	594	CACGUGCUCCCCUUCUCCAA	UUGGAGAAGGGGAGAACGAG	Cleavage	sulfoquinovosyldiacylglycerol 2
miR-RH70	Phvul.005G043000.2	3	15.138	1	21	1204	1224	CACGUGCUCCCCUUCUCCAAC	GUUGGGGAUUGGGAGCAUGUG	Cleavage	Plant protein of unknown function (DUF946)
miR-RH70	Phvul.005G043000.1	3	15.138	1	21	1295	1315	CACGUGCUCCCCUUCUCCAAC	GUUGGGGAUUGGGAGCAUGUG	Cleavage	Plant protein of unknown function (DUF946)
miR-RH70	Phvul.003G276600.1	3	21.234	1	21	1242	1262	CACGUGCUCCCCUUCUCCAAC	GUUGGGGACUGGGAGCAUGUG	Cleavage	Plant protein of unknown function (DUF946)
miR-RH70	Phvul.008G089500.1	3	22.089	1	21	1005	1025	CACGUGCUCCCCUUCUCCAAC	GUAGCAGAAGGGGAGUAUGUG	Cleavage	Pentatricopeptide repeat (PPR) superfamily protein
miR-RH70	Phvul.006G105600.1	3	21.561	1	20	1703	1722	CACGUGCUCCCCUUCUCCAA	UUGGAGCUGGGAAGCACGUG	Translation	0
miR-RH71	Phvul.004G002200.2	3	20.157	1	20	1695	1714	AACCUUGGUAGCUAAUUAGA	UUUGAUUAGAGACCAAGGUU	Translation	Plant protein of unknown function (DUF827)
miR-RH71	Phvul.004G002200.1	3	20.157	1	20	1735	1754	AACCUUGGUAGCUAAUUAGA	UUUGAUUAGAGACCAAGGUU	Translation	Plant protein of unknown function (DUF827)
miR-RH72	Phvul.006G188700.1	1	4.944	1	20	219	238	AGGGCAAGAAGAAGAAGAAG	CUUCUUCUUCUUCUUGUUCU	Cleavage	disease resistance protein (TIR class), putative
miR-RH72	Phvul.008G056400.1	1	4.839	1	20	253	272	AGGGCAAGAAGAAGAAGAAG	CUUCUUCUUCUUCUUGCUUU	Cleavage	cytochrome P450, family 97, subfamily A, polypeptide 3
miR-RH72	Phvul.010G041600.1	1	3.374	1	20	11	30	AGGGCAAGAAGAAGAAGAAG	CUUCUUCUUCUUCUUGUCUU	Cleavage	0
miR-RH72	Phvul.011G022000.1	1	3.203	1	20	87	106	AGGGCAAGAAGAAGAAGAAG	CUUCUUCUUCUUCUUGUUCU	Cleavage	phosphatidylinositolglycan synthase family protein
miR-RH72	Phvul.003G154300.1	1.5	10.1	1	20	1193	1212	AGGGCAAGAAGAAGAAGAAG	AUUCUUCUUCUUCUUGCUCU	Cleavage	Family of unknown function (DUF566)
miR-RH72	Phvul.006G121000.1	1.5	2.454	1	20	64	83	AGGGCAAGAAGAAGAAGAAG	CUUCUUCUUCUUCUUGUUUU	Cleavage	zinc knuckle (CCHC-type) family protein
miR-RH72	Phvul.002G044500.1	1.5	6.948	1	20	143	162	AGGGCAAGAAGAAGAAGAAG	CUUCUUCUUCUUCUUCCCCU	Cleavage	Pentatricopeptide repeat (PPR) superfamily protein
miR-RH72	Phvul.005G022400.1	1.5	3.377	1	20	259	278	AGGGCAAGAAGAAGAAGAAG	CUUCUUCUUCUUCUUCCCCU	Cleavage	F-box family protein with a domain of unknown function (DUF295)
miR-RH72	Phvul.008G254100.1	1.5	3.14	1	20	120	139	AGGGCAAGAAGAAGAAGAAG	CUUCUUCUUCUUCUUUCCCU	Cleavage	Kelch repeat-containing F-box family protein
miR-RH72	Phvul.001G004500.1	1.5	7.144	1	20	65	84	AGGGCAAGAAGAAGAAGAAG	CUUCUUCUUCUUCUUUCCCU	Cleavage	SGNH hydrolase-type esterase superfamily protein
miR-RH72	Phvul.001G101500.1	1.5	2.341	1	20	1191	1210	AGGGCAAGAAGAAGAAGAAG	CUUCUUCUUCUUCUUUCCCU	Cleavage	0
miR-RH72	Phvul.009G163400.3	1.5	13.352	1	20	279	298	AGGGCAAGAAGAAGAAGAAG	CUUCUUCUUCUUCUUGUUUU	Cleavage	ubiquitin-conjugating enzyme 27
miR-RH72	Phvul.005G116600.1	1.5	10.584	1	20	294	313	AGGGCAAGAAGAAGAAGAAG	CUUCUUCUUCUUCUUGCGCU	Cleavage	Protein of unknown function (DUF1068)
miR-RH72	Phvul.002G264500.1	1.5	12.319	1	20	107	126	AGGGCAAGAAGAAGAAGAAG	UUGCUUCUUCUUCUUGCCCU	Cleavage	0
miR-RH72	Phvul.011G185300.1	2	13.604	1	21	194	214	AGGGCAAGAAGAAGAAGAAGC	GCUUCUUCUUCUUCUUCUCCU	Cleavage	DEA(D/H)-box RNA helicase family protein
miR-RH72	Phvul.006G216000.4	2	9.469	1	21	104	124	AGGGCAAGAAGAAGAAGAAGC	GUUUCUUCUUCUUCUUCCCCU	Cleavage	serine hydroxymethyltransferase 7
miR-RH72	Phvul.006G216000.2	2	9.469	1	21	104	124	AGGGCAAGAAGAAGAAGAAGC	GUUUCUUCUUCUUCUUCCCCU	Cleavage	serine hydroxymethyltransferase 7
miR-RH72	Phvul.006G216000.1	2	9.469	1	21	104	124	AGGGCAAGAAGAAGAAGAAGC	GUUUCUUCUUCUUCUUCCCCU	Cleavage	serine hydroxymethyltransferase 7
miR-RH72	Phvul.006G216000.3	2	9.469	1	21	104	124	AGGGCAAGAAGAAGAAGAAGC	GUUUCUUCUUCUUCUUCCCCU	Cleavage	serine hydroxymethyltransferase 7
miR-RH72	Phvul.004G035400.1	2	13.989	1	21	65	85	AGGGCAAGAAGAAGAAGAAGC	GCUUCUUCUUCUUCUUCCUCU	Cleavage	Transducin/WD40 repeat-like superfamily protein
miR-RH72	Phvul.004G138400.1	2	5.503	1	21	342	362	AGGGCAAGAAGAAGAAGAAGC	GCUUUUUCUUCUUCUUUCCCU	Cleavage	UDP-glucosyl transferase 71B6
miR-RH72	Phvul.002G257800.1	2	11.117	1	21	1054	1074	AGGGCAAGAAGAAGAAGAAGC	GCUUCUUCUUCUUCUUCCUCU	Cleavage	RPM1-interacting protein 4 (RIN4) family protein
miR-RH72	Phvul.003G116200.1	2	8.005	1	21	768	788	AGGGCAAGAAGAAGAAGAAGC	GCUUCUUCUUCUUCUUCUCCU	Cleavage	basic helix-loop-helix (bHLH) DNA-binding superfamily protein
miR-RH72	Phvul.003G174500.1	2	13.55	1	21	293	313	AGGGCAAGAAGAAGAAGAAGC	GCUUCUUCUUCUUCUUCCUCU	Cleavage	RING/U-box superfamily protein
miR-RH72	Phvul.007G047800.1	2	12.002	1	21	556	576	AGGGCAAGAAGAAGAAGAAGC	GCUUCUUCUUCUUCUUCCUCU	Cleavage	AGAMOUS-like 62
miR-RH72	Phvul.006G112100.1	2	6.468	1	20	11	30	AGGGCAAGAAGAAGAAGAAG	CUUCUUCUUCUUCUUCUCCU	Cleavage	nucleotidyltransferases
miR-RH72	Phvul.003G148100.1	2	0.124	1	20	162	181	AGGGCAAGAAGAAGAAGAAG	CUUCUUCUUCUUCUUCUCCU	Cleavage	Protein kinase superfamily protein with octicosapeptide/Phox/Bem1p domain
miR-RH72	Phvul.006G029200.2	2	17.529	1	21	415	435	AGGGCAAGAAGAAGAAGAAGC	GCUUGUUUUUCUUCUUGUCCU	Cleavage	Basic-leucine zipper (bZIP) transcription factor family protein
miR-RH72	Phvul.001G016500.1	2	3.106	1	20	24	43	AGGGCAAGAAGAAGAAGAAG	CUUCUUCUUCUUCUUCCCUU	Cleavage	metalloendopeptidases;zinc ion binding
miR-RH72	Phvul.005G054900.1	2	4.126	1	20	246	265	AGGGCAAGAAGAAGAAGAAG	CUUCUUCUUCUUCUUCUCCU	Cleavage	Chaperone DnaJ-domain superfamily protein
miR-RH72	Phvul.003G165500.1	2	11.242	1	20	289	308	AGGGCAAGAAGAAGAAGAAG	CUUCUUCUUCUUCUUCCUCU	Cleavage	EIN3-binding F box protein 1
miR-RH72	Phvul.009G262900.1	2	3.784	1	20	24	43	AGGGCAAGAAGAAGAAGAAG	CUUCUUCUUCUUUCUGCCCU	Cleavage	lipoxygenase 3
miR-RH72	Phvul.001G023300.1	2	1.211	1	20	67	86	AGGGCAAGAAGAAGAAGAAG	CUUCUUCUUCUUCUUUCUCU	Cleavage	RING/U-box superfamily protein
miR-RH72	Phvul.003G036300.1	2	8.524	1	21	148	168	AGGGCAAGAAGAAGAAGAAGC	GCUGCUUCUUCUUCUUGCUUU	Cleavage	Protein of unknown function (DUF1639)
miR-RH72	Phvul.001G088100.1	2	1.593	1	20	259	278	AGGGCAAGAAGAAGAAGAAG	CUUCUUCUUCUUCUUCCCUU	Cleavage	hydroxyproline-rich glycoprotein family protein
miR-RH72	Phvul.001G088100.2	2	1.593	1	20	259	278	AGGGCAAGAAGAAGAAGAAG	CUUCUUCUUCUUCUUCCCUU	Cleavage	hydroxyproline-rich glycoprotein family protein
miR-RH72	Phvul.009G062400.1	2	2.551	1	20	334	353	AGGGCAAGAAGAAGAAGAAG	CUUCUUCUUCUUCUUCCUCU	Cleavage	mitogen-activated protein kinase kinase kinase 5
miR-RH72	Phvul.009G168300.1	2	4.038	1	20	89	108	AGGGCAAGAAGAAGAAGAAG	CUUCUUCUUCUUCUUCCUCU	Cleavage	0
miR-RH72	Phvul.007G174200.2	2	3.292	1	20	58	77	AGGGCAAGAAGAAGAAGAAG	CUUCUUCUUCUUCUUCCUCU	Cleavage	NIMA-related kinase 4
miR-RH72	Phvul.011G084300.3	2	7.938	1	20	110	129	AGGGCAAGAAGAAGAAGAAG	CUUCUUCUUCUUCUUCCCUU	Cleavage	AMP-dependent synthetase and ligase family protein
miR-RH72	Phvul.011G048300.2	2	3.999	1	20	43	62	AGGGCAAGAAGAAGAAGAAG	CUUCUUCUUCUUCUUCUCCU	Cleavage	Protein of unknown function, DUF547
miR-RH72	Phvul.008G269600.1	2	3.927	1	20	595	614	AGGGCAAGAAGAAGAAGAAG	CUUCUUCUUCUUCUUUCUCU	Cleavage	mannose-1-phosphate guanylyltransferase (GDP)s;GDP-galactose:mannose-1-phosphate guanylyltransferases;GDP-galactose:glucose-1-phosphate guanylyltransferases;GDP-galactose:myoinositol-1-phosphate guanylyltransferases;glucose-1-phosphate guanylyltransferase
miR-RH72	Phvul.011G113400.1	2	3.554	1	20	217	236	AGGGCAAGAAGAAGAAGAAG	CUUCUUCUUCUUCUUCCCUU	Cleavage	Protein of unknown function (DUF789)
miR-RH72	Phvul.011G084300.2	2	7.938	1	20	110	129	AGGGCAAGAAGAAGAAGAAG	CUUCUUCUUCUUCUUCCCUU	Cleavage	AMP-dependent synthetase and ligase family protein
miR-RH72	Phvul.002G252900.1	2	0.424	1	20	205	224	AGGGCAAGAAGAAGAAGAAG	CUUCUUCUUCUUCUUCUCCU	Cleavage	Actin-like ATPase superfamily protein
miR-RH72	Phvul.011G084300.1	2	7.938	1	20	110	129	AGGGCAAGAAGAAGAAGAAG	CUUCUUCUUCUUCUUCCCUU	Cleavage	AMP-dependent synthetase and ligase family protein
miR-RH72	Phvul.003G197300.1	2	6.651	1	20	161	180	AGGGCAAGAAGAAGAAGAAG	CUUCUUCUUCUUCUUUUCCU	Cleavage	Glycosyl hydrolase family 47 protein
miR-RH72	Phvul.009G191100.1	2	3.712	1	20	365	384	AGGGCAAGAAGAAGAAGAAG	CUUCUUCUUCUUCUUCCUCU	Cleavage	enolase 1
miR-RH72	Phvul.009G168300.2	2	4.038	1	20	89	108	AGGGCAAGAAGAAGAAGAAG	CUUCUUCUUCUUCUUCCUCU	Cleavage	0
miR-RH72	Phvul.010G120900.3	2	3.701	1	20	59	78	AGGGCAAGAAGAAGAAGAAG	CUUCUUCUUCUUCUUCCCUU	Cleavage	AP2/B3-like transcriptional factor family protein
miR-RH72	Phvul.003G099200.1	2	14.044	1	21	140	160	AGGGCAAGAAGAAGAAGAAGC	GCUUCUGCUUCUUCUUGUCUU	Cleavage	0
miR-RH72	Phvul.008G018800.1	2	5.564	1	20	301	320	AGGGCAAGAAGAAGAAGAAG	CUUCUUCUUCUUCUUCUCCU	Cleavage	RING finger protein
miR-RH72	Phvul.010G024900.1	2	2.663	1	20	48	67	AGGGCAAGAAGAAGAAGAAG	CUUUUUCUUCUUUUUGUUCU	Cleavage	Insulinase (Peptidase family M16) protein
miR-RH72	Phvul.008G101100.2	2	4.952	1	20	102	121	AGGGCAAGAAGAAGAAGAAG	CUUCUUCUUCUUCUUCUCCU	Cleavage	Pectinacetylesterase family protein
miR-RH72	Phvul.001G229200.1	2	0.383	1	20	104	123	AGGGCAAGAAGAAGAAGAAG	CUUCUUCUUCUUCUUCCUCU	Cleavage	Eukaryotic aspartyl protease family protein
miR-RH72	Phvul.009G173200.1	2	1.966	1	20	158	177	AGGGCAAGAAGAAGAAGAAG	CUUCUUCUUCUUCUUCUCCU	Cleavage	RAB GTPase homolog E1B
miR-RH72	Phvul.006G103100.1	2	3.126	1	20	98	117	AGGGCAAGAAGAAGAAGAAG	CUUCUUCUUCUUCUUCUCCU	Cleavage	RNA-binding KH domain-containing protein
miR-RH72	Phvul.008G101100.1	2	4.952	1	20	102	121	AGGGCAAGAAGAAGAAGAAG	CUUCUUCUUCUUCUUCUCCU	Cleavage	Pectinacetylesterase family protein
miR-RH72	Phvul.010G009900.1	2	6.772	1	20	213	232	AGGGCAAGAAGAAGAAGAAG	CUUCUUCUUCUUCUUGCAUU	Cleavage	myb-like HTH transcriptional regulator family protein
miR-RH72	Phvul.011G090900.1	2	1.849	1	20	71	90	AGGGCAAGAAGAAGAAGAAG	CUUCUUCUUCUUCUUCUCCU	Cleavage	Protein kinase superfamily protein
miR-RH72	Phvul.002G213800.1	2	10.236	1	20	236	255	AGGGCAAGAAGAAGAAGAAG	CUUCUUCUUCUUCUUUCUCU	Cleavage	ZIM-like 1
miR-RH72	Phvul.001G041000.1	2	8.921	1	20	29	48	AGGGCAAGAAGAAGAAGAAG	CUUCUUCUUCUUCUUGCGUU	Cleavage	Major facilitator superfamily protein
miR-RH72	Phvul.007G047700.2	2	0.157	1	20	48	67	AGGGCAAGAAGAAGAAGAAG	CUUCUUCUUCUUCUUCCUCU	Cleavage	Inositol 1,3,4-trisphosphate 5/6-kinase family protein
miR-RH72	Phvul.009G130200.1	2	6.846	1	20	170	189	AGGGCAAGAAGAAGAAGAAG	CUUCUUCUUCUUCUUCUCCU	Cleavage	Glutathione S-transferase family protein
miR-RH72	Phvul.004G106800.1	2	2.241	1	20	225	244	AGGGCAAGAAGAAGAAGAAG	CUUCUUCUUCUUCUUCUCCU	Cleavage	septum site-determining protein (MIND)
miR-RH72	Phvul.007G252300.1	2	1.44	1	20	312	331	AGGGCAAGAAGAAGAAGAAG	CUUCUUCUUCUUCUUCCUCU	Cleavage	0
miR-RH72	Phvul.009G130200.2	2	5.666	1	20	170	189	AGGGCAAGAAGAAGAAGAAG	CUUCUUCUUCUUCUUCUCCU	Cleavage	Glutathione S-transferase family protein
miR-RH72	Phvul.003G158300.1	2	0.181	1	20	189	208	AGGGCAAGAAGAAGAAGAAG	CUUCUUCUUCUUCUUCCUCU	Cleavage	alpha/beta-Hydrolases superfamily protein
miR-RH72	Phvul.005G055800.1	2	3.334	1	20	136	155	AGGGCAAGAAGAAGAAGAAG	CUUCUUCUUCUUCUUCUCCU	Cleavage	0
miR-RH72	Phvul.011G140800.4	2	11.06	1	20	1435	1454	AGGGCAAGAAGAAGAAGAAG	CUUCUUCUUCUUCUUUCUCU	Cleavage	0
miR-RH72	Phvul.007G047700.1	2	0.157	1	20	48	67	AGGGCAAGAAGAAGAAGAAG	CUUCUUCUUCUUCUUCCUCU	Cleavage	Inositol 1,3,4-trisphosphate 5/6-kinase family protein
miR-RH72	Phvul.011G140800.1	2	11.06	1	20	1417	1436	AGGGCAAGAAGAAGAAGAAG	CUUCUUCUUCUUCUUUCUCU	Cleavage	0
miR-RH72	Phvul.011G140800.2	2	11.06	1	20	1405	1424	AGGGCAAGAAGAAGAAGAAG	CUUCUUCUUCUUCUUUCUCU	Cleavage	0
miR-RH72	Phvul.011G140800.3	2	11.06	1	20	1387	1406	AGGGCAAGAAGAAGAAGAAG	CUUCUUCUUCUUCUUUCUCU	Cleavage	0
miR-RH72	Phvul.001G015200.1	2	5.997	1	20	41	60	AGGGCAAGAAGAAGAAGAAG	CUUCUUCUUCUUCUUCCUCU	Cleavage	Protein of unknown function (DUF620)
miR-RH72	Phvul.002G264800.1	2	7.894	1	20	56	75	AGGGCAAGAAGAAGAAGAAG	CUUCUUCUUCUUCUUCUCCU	Cleavage	shikimate kinase 1
miR-RH72	Phvul.005G066000.1	2	4.438	1	20	42	61	AGGGCAAGAAGAAGAAGAAG	CUUCUUCUUCUUCUUCUCCU	Cleavage	D-mannose binding lectin protein with Apple-like carbohydrate-binding domain
miR-RH72	Phvul.003G217000.1	2	0.967	1	20	180	199	AGGGCAAGAAGAAGAAGAAG	CUUCUUCUUCUUCUUUUCCU	Cleavage	copper chaperone for SOD1
miR-RH72	Phvul.009G004200.1	2	7.255	1	20	311	330	AGGGCAAGAAGAAGAAGAAG	CUUCUUCUUCUUCUUCCUCU	Cleavage	salt tolerance homolog2
miR-RH72	Phvul.009G004200.2	2	7.255	1	20	311	330	AGGGCAAGAAGAAGAAGAAG	CUUCUUCUUCUUCUUCCUCU	Cleavage	salt tolerance homolog2
miR-RH72	Phvul.002G087100.2	2	11.497	1	20	294	313	AGGGCAAGAAGAAGAAGAAG	CUUCUUCUUCUUCUUGUCAU	Cleavage	glucuronidase 2
miR-RH72	Phvul.008G057200.1	2	3.003	1	20	137	156	AGGGCAAGAAGAAGAAGAAG	CUUCUUCUUCUUCUUCUCCU	Cleavage	RING/U-box superfamily protein
miR-RH72	Phvul.002G087100.3	2	8.225	1	20	294	313	AGGGCAAGAAGAAGAAGAAG	CUUCUUCUUCUUCUUGUCAU	Cleavage	glucuronidase 2
miR-RH72	Phvul.005G029000.1	2	2.788	1	20	133	152	AGGGCAAGAAGAAGAAGAAG	CUUCUUCUUCUUCUUUCUCU	Cleavage	F-box family protein
miR-RH72	Phvul.002G209600.1	2	0.907	1	20	89	108	AGGGCAAGAAGAAGAAGAAG	CUUCUUCUUCUUCUUCCUCU	Cleavage	tobamovirus multiplication 1
miR-RH72	Phvul.011G209900.1	2	20.701	1	20	893	912	AGGGCAAGAAGAAGAAGAAG	CUUCUUCUUCUUCUUCCUCU	Cleavage	Eukaryotic aspartyl protease family protein
miR-RH72	Phvul.002G087100.1	2	12.728	1	20	159	178	AGGGCAAGAAGAAGAAGAAG	CUUCUUCUUCUUCUUGUCAU	Cleavage	glucuronidase 2
miR-RH72	Phvul.003G017400.1	2	9.571	1	20	227	246	AGGGCAAGAAGAAGAAGAAG	CUUCUUCUUCUUCUUCUCCU	Cleavage	Ribosomal L18p/L5e family protein
miR-RH72	Phvul.003G017400.2	2	9.571	1	20	227	246	AGGGCAAGAAGAAGAAGAAG	CUUCUUCUUCUUCUUCUCCU	Cleavage	Ribosomal L18p/L5e family protein
miR-RH72	Phvul.003G166100.1	2	7.11	1	20	232	251	AGGGCAAGAAGAAGAAGAAG	CUUCUUCUUCUUCUUCUCCU	Cleavage	plant-specific transcription factor YABBY family protein
miR-RH72	Phvul.009G096100.1	2	14.038	1	20	98	117	AGGGCAAGAAGAAGAAGAAG	CUUCUUCUUCUUCUUCCCUU	Cleavage	0
miR-RH72	Phvul.009G018700.1	2	15.67	1	20	290	309	AGGGCAAGAAGAAGAAGAAG	CUUCUUCUUCUUCUUCUCCU	Cleavage	ABA-responsive element binding protein 3
miR-RH72	Phvul.007G033500.1	2	9.719	1	20	799	818	AGGGCAAGAAGAAGAAGAAG	UUUUUUCUUCUUUUUGUCCU	Cleavage	RING-H2 finger A2A
miR-RH72	Phvul.006G171300.1	2	4.864	1	20	106	125	AGGGCAAGAAGAAGAAGAAG	CUUCUUCUUCUUCUUCUCCU	Cleavage	0
miR-RH72	Phvul.010G149900.1	2	3.712	1	20	158	177	AGGGCAAGAAGAAGAAGAAG	CUUCUUCUUCUUCUUCCUCU	Cleavage	0
miR-RH72	Phvul.006G154800.1	2	0.893	1	20	748	767	AGGGCAAGAAGAAGAAGAAG	CUUCUUCUUCUUCUUCCUCU	Cleavage	F-box and associated interaction domains-containing protein
miR-RH72	Phvul.007G010000.1	2	16.722	1	20	233	252	AGGGCAAGAAGAAGAAGAAG	CUUCUUCUUCUUCUUCUCCU	Cleavage	Plant protein 1589 of unknown function
miR-RH72	Phvul.001G160400.1	2	6.666	1	20	364	383	AGGGCAAGAAGAAGAAGAAG	CUUCUUCUUCUUCUUUUCCU	Cleavage	Integrase-type DNA-binding superfamily protein
miR-RH72	Phvul.007G269900.1	2	7.353	1	20	584	603	AGGGCAAGAAGAAGAAGAAG	CUUCUUCUUCUUCUUCCUCU	Cleavage	ovate family protein 13
miR-RH72	Phvul.002G034300.1	2	6.016	1	20	253	272	AGGGCAAGAAGAAGAAGAAG	CUUGUUCUUCUUCUUGUUCU	Cleavage	CCCH-type zinc fingerfamily protein with RNA-binding domain
miR-RH72	Phvul.011G062300.1	2.5	15.045	1	21	3859	3879	AGGGCAAGAAGAAGAAGAAGC	GCUUCUUCUUCUUCUUCCUUU	Cleavage	pumilio 2
miR-RH72	Phvul.009G161900.1	2.5	3.452	1	21	325	345	AGGGCAAGAAGAAGAAGAAGC	GCUUCUUCUUCUUCUUCUCUU	Cleavage	auxin response factor 2
miR-RH72	Phvul.009G140500.1	2.5	1.868	1	21	261	281	AGGGCAAGAAGAAGAAGAAGC	GCUUCUUCUUCUUCUUCUUCU	Cleavage	Leucine-rich receptor-like protein kinase family protein
miR-RH72	Phvul.002G035600.1	2.5	3.927	1	21	372	392	AGGGCAAGAAGAAGAAGAAGC	GCUUCUUCUUCUUCUUCUUCU	Cleavage	Tetratricopeptide repeat (TPR)-like superfamily protein
miR-RH72	Phvul.005G000500.1	2.5	4.02	1	21	195	215	AGGGCAAGAAGAAGAAGAAGC	GCUUCUUCUUCUUCUUCUUCU	Cleavage	P-loop containing nucleoside triphosphate hydrolases superfamily protein
miR-RH72	Phvul.005G184600.1	2.5	12.666	1	21	295	315	AGGGCAAGAAGAAGAAGAAGC	GCUUCUUCUUCUUCUUCUUCU	Cleavage	cation exchanger 2
miR-RH72	Phvul.004G073100.1	2.5	12.81	1	21	171	191	AGGGCAAGAAGAAGAAGAAGC	GCUUCUUCUUCUUCUUCUUCU	Cleavage	cationic amino acid transporter 2
miR-RH72	Phvul.006G218000.1	2.5	15.357	1	21	328	348	AGGGCAAGAAGAAGAAGAAGC	GCUUCUUCUUCUUCUUCUUCU	Cleavage	Protein of unknown function (DUF803)
miR-RH72	Phvul.001G230100.1	2.5	6.627	1	21	148	168	AGGGCAAGAAGAAGAAGAAGC	GCUUCUUCUUCUUCUUCUUCU	Cleavage	alpha/beta-Hydrolases superfamily protein
miR-RH72	Phvul.010G136200.1	2.5	4.281	1	21	52	72	AGGGCAAGAAGAAGAAGAAGC	GCUUCUUCUUCUUCUUCUUCU	Cleavage	myristoyl-CoA:protein N-myristoyltransferase
miR-RH72	Phvul.003G271900.1	2.5	0.553	1	21	396	416	AGGGCAAGAAGAAGAAGAAGC	GCUUCUUCUUCUUCUUCUUCU	Cleavage	NADPH-dependent thioredoxin reductase A
miR-RH72	Phvul.001G244600.1	2.5	1.364	1	21	37	57	AGGGCAAGAAGAAGAAGAAGC	GCUUCUUCUUCUUCUUCUUCU	Cleavage	RING/U-box superfamily protein
miR-RH72	Phvul.005G059700.1	2.5	8.265	1	21	96	116	AGGGCAAGAAGAAGAAGAAGC	GCUUCUUCUUCUUCUUCUUCU	Cleavage	Peroxidase superfamily protein
miR-RH72	Phvul.010G042700.1	2.5	15.581	1	21	442	462	AGGGCAAGAAGAAGAAGAAGC	GCUUCUUCUUCUUCUUCUUCU	Cleavage	basic helix-loop-helix (bHLH) DNA-binding superfamily protein
miR-RH72	Phvul.007G251700.1	2.5	2.474	1	21	83	103	AGGGCAAGAAGAAGAAGAAGC	GCUUCUUCUUCUUCUUCUUCU	Cleavage	Protein of unknown function, DUF617
miR-RH72	Phvul.003G119100.1	2.5	1.656	1	20	102	121	AGGGCAAGAAGAAGAAGAAG	CUUCUUCUUCUUCUUCUUCU	Cleavage	calcium-dependent lipid-binding family protein
miR-RH72	Phvul.007G272800.1	2.5	12.766	1	21	374	394	AGGGCAAGAAGAAGAAGAAGC	GCUUCUUCUUCUUCUUCUUCU	Cleavage	Integrase-type DNA-binding superfamily protein
miR-RH72	Phvul.011G026800.1	2.5	15.707	1	20	125	144	AGGGCAAGAAGAAGAAGAAG	CUUCUUCUUCUUCUUCUUCU	Cleavage	Protein of unknown function (DUF3414)
miR-RH72	Phvul.005G086100.1	2.5	6.012	1	21	73	93	AGGGCAAGAAGAAGAAGAAGC	GCUUCUUCUUCUUCUUCUUCU	Cleavage	high-level expression of sugar-inducible gene 2
miR-RH72	Phvul.002G206400.1	2.5	24.258	1	20	123	142	AGGGCAAGAAGAAGAAGAAG	UUUCUUCUUCUUCUUGUUCA	Cleavage	P-loop containing nucleoside triphosphate hydrolases superfamily protein
miR-RH72	Phvul.003G002200.1	2.5	1.96	1	20	180	199	AGGGCAAGAAGAAGAAGAAG	CUUCUUCUUCUUCUUCUUCU	Cleavage	myosin 1
miR-RH72	Phvul.003G002200.2	2.5	2.943	1	20	180	199	AGGGCAAGAAGAAGAAGAAG	CUUCUUCUUCUUCUUCUUCU	Cleavage	myosin 1
miR-RH72	Phvul.005G054600.1	2.5	2.952	1	20	120	139	AGGGCAAGAAGAAGAAGAAG	CUUCUUCUUCUUCUUCUUCU	Cleavage	Translation initiation factor 2, small GTP-binding protein
miR-RH72	Phvul.001G014500.1	2.5	20.435	1	20	110	129	AGGGCAAGAAGAAGAAGAAG	UUUCUUCUUCUUCUUCCUCU	Cleavage	S-adenosyl-L-methionine-dependent methyltransferases superfamily protein
miR-RH72	Phvul.006G068500.1	2.5	2.677	1	20	176	195	AGGGCAAGAAGAAGAAGAAG	CUUCUUCUUCUUCUUCUUCU	Cleavage	Double Clp-N motif-containing P-loop nucleoside triphosphate hydrolases superfamily protein
miR-RH72	Phvul.004G020900.1	2.5	1.132	1	20	104	123	AGGGCAAGAAGAAGAAGAAG	CUUCUUCUUCUUCUUCUUCU	Cleavage	CRM family member 2
miR-RH72	Phvul.009G223600.1	2.5	2.583	1	20	83	102	AGGGCAAGAAGAAGAAGAAG	CUUCUUCUUCUUCUUCUUCU	Cleavage	Phosphoinositide phosphatase family protein
miR-RH72	Phvul.007G243200.1	2.5	7.799	1	20	81	100	AGGGCAAGAAGAAGAAGAAG	CUUCUUCUUCUUCUUCUCUU	Cleavage	P-loop containing nucleoside triphosphate hydrolases superfamily protein
miR-RH72	Phvul.006G020300.2	2.5	4.622	1	20	70	89	AGGGCAAGAAGAAGAAGAAG	CUUCUUCUUCUUCUUCUUCU	Cleavage	RINT-1 / TIP-1 family
miR-RH72	Phvul.006G020300.1	2.5	4.622	1	20	70	89	AGGGCAAGAAGAAGAAGAAG	CUUCUUCUUCUUCUUCUUCU	Cleavage	RINT-1 / TIP-1 family
miR-RH72	Phvul.001G268800.1	2.5	2.67	1	20	128	147	AGGGCAAGAAGAAGAAGAAG	CUUCUUCUUCUUCUUCUUCU	Cleavage	ubiquitin-specific protease 2
miR-RH72	Phvul.002G332300.1	2.5	14.803	1	20	1700	1719	AGGGCAAGAAGAAGAAGAAG	CUUUUUCUUUUUCUUGUCCC	Cleavage	alpha/beta-Hydrolases superfamily protein
miR-RH72	Phvul.002G122300.1	2.5	14.998	1	20	62	81	AGGGCAAGAAGAAGAAGAAG	CUUCUUCUUCUUCUUAUUCU	Cleavage	Adaptin family protein
miR-RH72	Phvul.008G291200.1	2.5	4.183	1	20	207	226	AGGGCAAGAAGAAGAAGAAG	CUUCUUCUUCUUCUUCUUCU	Cleavage	Protein of unknown function (DUF630 and DUF632)
miR-RH72	Phvul.006G181200.1	2.5	1.442	1	20	67	86	AGGGCAAGAAGAAGAAGAAG	CUUCUUCUUCUUCUUCUUCU	Cleavage	Transcriptional factor B3 family protein / auxin-responsive factor AUX/IAA-related
miR-RH72	Phvul.003G195500.1	2.5	6.897	1	20	322	341	AGGGCAAGAAGAAGAAGAAG	CUUCUUCUUCUUCUUCCCCA	Cleavage	serine/threonine protein kinase 2
miR-RH72	Phvul.002G043700.1	2.5	5.194	1	20	588	607	AGGGCAAGAAGAAGAAGAAG	CUUCUUCUUCUUCUUCUUCU	Cleavage	TESMIN/TSO1-like CXC 2
miR-RH72	Phvul.003G002000.1	2.5	13.218	1	20	670	689	AGGGCAAGAAGAAGAAGAAG	CUUCUUCUUCUUCUUCUUCU	Cleavage	Microtubule associated protein (MAP65/ASE1) family protein
miR-RH72	Phvul.003G141800.1	2.5	0.092	1	20	109	128	AGGGCAAGAAGAAGAAGAAG	CUUCUUCUUCUUCUUCUUCU	Cleavage	subtilisin-like serine protease 3
miR-RH72	Phvul.003G141800.1	2.5	1.495	1	20	130	149	AGGGCAAGAAGAAGAAGAAG	CUUCUUCUUCUUCUUUUUCU	Cleavage	subtilisin-like serine protease 3
miR-RH72	Phvul.009G204400.1	2.5	6.39	1	20	101	120	AGGGCAAGAAGAAGAAGAAG	CUUCUUCUUCUUCUUCUUCU	Cleavage	transducin family protein / WD-40 repeat family protein
miR-RH72	Phvul.009G204400.1	2.5	4.538	1	20	122	141	AGGGCAAGAAGAAGAAGAAG	CUUCUUCUUCUUCUUCUUCU	Cleavage	transducin family protein / WD-40 repeat family protein
miR-RH72	Phvul.003G125700.1	2.5	14.765	1	21	93	113	AGGGCAAGAAGAAGAAGAAGC	GCCUCUUCUUCUUCUUGCGCU	Cleavage	jasmonate-zim-domain protein 12
miR-RH72	Phvul.010G028100.1	2.5	8.499	1	20	14	33	AGGGCAAGAAGAAGAAGAAG	CUUCUUCUUCUUCUUCUUCU	Cleavage	Disease resistance protein (TIR-NBS-LRR class) family
miR-RH72	Phvul.007G138900.1	2.5	18.357	1	20	2824	2843	AGGGCAAGAAGAAGAAGAAG	CUUCUUCUUCUUCUUGUAUU	Cleavage	Double Clp-N motif-containing P-loop nucleoside triphosphate hydrolases superfamily protein
miR-RH72	Phvul.002G277500.1	2.5	13.834	1	20	316	335	AGGGCAAGAAGAAGAAGAAG	CUUCUUCUUCUUCUUCUUCU	Cleavage	0
miR-RH72	Phvul.010G124400.1	2.5	1.041	1	20	138	157	AGGGCAAGAAGAAGAAGAAG	CUUCUUCUUCUUCUUCUUCU	Cleavage	Subtilase family protein
miR-RH72	Phvul.005G156700.1	2.5	16.696	1	20	17	36	AGGGCAAGAAGAAGAAGAAG	UUUCUUCUUUUUCUUGUUUU	Cleavage	lipoxygenase 1
miR-RH72	Phvul.010G135800.1	2.5	6.533	1	20	95	114	AGGGCAAGAAGAAGAAGAAG	CUUCUUCUUCUUCUUCCUUU	Cleavage	lipoxygenase 1
miR-RH72	Phvul.003G179100.1	2.5	4.23	1	20	98	117	AGGGCAAGAAGAAGAAGAAG	CUUCUUCUUCUUCUUCUUCU	Cleavage	ATP binding microtubule motor family protein
miR-RH72	Phvul.011G009600.1	2.5	2.494	1	20	76	95	AGGGCAAGAAGAAGAAGAAG	CUUCUUCUUCUUCUUCUUCU	Cleavage	0
miR-RH72	Phvul.011G009600.1	2.5	3.831	1	20	97	116	AGGGCAAGAAGAAGAAGAAG	CUUCUUCUUCUUCUUCUUCU	Cleavage	0
miR-RH72	Phvul.009G054700.1	2.5	2.683	1	20	186	205	AGGGCAAGAAGAAGAAGAAG	CUUCUUCUUCUUCUUCUUCU	Cleavage	cyclic nucleotide gated channel 1
miR-RH72	Phvul.003G186100.1	2.5	9.32	1	20	2648	2667	AGGGCAAGAAGAAGAAGAAG	CUUCUUCUUCUUCUUCUUCU	Cleavage	C2H2-like zinc finger protein
miR-RH72	Phvul.007G027100.1	2.5	0.354	1	20	92	111	AGGGCAAGAAGAAGAAGAAG	CUUCUUCUUCUUCUUCUUCU	Cleavage	3-ketoacyl-CoA synthase 6
miR-RH72	Phvul.002G166200.1	2.5	1.108	1	20	190	209	AGGGCAAGAAGAAGAAGAAG	CUUCUUCUUCUUCUUCUCUU	Cleavage	SEC14-like 12
miR-RH72	Phvul.009G243800.1	2.5	1.967	1	20	263	282	AGGGCAAGAAGAAGAAGAAG	CUUCUUCUUCUUCUUCUUCU	Cleavage	VACUOLAR SORTING RECEPTOR 6
miR-RH72	Phvul.001G152100.1	2.5	1.78	1	20	129	148	AGGGCAAGAAGAAGAAGAAG	CUUCUUCUUCUUCUUCUUCU	Cleavage	Terpenoid cyclases/Protein prenyltransferases superfamily protein
miR-RH72	Phvul.003G030000.1	2.5	14.867	1	20	1112	1131	AGGGCAAGAAGAAGAAGAAG	CUUCUUCUUCUUCUUCUUCU	Cleavage	Protein kinase superfamily protein
miR-RH72	Phvul.002G023400.1	2.5	4.828	1	20	135	154	AGGGCAAGAAGAAGAAGAAG	CUUCUUCUUCUUCUUCUUCU	Cleavage	Protein kinase superfamily protein
miR-RH72	Phvul.004G033600.2	2.5	4.869	1	20	305	324	AGGGCAAGAAGAAGAAGAAG	CUUCUUCUUCUUCUUCUUCU	Cleavage	Plant calmodulin-binding protein-related
miR-RH72	Phvul.009G105400.1	2.5	21.628	1	20	2327	2346	AGGGCAAGAAGAAGAAGAAG	CUUCUUUUUUUUCUUUCCCU	Cleavage	Flavin-binding monooxygenase family protein
miR-RH72	Phvul.011G002100.1	2.5	2.885	1	20	42	61	AGGGCAAGAAGAAGAAGAAG	CUUCUUCUUCUUCUUCUUCU	Cleavage	Sec14p-like phosphatidylinositol transfer family protein
miR-RH72	Phvul.011G129400.1	2.5	1.106	1	20	17	36	AGGGCAAGAAGAAGAAGAAG	CUUCUUCUUCUUCUUCUUCU	Cleavage	Protein of unknown function (DUF688)
miR-RH72	Phvul.002G187900.1	2.5	7.493	1	20	395	414	AGGGCAAGAAGAAGAAGAAG	CUUCUUCUUCUUCUUCUUCU	Cleavage	homeodomain GLABROUS 12
miR-RH72	Phvul.006G011200.1	2.5	5.669	1	20	110	129	AGGGCAAGAAGAAGAAGAAG	CUUCUUCUUCUUCUUCUUCU	Cleavage	Ethylene insensitive 3 family protein
miR-RH72	Phvul.009G092800.1	2.5	5.232	1	20	2226	2245	AGGGCAAGAAGAAGAAGAAG	CUUCUUCUUCUUCUUCUUCU	Cleavage	0
miR-RH72	Phvul.002G312100.1	2.5	3.032	1	20	176	195	AGGGCAAGAAGAAGAAGAAG	CUUCUUCUUCUUCUUCUUCU	Cleavage	Tesmin/TSO1-like CXC domain-containing protein
miR-RH72	Phvul.002G312100.1	2.5	0.991	1	20	203	222	AGGGCAAGAAGAAGAAGAAG	CUUCUUCUUCUUCUUUCUUU	Cleavage	Tesmin/TSO1-like CXC domain-containing protein
miR-RH72	Phvul.003G145000.1	2.5	1.335	1	20	18	37	AGGGCAAGAAGAAGAAGAAG	CUUCUUCUUCUUCUUCUUCU	Cleavage	Ankyrin repeat family protein
miR-RH72	Phvul.003G145000.1	2.5	0.011	1	20	39	58	AGGGCAAGAAGAAGAAGAAG	CUUCUUCUUCUUCUUUUUCU	Cleavage	Ankyrin repeat family protein
miR-RH72	Phvul.004G033600.1	2.5	4.869	1	20	215	234	AGGGCAAGAAGAAGAAGAAG	CUUCUUCUUCUUCUUCUUCU	Cleavage	Plant calmodulin-binding protein-related
miR-RH72	Phvul.011G094100.1	2.5	2.923	1	20	113	132	AGGGCAAGAAGAAGAAGAAG	CUUCUUCUUCUUCUUCUUCU	Cleavage	Endomembrane protein 70 protein family
miR-RH72	Phvul.001G138500.1	2.5	2.826	1	20	96	115	AGGGCAAGAAGAAGAAGAAG	CUUCUUCUUCUUCUUCUUCU	Cleavage	Leucine-rich repeat protein kinase family protein
miR-RH72	Phvul.007G095300.1	2.5	4.659	1	20	564	583	AGGGCAAGAAGAAGAAGAAG	CUUCUUCUUCUUCUUCUUCU	Cleavage	GATA transcription factor 4
miR-RH72	Phvul.001G171700.1	2.5	2.926	1	20	54	73	AGGGCAAGAAGAAGAAGAAG	CUUCUUCUUCUUCUUCUUCU	Cleavage	Ankyrin repeat family protein
miR-RH72	Phvul.001G119900.1	2.5	5.698	1	20	295	314	AGGGCAAGAAGAAGAAGAAG	CUUCUUCUUCUUCUUCUUCU	Cleavage	0
miR-RH72	Phvul.006G161200.1	2.5	12.153	1	20	207	226	AGGGCAAGAAGAAGAAGAAG	CUUCUUCUUCUUCUUCUUCU	Cleavage	beta-amylase 3
miR-RH72	Phvul.004G149100.1	2.5	3.402	1	20	133	152	AGGGCAAGAAGAAGAAGAAG	CUUCUUCUUCUUCUUCUCUU	Cleavage	receptor-like kinase 1
miR-RH72	Phvul.004G024000.1	2.5	11.612	1	20	337	356	AGGGCAAGAAGAAGAAGAAG	CUUCUUCUUCUUCUUCUUCU	Cleavage	Protein of unknown function (DUF1336)
miR-RH72	Phvul.004G024000.1	2.5	3.679	1	20	358	377	AGGGCAAGAAGAAGAAGAAG	CUUCUUCUUCUUCUUCUUCU	Cleavage	Protein of unknown function (DUF1336)
miR-RH72	Phvul.002G017700.2	2.5	2.886	1	20	150	169	AGGGCAAGAAGAAGAAGAAG	CUUCUUCUUCUUCUUCUUCU	Cleavage	Protein kinase superfamily protein
miR-RH72	Phvul.008G051900.1	2.5	22.202	1	20	46	65	AGGGCAAGAAGAAGAAGAAG	CUUUUUCUUCUUCUUGCUGU	Cleavage	Calcineurin-like metallo-phosphoesterase superfamily protein
miR-RH72	Phvul.008G231100.1	2.5	14.398	1	20	70	89	AGGGCAAGAAGAAGAAGAAG	CUUCUUCUUCUUCUUCUUCU	Cleavage	0
miR-RH72	Phvul.007G259200.1	3	0.951	1	21	156	176	AGGGCAAGAAGAAGAAGAAGC	GCUUCUUCUUCUUCUUCCUCC	Cleavage	SNF2 domain-containing protein / helicase domain-containing protein
miR-RH72	Phvul.003G161900.1	3	18.318	1	21	306	326	AGGGCAAGAAGAAGAAGAAGC	GCUUCUUCUUCUUCUUCCUCG	Cleavage	Tetratricopeptide repeat (TPR)-like superfamily protein
miR-RH72	Phvul.004G171500.2	3	14.873	1	21	231	251	AGGGCAAGAAGAAGAAGAAGC	GCUUCUUCUUCUUCUUCCCUC	Cleavage	bacterial transferase hexapeptide repeat-containing protein
miR-RH72	Phvul.005G005200.1	3	21.89	1	21	225	245	AGGGCAAGAAGAAGAAGAAGC	GCUUCUUCUUCUUCUUCACCU	Cleavage	chloride channel F
miR-RH72	Phvul.001G017700.2	3	7.279	1	21	19	39	AGGGCAAGAAGAAGAAGAAGC	GUUUCUUCUUCUUCUUCUUCU	Cleavage	exocyst complex component sec3A
miR-RH72	Phvul.004G171500.1	3	14.873	1	21	231	251	AGGGCAAGAAGAAGAAGAAGC	GCUUCUUCUUCUUCUUCCCUC	Cleavage	bacterial transferase hexapeptide repeat-containing protein
miR-RH72	Phvul.006G214600.2	3	2.987	1	21	18	38	AGGGCAAGAAGAAGAAGAAGC	GUUUCUUCUUCUUCUUCUUCU	Cleavage	0
miR-RH72	Phvul.006G214600.1	3	2.987	1	21	18	38	AGGGCAAGAAGAAGAAGAAGC	GUUUCUUCUUCUUCUUCUUCU	Cleavage	0
miR-RH72	Phvul.006G101900.1	3	18.495	1	20	305	324	AGGGCAAGAAGAAGAAGAAG	AGUCUUCUUCUUCUUGUUCU	Cleavage	RNA polymerase II transcription mediators
miR-RH72	Phvul.005G101500.1	3	6.009	1	21	652	672	AGGGCAAGAAGAAGAAGAAGC	GUUUCUUCUUCUUCUUCUUCU	Cleavage	Zinc finger C-x8-C-x5-C-x3-H type family protein
miR-RH72	Phvul.008G093700.1	3	6.562	1	21	40	60	AGGGCAAGAAGAAGAAGAAGC	GUUUCUUCUUCUUCUUCUUCU	Cleavage	ferretin 1
miR-RH72	Phvul.009G249600.1	3	19.396	1	21	691	711	AGGGCAAGAAGAAGAAGAAGC	GCUUCUUCUUCUUCUUCUUUU	Cleavage	0
miR-RH72	Phvul.001G026500.1	3	15.253	1	21	35	55	AGGGCAAGAAGAAGAAGAAGC	GUUUCUUCUUCUUCUUCUUCU	Cleavage	Glycosyl hydrolase family 35 protein
miR-RH72	Phvul.006G012400.2	3	12.011	1	21	78	98	AGGGCAAGAAGAAGAAGAAGC	GUUUCUUCUUCUUCUUCUUCU	Cleavage	Nodulin MtN21 /EamA-like transporter family protein
miR-RH73	Phvul.007G238700.1	3	18.249	1	23	358	380	UGAGAACCAAAACAACCGAUUGA	UAGAUCGUUUGUUUGGGUUCUCU	Translation	BLISTER
miR-RH73	Phvul.008G121600.1	3	12.699	1	20	42	61	UGAGAACCAAAACAACCGAU	CUUUGUUGUUUUGGUUCUUA	Cleavage	0
miR-RH73	Phvul.008G164300.1	3	18.774	1	20	1613	1632	UGAGAACCAAAACAACCGAU	AUUUGUUGUUUUGGUCCUCA	Cleavage	Leucine-rich repeat transmembrane protein kinase protein
miR-RH73	Phvul.008G121800.1	3	16.152	1	23	65	87	UGAGAACCAAAACAACCGAUUGA	UUUAUUUGUUGCUUUGGUUCUUA	Cleavage	0
miR-RH73	Phvul.008G121400.1	3	18.883	1	23	62	84	UGAGAACCAAAACAACCGAUUGA	UUUGUGUGUUGUUUUGGUUCUUA	Cleavage	0
miR-RH73	Phvul.008G121700.1	3	15.841	1	23	39	61	UGAGAACCAAAACAACCGAUUGA	UUUAUUUGUUGCUUUGGUUCUUA	Cleavage	Cysteine-rich protein
miR-RH73	Phvul.002G319700.1	3	20.11	1	21	740	760	UGAGAACCAAAACAACCGAUU	GAUCGGUUGAUAUUGUUCUCA	Translation	plant UBX domain-containing protein 2
miR-RH74	Phvul.008G130700.1	2.5	21.827	1	20	1222	1241	UUAGAACUGUUUUUGAGAGC	ACUCUCAAGUACAGUUCUAA	Translation	cell division cycle 45
miR-RH74	Phvul.005G175900.2	2.5	13.372	1	20	743	762	UUAGAACUGUUUUUGAGAGC	GCUCCAGAAAACAGUUCUAA	Cleavage	peptide deformylase 1A
miR-RH74	Phvul.005G175900.1	2.5	13.372	1	20	773	792	UUAGAACUGUUUUUGAGAGC	GCUCCAGAAAACAGUUCUAA	Cleavage	peptide deformylase 1A
miR-RH74	Phvul.009G161900.1	3	13.852	1	20	1475	1494	UUAGAACUGUUUUUGAGAGC	UCUCUCAAAAACAGUUAUAG	Cleavage	auxin response factor 2
miR-RH74	Phvul.002G033400.1	3	6.82	1	20	38	57	UUAGAACUGUUUUUGAGAGC	GUUCUCAAAAACAGAUUUAG	Cleavage	0
miR-RH74	Phvul.011G003400.1	3	8.663	1	20	1814	1833	UUAGAACUGUUUUUGAGAGC	UUUCUCAAAAAGAGUUUUAA	Translation	RNA-binding (RRM/RBD/RNP motifs) family protein
miR-RH74	Phvul.011G003400.2	3	8.663	1	20	1834	1853	UUAGAACUGUUUUUGAGAGC	UUUCUCAAAAAGAGUUUUAA	Translation	RNA-binding (RRM/RBD/RNP motifs) family protein
miR-RH74	Phvul.002G143600.1	3	18.943	1	20	530	549	UUAGAACUGUUUUUGAGAGC	GCUGUCAAGGAUAGUUCUGA	Cleavage	Zincin-like metalloproteases family protein
miR-RH74	Phvul.009G015100.1	3	16.155	1	20	1908	1927	UUAGAACUGUUUUUGAGAGC	GCUAAUAAGAACAGUUCUAA	Cleavage	Regulator of chromosome condensation (RCC1) family protein
miR-RH75	Phvul.001G018200.1	2.5	12.017	1	22	605	626	UAAUAGAAACUAAUUUAGAAAC	GUAUCUAAAUUAGUUUAUAUUA	Cleavage	0
miR-RH75	Phvul.003G291000.1	3	14.498	1	22	555	576	UAAUAGAAACUAAUUUAGAAAC	GUUUCUAAAUUAGAUUCUAAUG	Translation	small ubiquitin-like modifier 2
miR-RH75	Phvul.006G209800.1	3	15.771	1	24	1671	1694	UAAUAGAAACUAAUUUAGAAACCU	GGAUUUUUGAUUUAGUUUCUGUUG	Cleavage	actin-11
miR-RH75	Phvul.004G178100.1	3	17.248	1	24	2615	2638	UAAUAGAAACUAAUUUAGAAACCU	AGAGUUCUGAGUUGGUAUCUAUUG	Cleavage	transducin family protein / WD-40 repeat family protein
miR-RH75	Phvul.008G012500.1	3	16.751	1	20	1098	1117	UAAUAGAAACUAAUUUAGAA	UUCUAAACUAGAUUCUAUUU	Translation	OBF-binding protein 3
miR-RH75	Phvul.008G012500.2	3	16.751	1	20	870	889	UAAUAGAAACUAAUUUAGAA	UUCUAAACUAGAUUCUAUUU	Translation	DNA binding with one finger 2.4
miR-RH75	Phvul.004G165800.1	3	14.598	1	20	1178	1197	UAAUAGAAACUAAUUUAGAA	UUCUAAAGUUGUUUUUAUUG	Translation	Major facilitator superfamily protein
miR-RH75	Phvul.004G070700.1	3	14.813	1	20	2022	2041	UAAUAGAAACUAAUUUAGAA	UUUUGUAUUAGUGUCUAUUA	Cleavage	0
miR-RH76	Phvul.010G099100.1	3	17.295	1	20	905	924	UGCCUUCAAAAUAUACUGAU	UGCAGUAUAUUUUGAAGGCU	Cleavage	MuDR family transposase
miR-RH76	Phvul.011G098800.1	3	24.739	1	20	1731	1750	UGCCUUCAAAAUAUACUGAU	UAUAGUGUAUUUUGAAGGCA	Cleavage	Aluminium activated malate transporter family protein
miR-RH76	Phvul.011G116100.1	3	13.505	1	21	262	282	UGCCUUCAAAAUAUACUGAUU	AGUUAGGAUUUUUUGAAGGCA	Cleavage	RAB GTPase homolog A1F
miR-RH76	Phvul.008G076600.1	3	17.571	1	21	1195	1214	UGCCUUCAAAAUAUACUGAUU	AAUCAGUG-AUUUUGGAGGCA	Cleavage	NAD(P)-binding Rossmann-fold superfamily protein
miR-RH76	Phvul.004G157500.1	3	15.104	1	20	796	815	UGCCUUCAAAAUAUACUGAU	AGCUGUGUAUUUUGGAGGCA	Cleavage	DNAse I-like superfamily protein
miR-RH76	Phvul.002G269100.1	3	16.452	1	20	235	254	UGCCUUCAAAAUAUACUGAU	AUCAGAACAAUUUGAAGGCA	Translation	BolA-like family protein
miR-RH76	Phvul.007G109800.1	3	18.092	1	20	1137	1156	UGCCUUCAAAAUAUACUGAU	AUGAGUAUCUGUUGAAGGCA	Translation	Glycosyl hydrolase family 47 protein
miR-RH76	Phvul.002G034200.1	3	19.982	1	20	608	627	UGCCUUCAAAAUAUACUGAU	AUGACUUUAUUUUGAAGGCA	Cleavage	Heat shock protein DnaJ with tetratricopeptide repeat
miR-RH77	Phvul.003G129300.1	2.5	19.156	1	21	743	763	UUGACCAUGAAUGAAAUUACC	GGCAGUUUGAUUCAUGGUCAA	Cleavage	Pectin lyase-like superfamily protein
miR-RH77	Phvul.001G131100.1	2.5	19.465	1	20	2182	2201	UUGACCAUGAAUGAAAUUAC	UUGACUUCAUUCAUGGUCAA	Cleavage	ATP-binding cassette A1
miR-RH77	Phvul.008G277300.1	3	16.83	1	21	598	618	UUGACCAUGAAUGAAAUUACC	GGUAAUUUUCUUCAUGGCCAA	Cleavage	receptor like protein 34
miR-RH78	Phvul.004G081800.1	1.5	12.141	1	20	934	953	UUGGCUUCUUUCGCCUUUCC	GGAAAGGUAAAAGAAGCCAA	Cleavage	ATP binding;nucleic acid binding;helicases
miR-RH78	Phvul.001G081700.1	2	20.37	1	20	461	480	UUGGCUUCUUUCGCCUUUCC	GGAAAGACGAAGGAAGCCGA	Cleavage	Tetratricopeptide repeat (TPR)-like superfamily protein
miR-RH78	Phvul.007G229800.1	2.5	17.308	1	21	118	138	UUGGCUUCUUUCGCCUUUCCC	GGGGAAGGCGAAACAAGCCAC	Cleavage	Transducin/WD40 repeat-like superfamily protein
miR-RH78	Phvul.009G155200.1	2.5	19.009	1	21	606	626	UUGGCUUCUUUCGCCUUUCCC	GGGAAGGAUGAGAGAAGCCAA	Cleavage	DNA binding;nucleotide binding;nucleic acid binding;DNA-directed DNA polymerases;DNA-directed DNA polymerases
miR-RH78	Phvul.007G280000.1	2.5	16.477	1	20	649	668	UUGGCUUCUUUCGCCUUUCC	GGAGAGGUGCAAGAAGUCAA	Translation	acylaminoacyl-peptidase-related
miR-RH78	Phvul.011G091900.1	2.5	12.722	1	20	3997	4016	UUGGCUUCUUUCGCCUUUCC	GGAAAGGAGAAAGAAGCAAA	Cleavage	DNA polymerase epsilon catalytic subunit
miR-RH78	Phvul.003G277400.1	3	12.854	1	21	2405	2425	UUGGCUUCUUUCGCCUUUCCC	GGGAAAUGUGAAAGAAGCUAC	Cleavage	Tetratricopeptide repeat (TPR)-like superfamily protein
miR-RH78	Phvul.009G123100.2	3	21.853	1	20	218	237	UUGGCUUCUUUCGCCUUUCC	CCAAAGGCGAGAGAGGCCAA	Cleavage	RING/U-box superfamily protein
miR-RH78	Phvul.009G123100.1	3	21.853	1	20	218	237	UUGGCUUCUUUCGCCUUUCC	CCAAAGGCGAGAGAGGCCAA	Cleavage	RING/U-box superfamily protein
miR-RH78	Phvul.010G114800.1	3	20.758	1	21	1409	1429	UUGGCUUCUUUCGCCUUUCCC	GGCAAAGGCGGGAGAAGCUGA	Cleavage	basic helix-loop-helix (bHLH) DNA-binding superfamily protein
miR-RH78	Phvul.003G260600.1	3	7.03	1	21	893	913	UUGGCUUCUUUCGCCUUUCCC	GGGAGAGUUGAAAGAAGUCGA	Cleavage	RNA-binding (RRM/RBD/RNP motifs) family protein
miR-RH78	Phvul.009G237200.1	3	22.049	1	21	2854	2874	UUGGCUUCUUUCGCCUUUCCC	GGGAAGGAUGGAAGAAGCCAG	Cleavage	Pentatricopeptide repeat (PPR) superfamily protein
miR-RH78	Phvul.007G229000.3	3	19.02	1	21	179	199	UUGGCUUCUUUCGCCUUUCCC	GGGAUAGCCGAAAGAAGCCAU	Cleavage	protein binding
miR-RH78	Phvul.002G004400.1	3	19.544	1	20	1996	2015	UUGGCUUCUUUCGCCUUUCC	GGAAAGGUGAAGGAAGCAGA	Cleavage	pentatricopeptide (PPR) repeat-containing protein
miR-RH78	Phvul.008G197200.1	3	15.328	1	20	874	893	UUGGCUUCUUUCGCCUUUCC	GGGGAGGUGGAGGAGGCCAA	Cleavage	Tetratricopeptide repeat (TPR)-like superfamily protein
miR-RH78	Phvul.005G073600.1	3	19.064	1	21	66	86	UUGGCUUCUUUCGCCUUUCCC	GGCCAAGGUGAAGGAAGCCAA	Cleavage	0
miR-RH78	Phvul.005G073500.1	3	18.171	1	21	346	366	UUGGCUUCUUUCGCCUUUCCC	GGCCAAGGUGAAGGAAGCCAA	Cleavage	0
miR-RH78	Phvul.007G206700.1	3	11.457	1	21	616	636	UUGGCUUCUUUCGCCUUUCCC	GGGAAAGUCUAAGGAAGUCAA	Cleavage	Glutamyl/glutaminyl-tRNA synthetase, class Ic
miR-RH78	Phvul.001G136200.1	3	22.976	1	20	1781	1800	UUGGCUUCUUUCGCCUUUCC	GGAAGGGAGAAGGAAGCCAU	Cleavage	DNA-binding protein, putative
miR-RH78	Phvul.007G204600.1	3	21.94	1	20	1606	1625	UUGGCUUCUUUCGCCUUUCC	GGAAGGGUCAAAGAAGCCAU	Cleavage	Pentatricopeptide repeat (PPR) superfamily protein
miR-RH78	Phvul.007G135000.1	3	16.553	1	20	1998	2017	UUGGCUUCUUUCGCCUUUCC	GGAAGGGUUAAAGAAGCCAU	Cleavage	Tetratricopeptide repeat (TPR)-like superfamily protein
miR-RH78	Phvul.011G098200.1	3	20.405	1	20	2012	2031	UUGGCUUCUUUCGCCUUUCC	GGAAAGGCUAGAGAAGCUAC	Cleavage	NIMA (never in mitosis, gene A)-related 6
miR-RH78	Phvul.010G043700.1	3	9.4	1	20	3165	3184	UUGGCUUCUUUCGCCUUUCC	GAAAAGGUGAAAGAAGUUAG	Cleavage	eukaryotic translation initiation factor 4G
miR-RH78	Phvul.006G092400.1	3	9.106	1	20	205	224	UUGGCUUCUUUCGCCUUUCC	GCAAGGCCGAAAGAAGUCAA	Cleavage	0
miR-RH78	Phvul.002G016600.1	3	15.074	1	20	1083	1102	UUGGCUUCUUUCGCCUUUCC	GGGCAUGCGGAAGAAGCCAA	Cleavage	RNA-binding (RRM/RBD/RNP motifs) family protein
miR-RH78	Phvul.003G284500.2	3	11.488	1	20	676	695	UUGGCUUCUUUCGCCUUUCC	GAAGAGGAGAAGGAAGCCAA	Cleavage	basic helix-loop-helix (bHLH) DNA-binding superfamily protein
miR-RH78	Phvul.003G284500.1	3	11.488	1	20	737	756	UUGGCUUCUUUCGCCUUUCC	GAAGAGGAGAAGGAAGCCAA	Cleavage	basic helix-loop-helix (bHLH) DNA-binding superfamily protein
miR-RH78	Phvul.009G081100.1	3	21.347	1	20	1124	1143	UUGGCUUCUUUCGCCUUUCC	GGGAACGCGAAGAAAGCCAA	Cleavage	0
miR-RH78	Phvul.007G199500.1	3	13.07	1	20	1230	1249	UUGGCUUCUUUCGCCUUUCC	GAACAGGUGAGAGAAGCCAA	Cleavage	RING/U-box protein
miR-RH78	Phvul.007G199500.2	3	13.07	1	20	1230	1249	UUGGCUUCUUUCGCCUUUCC	GAACAGGUGAGAGAAGCCAA	Cleavage	RING/U-box protein
miR-RH78	Phvul.008G018400.1	3	15.663	1	20	3370	3389	UUGGCUUCUUUCGCCUUUCC	GGAAAAGCUAGAGAAGUCAA	Cleavage	ARM repeat superfamily protein
miR-RH78	Phvul.007G252700.1	3	13.713	1	20	4237	4256	UUGGCUUCUUUCGCCUUUCC	GGAAAUGCUGAAGAAGCUAA	Cleavage	magnesium-chelatase subunit chlH, chloroplast, putative / Mg-protoporphyrin IX chelatase, putative (CHLH)
miR-RH79	Phvul.011G211500.1	3	13.662	1	24	4062	4085	AGAGACCAUUUUAGAAACUACAAA	UUUUCAAUCUCUAAAAUGGUCUCU	Cleavage	Cellulose synthase family protein
miR-RH79	Phvul.003G055400.1	3	13.648	1	20	2030	2049	AGAGACCAUUUUAGAAACUA	UAGUUUCUGAAAUGGUCCCA	Cleavage	DEA(D/H)-box RNA helicase family protein
miR-RH79	Phvul.009G094200.1	3	17.339	1	20	1123	1142	AGAGACCAUUUUAGAAACUA	CAGUUUCCAAAAUGGUCUCC	Cleavage	cellulose synthase 1
miR-RH81	Phvul.006G160400.1	3	11.78	1	20	911	931	CUGCU-AUGAUGAGGUUGCAC	GUGCAAUCUCAUCAUCAGCAG	Cleavage	DNAJ heat shock N-terminal domain-containing protein
miR-RH81	Phvul.002G100000.1	3	17.275	1	20	807	826	CUGCUAUGAUGAGGUUGCAC	GUGUACGCUUAUCAUAGCAG	Cleavage	0
miR-RH81	Phvul.001G146200.2	3	11.783	1	20	720	739	CUGCUAUGAUGAGGUUGCAC	GUGCAGCCUCAAGAUAGUAG	Translation	0
miR-RH81	Phvul.001G146200.1	3	11.783	1	20	733	752	CUGCUAUGAUGAGGUUGCAC	GUGCAGCCUCAAGAUAGUAG	Translation	0
miR-RH82	Phvul.009G057200.2	3	14.209	1	22	1588	1609	AAUUAGAUACCAAUUUAGAAAC	GUUUAUAAAUUGUUAUUUGAUU	Translation	Protein of unknown function (DUF620)
miR-RH82	Phvul.001G216500.1	3	22.121	1	20	889	908	AAUUAGAUACCAAUUUAGAA	AUCUAAAUUGGUAUCUGUUU	Cleavage	Transducin family protein / WD-40 repeat family protein
miR-RH82	Phvul.007G176500.1	3	17.024	1	21	752	772	AAUUAGAUACCAAUUUAGAAA	UCUCUAAGAUGGUAUUUAAUU	Cleavage	RNI-like superfamily protein
miR-RH82	Phvul.005G130900.1	3	14.14	1	21	1588	1608	AAUUAGAUACCAAUUUAGAAA	UUUCCUAAUUGGUAUUUAGUU	Cleavage	xyloglucan endotransglucosylase/hydrolase 32
miR-RH82	Phvul.001G156800.1	3	23.43	1	21	871	891	AAUUAGAUACCAAUUUAGAAA	UUUCUAAGAUGGUUUUUAAUU	Cleavage	RNI-like superfamily protein
miR-RH82	Phvul.007G176500.2	3	17.024	1	21	937	957	AAUUAGAUACCAAUUUAGAAA	UCUCUAAGAUGGUAUUUAAUU	Cleavage	RNI-like superfamily protein
miR-RH82	Phvul.005G099600.1	3	9.659	1	20	1122	1141	AAUUAGAUACCAAUUUAGAA	CUUUAAAUUUGUAUUUAAUU	Translation	prohibitin 2
miR-RH82	Phvul.002G191300.1	3	17.22	1	20	6823	6842	AAUUAGAUACCAAUUUAGAA	UUCUGGAUUGUUAUCUAAUC	Translation	chromatin remodeling 4
miR-RH82	Phvul.007G211700.1	3	10.076	1	20	1365	1384	AAUUAGAUACCAAUUUAGAA	UUCUAACUUGGUGUCUCAUU	Cleavage	ADP-ribosylation factor A1F
miR-RH82	Phvul.011G211500.1	3	13.5	1	23	4067	4089	AAUUAGAUACCAAUUUAGAAACU	AAUCUCUAAAAUGGUCUCUAAUU	Cleavage	Cellulose synthase family protein
miR-RH82	Phvul.002G117500.3	3	15.947	1	20	2750	2769	AAUUAGAUACCAAUUUAGAA	UUUUAACUUGGUUUUUAAUU	Cleavage	glutamate receptor 3.6
miR-RH85	Phvul.007G189100.1	2	14.447	1	20	149	168	CUCAAAAACACUUCUAGCAU	AUGCUAGGAGUGUUUUGGAG	Cleavage	Pentatricopeptide repeat (PPR) superfamily protein
miR-RH85	Phvul.007G188900.1	2	20.477	1	20	896	915	CUCAAAAACACUUCUAGCAU	AUGCUAGGAGUGUUUUGGAG	Cleavage	Pentatricopeptide repeat (PPR) superfamily protein
miR-RH85	Phvul.002G183800.1	2.5	14.987	1	22	981	1002	CUCAAAAACACUUCUAGCAUUG	CGAUGCGAGGAGGGUUUUUGAG	Translation	Tetratricopeptide repeat (TPR)-like superfamily protein
miR-RH85	Phvul.008G224100.1	2.5	21.053	1	22	1524	1545	CUCAAAAACACUUCUAGCAUUG	UGAUGGUAAAAGUGUUUUUGGG	Cleavage	Phosphoinositide-specific phospholipase C family protein
miR-RH85	Phvul.008G074600.1	3	17.19	1	20	1230	1249	CUCAAAAACACUUCUAGCAU	CUGUUAGAAGUGUUGUUGAG	Cleavage	WD-40 repeat family protein / beige-related
miR-RH85	Phvul.006G029800.1	3	14.55	1	22	1068	1089	CUCAAAAACACUUCUAGCAUUG	UGAUGCAAGAAGGGUUUUUGAU	Translation	Pentatricopeptide repeat (PPR) superfamily protein
miR-RH85	Phvul.009G079600.1	3	15.759	1	20	1392	1411	CUCAAAAACACUUCUAGCAU	UUGGUAGAAGUGUUUUUGAA	Cleavage	homology to ABI1
miR-RH85	Phvul.004G137400.1	3	17.497	1	20	235	254	CUCAAAAACACUUCUAGCAU	CUGUUGAAAGUGUUUUUGAG	Cleavage	kokopelli
miR-RH85	Phvul.008G276000.1	3	20.206	1	22	828	849	CUCAAAAACACUUCUAGCAUUG	UGGUGCUGGCAGUGCUUUUGAG	Cleavage	CBS domain-containing protein / transporter associated domain-containing protein
miR-RH85	Phvul.001G072300.1	3	23.425	1	22	5258	5279	CUCAAAAACACUUCUAGCAUUG	UGAUGCAGGAGGUAUUUUUGAG	Translation	Armadillo/beta-catenin-like repeat ; C2 calcium/lipid-binding domain (CaLB) protein
miR-RH85	Phvul.002G162900.1	3	17.892	1	20	1939	1958	CUCAAAAACACUUCUAGCAU	GUGCUAGAAGGGUGUUUGAG	Translation	crooked neck protein, putative / cell cycle protein, putative
miR-RH85	Phvul.002G024100.1	3	16.229	1	20	872	891	CUCAAAAACACUUCUAGCAU	AUGCUAAACGUGUUUUUGAU	Cleavage	SLOW GROWTH 1
miR-RH85	Phvul.003G075500.1	3	13.836	1	20	31	50	CUCAAAAACACUUCUAGCAU	CUGGUAGAAGUUUUUUUGAG	Translation	dynamin-like 3
miR-RH85	Phvul.003G228900.2	3	14.03	1	20	361	381	CUCAAAAACACUU-CUAGCAU	GUGUUAGUAAGUGUUUUUGGG	Cleavage	0
miR-RH85	Phvul.003G228900.1	3	14.03	1	20	466	486	CUCAAAAACACUU-CUAGCAU	GUGUUAGUAAGUGUUUUUGGG	Cleavage	0
miR-RH86	Phvul.006G004100.1	3	19.186	1	21	670	690	AUCCGUAUGUAAAACUGUCGU	ACUGCAGCUUUACAUGCGGAU	Cleavage	homolog of yeast ADA2 2A
miR-RH87	Phvul.011G199100.1	3	13.335	1	21	396	416	CGCAAGACAUCUUGGCUCACU	AGUGAGCCAAGAGUUCUUGCU	Translation	sulfotransferase 2A
miR-RH88	Phvul.001G174400.1	0.5	9.626	1	21	1508	1528	GGAAUCUUGAUGAUGCUGCAG	CUGCAGCAUCAUCAGGAUUCC	Cleavage	related to AP2.7
miR-RH88	Phvul.002G016900.1	0.5	16.15	1	21	1869	1889	GGAAUCUUGAUGAUGCUGCAG	CUGCAGCAUCAUCAGGAUUCC	Cleavage	Integrase-type DNA-binding superfamily protein
miR-RH88	Phvul.003G241900.1	0.5	16.463	1	21	1939	1959	GGAAUCUUGAUGAUGCUGCAG	CUGCAGCAUCAUCAGGAUUCC	Cleavage	Integrase-type DNA-binding superfamily protein
miR-RH88	Phvul.005G138300.2	1	10.114	1	21	1428	1448	GGAAUCUUGAUGAUGCUGCAG	CUGCAGCAUCAUCAGGAUUCU	Cleavage	related to AP2.7
miR-RH88	Phvul.005G138300.1	1	10.114	1	21	1473	1493	GGAAUCUUGAUGAUGCUGCAG	CUGCAGCAUCAUCAGGAUUCU	Cleavage	related to AP2.7
miR-RH88	Phvul.011G071100.2	1	11.33	1	21	1752	1772	GGAAUCUUGAUGAUGCUGCAG	CUGCAGCAUCAUCAGGAUUCU	Cleavage	related to AP2.7
miR-RH88	Phvul.011G071100.1	1	11.33	1	21	1797	1817	GGAAUCUUGAUGAUGCUGCAG	CUGCAGCAUCAUCAGGAUUCU	Cleavage	related to AP2.7
miR-RH88	Phvul.005G132300.2	1.5	21.995	1	20	765	784	GGAAUCUUGAUGAUGCUGCA	UGUAGCAUCAUCAAGAUUCA	Cleavage	0
miR-RH88	Phvul.005G132300.1	1.5	21.995	1	20	765	784	GGAAUCUUGAUGAUGCUGCA	UGUAGCAUCAUCAAGAUUCA	Cleavage	0
miR-RH88	Phvul.007G240200.1	2.5	22.52	1	21	1503	1523	GGAAUCUUGAUGAUGCUGCAG	CAGCAGCAUCAUCAGGAUUCG	Cleavage	related to AP2.7
miR-RH88	Phvul.010G002600.1	2.5	21.132	1	20	287	306	GGAAUCUUGAUGAUGCUGCA	UGCAGCAUCUCCAAGGUUCC	Translation	Plant protein of unknown function (DUF247)
miR-RH88	Phvul.008G033900.1	3	14.653	1	21	326	346	GGAAUCUUGAUGAUGCUGCAG	CUCCGCCAUCAUCAGGAUUCC	Cleavage	magnesium transporter 4
miR-RH88	Phvul.001G033700.1	3	16.41	1	20	148	167	GGAAUCUUGAUGAUGCUGCA	UGGAGCAUCAUUAAGGUUCG	Cleavage	0
miR-RH88	Phvul.001G033700.2	3	16.41	1	20	404	423	GGAAUCUUGAUGAUGCUGCA	UGGAGCAUCAUUAAGGUUCG	Cleavage	0
miR-RH88	Phvul.008G081500.1	3	7.245	1	21	230	250	GGAAUCUUGAUGAUGCUGCAG	CUGCAGAAUCUCCAAGAUUCC	Translation	0
miR-RH88	Phvul.001G187200.1	3	21.522	1	20	133	152	GGAAUCUUGAUGAUGCUGCA	UGCUGCAUCUUCAGGGUUCC	Translation	Plant protein of unknown function (DUF247)
miR-RH88	Phvul.005G030900.1	3	14.78	1	20	1859	1878	GGAAUCUUGAUGAUGCUGCA	UGUAUCUUCAUCAAGAUUCU	Cleavage	S-locus lectin protein kinase family protein
miR-RH88	Phvul.010G158100.1	3	14.303	1	21	329	349	GGAAUCUUGAUGAUGCUGCAG	UUGCAGCAGCAAAAAGAUUCC	Translation	Plant protein of unknown function (DUF247)
miR-RH88	Phvul.006G137900.1	3	16.14	1	20	605	623	GGAAUCUUGAUGAUGCUGCA	UGCAGU-UCAUCAAGAUUUC	Cleavage	Nucleotide-sugar transporter family protein
miR-RH88	Phvul.011G067400.1	3	11.264	1	20	1284	1303	GGAAUCUUGAUGAUGCUGCA	UGCAGGACCAGCAAGAUUCC	Translation	Leucine-rich repeat transmembrane protein kinase
miR-RH89	Phvul.009G195600.4	2.5	22.629	1	20	566	585	AUAGAAUCCUAGGUUAGAAG	CUUCUAGAAUAGGAUUCUAU	Cleavage	Tetratricopeptide repeat (TPR)-like superfamily protein
miR-RH89	Phvul.009G195600.3	2.5	22.629	1	20	566	585	AUAGAAUCCUAGGUUAGAAG	CUUCUAGAAUAGGAUUCUAU	Cleavage	Tetratricopeptide repeat (TPR)-like superfamily protein
miR-RH89	Phvul.009G195600.2	2.5	22.629	1	20	494	513	AUAGAAUCCUAGGUUAGAAG	CUUCUAGAAUAGGAUUCUAU	Cleavage	Tetratricopeptide repeat (TPR)-like superfamily protein
miR-RH89	Phvul.009G195600.1	2.5	22.629	1	20	566	585	AUAGAAUCCUAGGUUAGAAG	CUUCUAGAAUAGGAUUCUAU	Cleavage	Tetratricopeptide repeat (TPR)-like superfamily protein
miR-RH89	Phvul.011G020800.1	3	16.196	1	21	2663	2683	AUAGAAUCCUAGGUUAGAAGA	UCUUCUGACUUACCAUUCUAU	Translation	methionine--tRNA ligase, putative / methionyl-tRNA synthetase, putative / MetRS, putative
miR-RH89	Phvul.001G173900.1	3	11.486	1	23	1109	1131	AUAGAAUCCUAGGUUAGAAGAUC	GGGCUGUUAACUUAAGAUUCUAU	Translation	Thioredoxin superfamily protein
miR-RH89	Phvul.007G216100.1	3	13.079	1	20	2411	2430	AUAGAAUCCUAGGUUAGAAG	CUUUUAAUUUAAGAUUUUAU	Translation	CTP synthase family protein
miR-RH89	Phvul.011G144300.1	3	13.817	1	20	11	30	AUAGAAUCCUAGGUUAGAAG	CUUCUCUCAUAGGAUUCUAU	Cleavage	Ankyrin repeat family protein
miR-RH9	Phvul.001G106100.1	2	18.786	1	20	1484	1503	UUGGACUGAAGGGAGCUCCC	GAGAGCUCUCUUUAGUCCAA	Cleavage	0
miR-RH9	Phvul.011G191300.1	2.5	22.508	1	20	1345	1364	UUGGACUGAAGGGAGCUCCC	UGGAGCUCCCUUCACUCCAA	Cleavage	myb domain protein 33
miR-RH9	Phvul.002G022500.1	3	19.526	1	20	226	245	UUGGACUGAAGGGAGCUCCC	AGGAGUUUUCUUCAGUCCGA	Cleavage	hydroxyproline-rich glycoprotein family protein
miR-RH90	Phvul.002G277900.1	2	24.126	1	20	1453	1472	UUUGUGUUCUCAGGUCACCC	UGGUGCCCUGAGAACACAAA	Cleavage	GroES-like zinc-binding alcohol dehydrogenase family protein
miR-RH90	Phvul.001G001700.1	2	17.028	1	20	1437	1456	UUUGUGUUCUCAGGUCACCC	GUGCGACCUGAGAACACAAA	Cleavage	Prolyl oligopeptidase family protein
miR-RH90	Phvul.009G181200.1	3	21.664	1	21	854	873	UUUGUGUUCUCAGGUCACCCC	GGGGUGAC-UGAGAACACAAC	Cleavage	GATA type zinc finger transcription factor family protein
miR-RH91	Phvul.006G187500.2	2.5	4.612	1	20	83	102	AGAGUGACAUGUUGAAAGAA	UUCUUUCCACAUCUCAUUCU	Cleavage	Aluminium induced protein with YGL and LRDR motifs
miR-RH91	Phvul.006G187500.1	2.5	4.612	1	20	83	102	AGAGUGACAUGUUGAAAGAA	UUCUUUCCACAUCUCAUUCU	Cleavage	Aluminium induced protein with YGL and LRDR motifs
miR-RH91	Phvul.011G209000.1	3	13.799	1	22	44	65	AGAGUGACAUGUUGAAAGAAUA	UGUUUUUUCAACAUCUCCCUCU	Cleavage	Eukaryotic aspartyl protease family protein
miR-RH91	Phvul.004G002800.1	3	14.644	1	20	1377	1396	AGAGUGACAUGUUGAAAGAA	GUCUUUUAGCAUGUCACUCA	Cleavage	Class I glutamine amidotransferase-like superfamily protein
miR-RH91	Phvul.007G225600.1	3	13.609	1	21	1137	1157	AGAGUGACAUGUUGAAAGAAU	AUUCUUUCAACAUUUAACUUU	Cleavage	FKBP-like peptidyl-prolyl cis-trans isomerase family protein
miR-RH91	Phvul.007G216100.1	3	17.117	1	20	919	938	AGAGUGACAUGUUGAAAGAA	AUCUUUUAACAAGUCGCUCU	Translation	CTP synthase family protein
miR-RH91	Phvul.006G122100.1	3	13.438	1	20	1100	1119	AGAGUGACAUGUUGAAAGAA	AUUUUUAAACAUGUCACUUU	Cleavage	Mitochondrial substrate carrier family protein
miR-RH91	Phvul.010G015300.1	3	11.228	1	21	211	231	AGAGUGACAUGUUGAAAGAAU	AUUCCGUCCACAUGUCACUCU	Cleavage	uracil phosphoribosyltransferase
miR-RH91	Phvul.003G027800.1	3	5.705	1	23	42	63	AGAGUGACAUGUUGAAAGAAUAC	GUCUUCUUU-AACUUGUCACUCU	Translation	Thioredoxin superfamily protein
miR-RH91	Phvul.006G065100.1	3	20.397	1	20	154	173	AGAGUGACAUGUUGAAAGAA	UUCUAUCAUCAUGUCAUUUU	Cleavage	0
miR-RH92	Phvul.008G283100.2	1	22.673	1	20	1435	1454	CAGCCAAGGGUGAUUUGCCG	CGGCAAAUCAUUCUUGGCUG	Cleavage	nuclear factor Y, subunit A9
miR-RH92	Phvul.008G283100.1	1	22.673	1	20	1581	1600	CAGCCAAGGGUGAUUUGCCG	CGGCAAAUCAUUCUUGGCUG	Cleavage	nuclear factor Y, subunit A9
miR-RH92	Phvul.003G133100.1	2	13.951	1	21	1358	1378	CAGCCAAGGGUGAUUUGCCGG	CUGGCAAAUCAUCCUUGGCUU	Cleavage	nuclear factor Y, subunit A3
miR-RH92	Phvul.007G267100.2	2.5	14.345	1	20	1272	1291	CAGCCAAGGGUGAUUUGCCG	AGGCAAAUCAUCCUUGGCUC	Cleavage	nuclear factor Y, subunit A2
miR-RH92	Phvul.007G267100.1	2.5	14.345	1	20	1828	1847	CAGCCAAGGGUGAUUUGCCG	AGGCAAAUCAUCCUUGGCUC	Cleavage	nuclear factor Y, subunit A2
miR-RH92	Phvul.011G211300.4	3	16.947	1	20	1049	1068	CAGCCAAGGGUGAUUUGCCG	AGGCAAAUCAUUCUUGGCUC	Cleavage	nuclear factor Y, subunit A1
miR-RH92	Phvul.011G211300.1	3	17.24	1	20	1054	1073	CAGCCAAGGGUGAUUUGCCG	AGGCAAAUCAUUCUUGGCUC	Cleavage	nuclear factor Y, subunit A1
miR-RH92	Phvul.011G211300.2	3	16.947	1	20	1112	1131	CAGCCAAGGGUGAUUUGCCG	AGGCAAAUCAUUCUUGGCUC	Cleavage	nuclear factor Y, subunit A1
miR-RH92	Phvul.011G211300.3	3	17.24	1	20	1117	1136	CAGCCAAGGGUGAUUUGCCG	AGGCAAAUCAUUCUUGGCUC	Cleavage	nuclear factor Y, subunit A1
miR-RH92	Phvul.011G103700.1	3	17.998	1	20	1353	1372	CAGCCAAGGGUGAUUUGCCG	GGGUGAAUUAUCCUUGGCUG	Cleavage	aconitase 3
miR-RH92	Phvul.001G169400.2	3	24.655	1	21	1031	1051	CAGCCAAGGGUGAUUUGCCGG	UCGGUAAAUUGUCGUUGGCUG	Cleavage	ARF-GAP domain 7
miR-RH92	Phvul.001G169400.1	3	24.655	1	21	1031	1051	CAGCCAAGGGUGAUUUGCCGG	UCGGUAAAUUGUCGUUGGCUG	Cleavage	ARF-GAP domain 7
miR-RH92	Phvul.003G075400.1	3	15.709	1	21	2120	2140	CAGCCAAGGGUGAUUUGCCGG	UCGGAAGAUUACUUUUGGCUG	Cleavage	Beta-glucosidase, GBA2 type family protein
miR-RH93	Phvul.001G209100.1	1	6.058	1	20	117	136	GGGAGAGAAUAAGAAAGUUU	AAGCUUUCUUAUUCUCUCUC	Cleavage	Plant invertase/pectin methylesterase inhibitor superfamily
miR-RH93	Phvul.011G187100.1	1.5	12.077	1	20	68	87	GGGAGAGAAUAAGAAAGUUU	AAACUUUCUUUUUCUCUCUC	Translation	Histone superfamily protein
miR-RH93	Phvul.010G063300.1	2	3.02	1	21	106	126	GGGAGAGAAUAAGAAAGUUUU	AAAACUCUCUUGUUCUCUUCC	Cleavage	SEC14 cytosolic factor family protein / phosphoglyceride transfer family protein
miR-RH93	Phvul.004G148700.1	2	3.332	1	20	52	71	GGGAGAGAAUAAGAAAGUUU	AAAUUUUCUUCUUCUCUUCC	Translation	Pentatricopeptide repeat (PPR) superfamily protein
miR-RH93	Phvul.008G161000.1	2.5	2.221	1	21	129	149	GGGAGAGAAUAAGAAAGUUUU	AAAAUUUUCUUCUUCUCUUCU	Translation	Pheophorbide a oxygenase family protein with Rieske [2Fe-2S] domain
miR-RH93	Phvul.003G209500.1	2.5	15.531	1	20	29	48	GGGAGAGAAUAAGAAAGUUU	CGACUUUCUUAUUCUCUUCU	Cleavage	homolog of nucleolar protein NOP56
miR-RH93	Phvul.003G252400.1	2.5	7.846	1	21	287	307	GGGAGAGAAUAAGAAAGUUUU	AAAUCUUUCUUUUUCUCUCUC	Translation	C2H2-like zinc finger protein
miR-RH93	Phvul.008G268000.1	2.5	13.445	1	21	33	53	GGGAGAGAAUAAGAAAGUUUU	AACACUGUCUUAUUCUUUCCC	Cleavage	Protein of unknown function, DUF584
miR-RH93	Phvul.008G268000.3	2.5	13.445	1	21	33	53	GGGAGAGAAUAAGAAAGUUUU	AACACUGUCUUAUUCUUUCCC	Cleavage	Protein of unknown function, DUF584
miR-RH93	Phvul.008G268000.2	2.5	13.445	1	21	33	53	GGGAGAGAAUAAGAAAGUUUU	AACACUGUCUUAUUCUUUCCC	Cleavage	Protein of unknown function, DUF584
miR-RH93	Phvul.001G041400.1	2.5	10.385	1	20	33	52	GGGAGAGAAUAAGAAAGUUU	CAUCUUUCUUAUUCUCUUCC	Cleavage	early nodulin-like protein 14
miR-RH93	Phvul.002G084900.1	2.5	19.082	1	20	3	22	GGGAGAGAAUAAGAAAGUUU	AAGUUUUCUUCUUCUCUCUC	Translation	GDA1/CD39 nucleoside phosphatase family protein
miR-RH93	Phvul.007G166100.1	2.5	22.233	1	20	1311	1330	GGGAGAGAAUAAGAAAGUUU	GAACUUUCUUGCUUUCUCCC	Translation	B-box type zinc finger protein with CCT domain
miR-RH93	Phvul.005G172300.1	2.5	9.818	1	20	135	154	GGGAGAGAAUAAGAAAGUUU	AAACUUUCUCUUUCUCUCUC	Translation	UDP-Glycosyltransferase superfamily protein
miR-RH93	Phvul.005G172300.2	2.5	9.818	1	20	135	154	GGGAGAGAAUAAGAAAGUUU	AAACUUUCUCUUUCUCUCUC	Translation	UDP-Glycosyltransferase superfamily protein
miR-RH93	Phvul.004G024300.1	2.5	12.486	1	20	190	209	GGGAGAGAAUAAGAAAGUUU	AAACUUUCUCUUUCUCUCUC	Translation	Oxoglutarate/iron-dependent oxygenase
miR-RH93	Phvul.001G117600.1	2.5	11.683	1	20	105	124	GGGAGAGAAUAAGAAAGUUU	AACCUUUCCUAUUCUUUCCC	Cleavage	photosynthetic electron transfer A
miR-RH93	Phvul.003G093900.1	2.5	14.217	1	20	399	418	GGGAGAGAAUAAGAAAGUUU	AACCUUUCCUAUUCUUUCCC	Cleavage	photosynthetic electron transfer A
miR-RH93	Phvul.003G291500.1	3	9.124	1	21	1727	1747	GGGAGAGAAUAAGAAAGUUUU	AAAGCUUUUUUAUUUUCUUUU	Cleavage	GRAS family transcription factor family protein
miR-RH93	Phvul.009G040800.1	3	11.836	1	21	76	96	GGGAGAGAAUAAGAAAGUUUU	AAAACUGUCUUGUUUUCUCUU	Cleavage	vacuolar iron transporter (VIT) family protein
miR-RH93	Phvul.003G242800.1	3	9.507	1	21	835	855	GGGAGAGAAUAAGAAAGUUUU	AAGACUUUCUUUUUCUUUUCU	Translation	RING/U-box superfamily protein
miR-RH93	Phvul.011G139800.1	3	9.237	1	20	4095	4114	GGGAGAGAAUAAGAAAGUUU	AGAUUUUUUUGUUUUCUCUC	Cleavage	ABC transporter family protein
miR-RH93	Phvul.005G027400.1	3	4.542	1	21	138	158	GGGAGAGAAUAAGAAAGUUUU	AAAUUUUUCUUCUUCUCUUCC	Translation	SNF2 domain-containing protein / helicase domain-containing protein / F-box family protein
miR-RH93	Phvul.010G054300.1	3	2.685	1	21	7	27	GGGAGAGAAUAAGAAAGUUUU	AAAACUUUUCUUUUCUCUCUC	Translation	Disease resistance protein (TIR-NBS-LRR class) family
miR-RH93	Phvul.006G022000.1	3	13.391	1	21	525	545	GGGAGAGAAUAAGAAAGUUUU	AAGACAUUCUUACUUUCUCCC	Translation	0
miR-RH93	Phvul.007G191400.1	3	17.45	1	20	914	933	GGGAGAGAAUAAGAAAGUUU	AAACUUUAUUGUUCUUUCCA	Cleavage	AGC (cAMP-dependent, cGMP-dependent and protein kinase C) kinase family protein
miR-RH93	Phvul.007G191400.2	3	17.45	1	20	904	923	GGGAGAGAAUAAGAAAGUUU	AAACUUUAUUGUUCUUUCCA	Cleavage	AGC (cAMP-dependent, cGMP-dependent and protein kinase C) kinase family protein
miR-RH93	Phvul.007G191400.3	3	17.45	1	20	852	871	GGGAGAGAAUAAGAAAGUUU	AAACUUUAUUGUUCUUUCCA	Cleavage	AGC (cAMP-dependent, cGMP-dependent and protein kinase C) kinase family protein
miR-RH93	Phvul.005G166300.1	3	6.454	1	20	159	178	GGGAGAGAAUAAGAAAGUUU	UAAUUUUCUUUUUCUCUCCU	Translation	Homeodomain-like superfamily protein
miR-RH93	Phvul.005G166300.2	3	6.454	1	20	159	178	GGGAGAGAAUAAGAAAGUUU	UAAUUUUCUUUUUCUCUCCU	Translation	Homeodomain-like superfamily protein
miR-RH93	Phvul.001G162200.1	3	15.882	1	20	544	563	GGGAGAGAAUAAGAAAGUUU	AAACUUUAUUGUUCUUUCCA	Cleavage	Protein kinase family protein
miR-RH93	Phvul.005G110500.1	3	10.669	1	20	251	270	GGGAGAGAAUAAGAAAGUUU	AACUUUUCUUGUUCUCUCCG	Cleavage	Adenine nucleotide alpha hydrolases-like superfamily protein
miR-RH93	Phvul.001G024200.1	3	5.755	1	20	102	121	GGGAGAGAAUAAGAAAGUUU	AGGCUUUCUUUUUCUUUCUC	Translation	P-loop containing nucleoside triphosphate hydrolases superfamily protein
miR-RH93	Phvul.008G108800.1	3	7.25	1	20	1	20	GGGAGAGAAUAAGAAAGUUU	AAAUUUUCUUAAUUUUUUCC	Translation	RING/U-box superfamily protein
miR-RH93	Phvul.002G241600.1	3	6.377	1	20	852	871	GGGAGAGAAUAAGAAAGUUU	AAACUCUCUUAUUCUCACUC	Cleavage	FASCICLIN-like arabinogalactan-protein 11
miR-RH93	Phvul.005G181000.1	3	18.054	1	20	377	396	GGGAGAGAAUAAGAAAGUUU	GAAUCUUCUUGUUCUCUUCC	Cleavage	Protein kinase superfamily protein
miR-RH93	Phvul.005G117200.1	3	3.279	1	20	54	73	GGGAGAGAAUAAGAAAGUUU	AACUUUUCUUUUUCUCUCCU	Translation	P-loop containing nucleoside triphosphate hydrolases superfamily protein
miR-RH93	Phvul.006G069200.1	3	2.868	1	20	137	156	GGGAGAGAAUAAGAAAGUUU	AACCUUUUUUUUUCUCUCUC	Translation	Plant protein of unknown function (DUF828)
miR-RH93	Phvul.011G076400.2	3	8.761	1	20	400	419	GGGAGAGAAUAAGAAAGUUU	AAACUUCCAUAUUCUUUCCU	Cleavage	0
miR-RH93	Phvul.005G147100.1	3	7.966	1	20	115	134	GGGAGAGAAUAAGAAAGUUU	ACACUUUCUUCUUCUCUUCU	Translation	0
miR-RH93	Phvul.002G272900.1	3	17.031	1	20	1199	1218	GGGAGAGAAUAAGAAAGUUU	ACACUUUCAUAUUCUUUCUC	Cleavage	0
miR-RH93	Phvul.010G113500.1	3	4.983	1	20	29	48	GGGAGAGAAUAAGAAAGUUU	AAACCCUCUUAUUCUCUUCU	Cleavage	eukaryotic translation initiation factor 3B-2
miR-RH93	Phvul.009G249700.1	3	13.198	1	20	914	933	GGGAGAGAAUAAGAAAGUUU	AUGCUUUUUUAGUCUCUCCC	Translation	Nodulin MtN3 family protein
miR-RH93	Phvul.007G070200.1	3	9.283	1	20	358	377	GGGAGAGAAUAAGAAAGUUU	AAAUUUUCAAAUUCUUUCCC	Translation	0
miR-RH93	Phvul.007G070000.1	3	13.594	1	20	447	466	GGGAGAGAAUAAGAAAGUUU	AAAUUUUCAAAUUCUUUCCC	Translation	Copper transport protein family
miR-RH93	Phvul.003G064600.1	3	2.833	1	21	11	30	GGGAGAGAAUAAGAAAGUUUU	GGAACUU-CUUAUUCUCUCUC	Cleavage	Phototropic-responsive NPH3 family protein
miR-RH94	Phvul.001G113800.1	1.5	14.428	1	21	1508	1528	UCUCGGAAAUCUUGUUAGCCU	AGGCUAACAAGAUCUCCGAGG	Cleavage	Cobalamin-independent synthase family protein
miR-RH94	Phvul.006G007600.1	2	22.492	1	21	302	322	UCUCGGAAAUCUUGUUAGCCU	AGGCUAACAAGAUCUCUGAGG	Cleavage	methionine synthase 2
miR-RH94	Phvul.009G129100.1	2.5	23.381	1	21	427	447	UCUCGGAAAUCUUGUUAGCCU	AGGUUAACAAGAUUUCUGGGU	Cleavage	0
miR-RH94	Phvul.002G280700.1	2.5	19.995	1	20	741	760	UCUCGGAAAUCUUGUUAGCC	GGCCAACAAGCUUUCUGAGA	Translation	NAD(P)-binding Rossmann-fold superfamily protein
miR-RH94	Phvul.001G135800.1	3	19.467	1	20	1206	1225	UCUCGGAAAUCUUGUUAGCC	GGCUGAUAGGGUUUUUGAGA	Cleavage	mitochondrial RNAediting factor 1
miR-RH94	Phvul.010G095800.1	3	12.932	1	21	667	687	UCUCGGAAAUCUUGUUAGCCU	AGGUUAAGAAGAUAUCUGAGA	Cleavage	K+ efflux antiporter 2
miR-RH94	Phvul.010G095600.1	3	12.932	1	21	735	755	UCUCGGAAAUCUUGUUAGCCU	AGGUUAAGAAGAUAUCUGAGA	Cleavage	K+ efflux antiporter 2
miR-RH94	Phvul.003G290800.1	3	14.24	1	20	354	373	UCUCGGAAAUCUUGUUAGCC	UGUUGACAAGACUUCCGAGA	Translation	ubiquitin-associated (UBA)/TS-N domain-containing protein
miR-RH94	Phvul.003G169400.1	3	22.85	1	20	951	970	UCUCGGAAAUCUUGUUAGCC	GGUUGACAAGUUUUUUGAGA	Translation	ENTH/ANTH/VHS superfamily protein
miR-RH95	Phvul.003G258300.1	2	11.827	1	24	258	281	UGAGAAUUUGAAGACAAAGGAGCU	GGCUUCUUUGUCUUUGAGUUCUCA	Cleavage	beta-galactosidase 3
miR-RH95	Phvul.004G157300.1	2.5	8.228	1	24	9	32	UGAGAAUUUGAAGACAAAGGAGCU	GGCUUCUUUCUCUUCACAUUCUCA	Cleavage	B-box type zinc finger protein with CCT domain
miR-RH95	Phvul.009G093200.1	2.5	16.541	1	20	1099	1118	UGAGAAUUUGAAGACAAAGG	CUUUUGUCUUCAACUUCUUA	Cleavage	EIN3-binding F box protein 1
miR-RH95	Phvul.002G216800.2	3	3.161	1	22	40	61	UGAGAAUUUGAAGACAAAGGAG	CUCAUUUGUUUUCAAAUUUUCC	Cleavage	peroxisomal NAD-malate dehydrogenase 2
miR-RH95	Phvul.008G065900.1	3	20.675	1	22	198	219	UGAGAAUUUGAAGACAAAGGAG	CUCUUUUUUCUUCCAAUUUUCA	Translation	AT hook motif DNA-binding family protein
miR-RH95	Phvul.003G202100.1	3	19.332	1	20	298	317	UGAGAAUUUGAAGACAAAGG	GAUUUGUCUUCAAAUUCUCU	Cleavage	Leucine-rich repeat transmembrane protein kinase
miR-RH95	Phvul.011G055600.1	3	5.102	1	24	182	205	UGAGAAUUUGAAGACAAAGGAGCU	AUUUUUUUUCUCUUCUAAUUCUCA	Translation	0
miR-RH95	Phvul.011G055600.2	3	5.102	1	24	182	205	UGAGAAUUUGAAGACAAAGGAGCU	AUUUUUUUUCUCUUCUAAUUCUCA	Translation	0
miR-RH95	Phvul.008G274600.1	3	19.988	1	21	810	830	UGAGAAUUUGAAGACAAAGGA	UCCUUUGUCUUUUAGUUUUUA	Translation	Mitochondrial import inner membrane translocase subunit Tim17/Tim22/Tim23 family protein
miR-RH95	Phvul.011G167400.1	3	0.852	1	22	274	295	UGAGAAUUUGAAGACAAAGGAG	CCUCUUUGCCUUCAAAUUCUUC	Cleavage	0
miR-RH95	Phvul.006G056600.1	3	11.088	1	21	755	775	UGAGAAUUUGAAGACAAAGGA	UUCUUUUUCUUCCAAUUCUUA	Translation	0
miR-RH95	Phvul.008G119300.1	3	4.303	1	21	34	54	UGAGAAUUUGAAGACAAAGGA	UCAUUUUUUUUCAAAUUUUCA	Cleavage	0
miR-RH95	Phvul.008G079800.1	3	14.264	1	20	46	65	UGAGAAUUUGAAGACAAAGG	UUUUUGACUUCAGAUUUUCA	Cleavage	Leucine-rich repeat protein kinase family protein
miR-RH95	Phvul.007G245700.1	3	11.551	1	20	68	87	UGAGAAUUUGAAGACAAAGG	CCUUUGUCCUCAGAAUCUCA	Cleavage	Proteinase inhibitor, propeptide
miR-RH95	Phvul.008G086400.1	3	19.307	1	24	445	468	UGAGAAUUUGAAGACAAAGGAGCU	AGGCUCAUUGCCUUCAAAUUUUCA	Cleavage	Leucine-rich receptor-like protein kinase family protein
miR-RH96	Phvul.003G055400.1	3	13.648	1	21	2029	2049	AGAGACCAUUUUAGAAACUAA	UUAGUUUCUGAAAUGGUCCCA	Cleavage	DEA(D/H)-box RNA helicase family protein
miR-RH96	Phvul.009G094200.1	3	17.339	1	21	1122	1142	AGAGACCAUUUUAGAAACUAA	UCAGUUUCCAAAAUGGUCUCC	Cleavage	cellulose synthase 1
miR-RH98	Phvul.006G028900.1	2	22.74	1	24	2418	2441	AUAAUCCGGAAGCUAAUUUUGAAU	AUUUGUAAUUAGUUUCCGGAUUAU	Cleavage	putative mitochondrial RNA helicase 2
miR-RH98	Phvul.003G223700.1	2.5	15.027	1	23	1404	1426	AUAAUCCGGAAGCUAAUUUUGAA	UUAAAAAAUGACUUCCGGAUUAU	Cleavage	TraB family protein
miR-RH98	Phvul.006G188400.1	3	14.813	1	24	1195	1218	AUAAUCCGGAAGCUAAUUUUGAAU	AUUUGUAAUUAGCUUAUGGAUUAU	Translation	Aluminium induced protein with YGL and LRDR motifs
miR-RH98	Phvul.001G042900.1	3	12.445	1	20	1149	1168	AUAAUCCGGAAGCUAAUUUU	AGAAUUAGCUUUCGGGUUUU	Cleavage	disease resistance family protein / LRR family protein
miR-RH98	Phvul.010G000700.1	3	21.576	1	23	4850	4872	AUAAUCCGGAAGCUAAUUUUGAA	UUGAAAAAUGACUUCUGGAUUAU	Cleavage	HEAT repeat-containing protein
miR-RH98	Phvul.010G000700.2	3	21.576	1	23	4929	4951	AUAAUCCGGAAGCUAAUUUUGAA	UUGAAAAAUGACUUCUGGAUUAU	Cleavage	HEAT repeat-containing protein
miR-RH98	Phvul.006G188700.1	3	18.147	1	24	375	398	AUAAUCCGGAAGCUAAUUUUGAAU	AUCAGAAAAUAGCUUCUGGGUUGU	Cleavage	disease resistance protein (TIR class), putative
miR-RH98	Phvul.011G084400.1	3	19.726	1	22	1630	1651	AUAAUCCGGAAGCUAAUUUUGA	UGAAAAAAGGCUUCUGGAUUAU	Cleavage	lactoylglutathione lyase family protein / glyoxalase I family protein
miR-RH99	Phvul.003G286600.1	1.5	11.576	1	21	1600	1620	CUUCUCUCAAUUCUUCUGCUU	AAGUACAAGAAUUGAGAGAAG	Cleavage	serine transhydroxymethyltransferase 1
miR-RH99	Phvul.003G059200.1	1.5	20.533	1	21	393	413	CUUCUCUCAAUUCUUCUGCUU	AAGAAGGAGAAUUGAGAGAAG	Cleavage	phytochrome and flowering time regulatory protein (PFT1)
miR-RH99	Phvul.003G059200.2	1.5	20.533	1	21	378	398	CUUCUCUCAAUUCUUCUGCUU	AAGAAGGAGAAUUGAGAGAAG	Cleavage	phytochrome and flowering time regulatory protein (PFT1)
miR-RH99	Phvul.008G152900.1	2	17.192	1	21	689	709	CUUCUCUCAAUUCUUCUGCUU	AAGAAGAGGAAUUGAGAGAGG	Cleavage	nodulin MtN21 /EamA-like transporter family protein
miR-RH99	Phvul.007G169800.2	2	15.34	1	20	1605	1624	CUUCUCUCAAUUCUUCUGCU	AGCAGAAGAAUUGAGGAAAG	Cleavage	0
miR-RH99	Phvul.007G169800.1	2	15.34	1	20	1597	1616	CUUCUCUCAAUUCUUCUGCU	AGCAGAAGAAUUGAGGAAAG	Cleavage	0
miR-RH99	Phvul.002G120200.1	2.5	9.204	1	21	2895	2915	CUUCUCUCAAUUCUUCUGCUU	AACUAGAAGAAUUGAGAGAAA	Cleavage	kinesin-like calmodulin-binding protein (ZWICHEL)
miR-RH99	Phvul.002G120200.2	2.5	9.204	1	21	2881	2901	CUUCUCUCAAUUCUUCUGCUU	AACUAGAAGAAUUGAGAGAAA	Cleavage	kinesin-like calmodulin-binding protein (ZWICHEL)
miR-RH99	Phvul.003G279200.1	2.5	9.692	1	21	2768	2788	CUUCUCUCAAUUCUUCUGCUU	AACUAGAAGAAUUGAGAGAAA	Cleavage	kinesin-like calmodulin-binding protein (ZWICHEL)
miR-RH99	Phvul.005G113800.1	2.5	18.981	1	21	1397	1417	CUUCUCUCAAUUCUUCUGCUU	AAGCAGGAGAAUUUAGAGGGG	Cleavage	Peroxidase superfamily protein
miR-RH99	Phvul.001G214200.1	2.5	22.558	1	21	2927	2947	CUUCUCUCAAUUCUUCUGCUU	GAGCAGGGGAGUUCAGAGAAG	Cleavage	Carbohydrate-binding-like fold
miR-RH99	Phvul.001G174500.1	2.5	12.714	1	21	2773	2793	CUUCUCUCAAUUCUUCUGCUU	AGGCAGAAGCAUUAAGAGAAG	Cleavage	Leucine-rich repeat protein kinase family protein
miR-RH99	Phvul.001G076400.1	2.5	18.715	1	20	3849	3868	CUUCUCUCAAUUCUUCUGCU	GGCAGAAGAAAUGAGAGAAA	Translation	NADH-dependent glutamate synthase 1
miR-RH99	Phvul.009G053900.1	2.5	15.495	1	20	2595	2614	CUUCUCUCAAUUCUUCUGCU	AGCGGAAGAAAUGAGAGAAA	Translation	NADH-dependent glutamate synthase 1
miR-RH99	Phvul.010G048800.1	2.5	9.864	1	20	1010	1029	CUUCUCUCAAUUCUUCUGCU	AGCAGAAGAAGUGAAAGAAG	Translation	cytochrome P450, family 704, subfamily A, polypeptide 2
miR-RH99	Phvul.007G017000.1	2.5	20.924	1	21	468	487	CUUCUCUCAAUUCUUCUGCUU	GAGCA-AGGAAUUGAGAGAAG	Cleavage	Ataxia telangiectasia-mutated and RAD3-related
miR-RH99	Phvul.001G106900.1	2.5	14.701	1	20	427	447	CUUCUCU-CAAUUCUUCUGCU	GGCAGAAGAGUUGGAGAGAAG	Cleavage	0
miR-RH99	Phvul.009G042600.1	3	15.422	1	20	515	534	CUUCUCUCAAUUCUUCUGCU	GUUAGAAGAAUUGAGAGAGG	Cleavage	Protein of unknown function (DUF3133)
miR-RH99	Phvul.002G075000.1	3	15.091	1	21	858	878	CUUCUCUCAAUUCUUCUGCUU	AAGCAAGAGAGUUGGGAGAGG	Cleavage	NB-ARC domain-containing disease resistance protein
miR-RH99	Phvul.009G051800.1	3	13.609	1	21	1357	1377	CUUCUCUCAAUUCUUCUGCUU	AUGCAGAAGAAAUGAGAGAAU	Translation	Ribonuclease P protein subunit P38-related
miR-RH99	Phvul.005G055300.1	3	13.848	1	21	1390	1410	CUUCUCUCAAUUCUUCUGCUU	AGGCAGAAGAACUUGGAGAAG	Translation	U5 small nuclear ribonucleoprotein helicase, putative
miR-RH99	Phvul.005G055300.2	3	13.848	1	21	1390	1410	CUUCUCUCAAUUCUUCUGCUU	AGGCAGAAGAACUUGGAGAAG	Translation	U5 small nuclear ribonucleoprotein helicase, putative
miR-RH99	Phvul.006G162500.2	3	24.357	1	21	1734	1754	CUUCUCUCAAUUCUUCUGCUU	GAGCAGGACAAUUGAGUGAAG	Cleavage	Tetratricopeptide repeat (TPR)-like superfamily protein
miR-RH99	Phvul.006G162500.1	3	24.357	1	21	2629	2649	CUUCUCUCAAUUCUUCUGCUU	GAGCAGGACAAUUGAGUGAAG	Cleavage	Tetratricopeptide repeat (TPR)-like superfamily protein
miR-RH99	Phvul.001G164500.1	3	19.978	1	21	1133	1152	CUUCUCUCAAUUCUUCUGCUU	AAGCAGAAGAGUUG-GAGAAG	Cleavage	Tetratricopeptide repeat (TPR)-like superfamily protein
miR-RH99	Phvul.007G253300.1	3	13.444	1	21	372	392	CUUCUCUCAAUUCUUCUGCUU	AAGCAGAAGAAGCGGGAGGAG	Translation	calcium-dependent protein kinase 19
miR-RH99	Phvul.004G178700.1	3	14.016	1	21	1018	1038	CUUCUCUCAAUUCUUCUGCUU	AAGCAUUAGAGUUGAGGGAAG	Cleavage	CemA-like proton extrusion protein-related
miR-RH99	Phvul.009G128600.1	3	13.884	1	21	672	692	CUUCUCUCAAUUCUUCUGCUU	AAACAGAAGAAUUAAGGGAGG	Cleavage	amino acid permease 3
miR-RH99	Phvul.009G200600.1	3	8.739	1	21	847	867	CUUCUCUCAAUUCUUCUGCUU	AAGCAGGAGAAGAGAGAGAGG	Translation	TCP family transcription factor
miR-RH99	Phvul.005G038900.1	3	17.507	1	21	84	104	CUUCUCUCAAUUCUUCUGCUU	AAGCAGAAGGAAAGGGAGAAG	Translation	Ribosomal protein L6 family protein
miR-RH99	Phvul.002G084300.1	3	8.835	1	20	482	501	CUUCUCUCAAUUCUUCUGCU	UGGAGAAGAAUUGGGGGAAG	Cleavage	RING/U-box superfamily protein
miR-RH99	Phvul.005G031300.1	3	12.327	1	20	78	97	CUUCUCUCAAUUCUUCUGCU	UGCUGAAGAAUUGGGAGAGG	Cleavage	AP2/B3-like transcriptional factor family protein
miR-RH99	Phvul.007G187200.1	3	10.747	1	20	323	342	CUUCUCUCAAUUCUUCUGCU	AGAAGAGGAAUUGAAAGAAG	Cleavage	calmodulin 8
miR-RH99	Phvul.007G172500.1	3	21.676	1	21	290	310	CUUCUCUCAAUUCUUCUGCUU	GAGCUGUGGAGUUGAGAGAAG	Cleavage	time for coffee
miR-RH99	Phvul.006G134100.1	3	18.848	1	21	263	283	CUUCUCUCAAUUCUUCUGCUU	GAGCAGAAGAAGUUGGAGGAG	Translation	CBF1-interacting co-repressor CIR, N-terminal;Pre-mRNA splicing factor
miR-RH99	Phvul.004G169400.1	3	14.413	1	21	233	253	CUUCUCUCAAUUCUUCUGCUU	AAGAAGAAGAUGUGAGAGAAG	Translation	AP2/B3-like transcriptional factor family protein
miR-RH99	Phvul.011G073700.1	3	15.021	1	21	205	226	CUUCUCUCAAUU-CUUCUGCUU	GAGCAGAAGGAAUGGAGAGAAG	Translation	0
miR-RH99	Phvul.007G060600.1	3	16.239	1	20	1367	1386	CUUCUCUCAAUUCUUCUGCU	AUCAGAAGAGUUUGGAGAAG	Cleavage	Kinase interacting (KIP1-like) family protein
miR-RH99	Phvul.011G019100.1	3	6.639	1	20	13	32	CUUCUCUCAAUUCUUCUGCU	AGAAGAAGAGAUGAGAGAGG	Translation	Plant protein of unknown function (DUF827)
miR-RH99	Phvul.002G087000.1	3	12.316	1	20	658	677	CUUCUCUCAAUUCUUCUGCU	AGCUGAGGAAAUGAGAGAGG	Translation	soluble N-ethylmaleimide-sensitive factor adaptor protein 33
miR-RH99	Phvul.002G087000.3	3	12.316	1	20	593	612	CUUCUCUCAAUUCUUCUGCU	AGCUGAGGAAAUGAGAGAGG	Translation	soluble N-ethylmaleimide-sensitive factor adaptor protein 33
miR-RH99	Phvul.002G087000.2	3	12.316	1	20	525	544	CUUCUCUCAAUUCUUCUGCU	AGCUGAGGAAAUGAGAGAGG	Translation	soluble N-ethylmaleimide-sensitive factor adaptor protein 33
miR-RH99	Phvul.010G059000.2	3	19.259	1	20	280	299	CUUCUCUCAAUUCUUCUGCU	AGCAGAAGAGUGCGGAGAAG	Translation	HAD superfamily, subfamily IIIB acid phosphatase
miR-RH99	Phvul.010G059000.1	3	19.259	1	20	280	299	CUUCUCUCAAUUCUUCUGCU	AGCAGAAGAGUGCGGAGAAG	Translation	HAD superfamily, subfamily IIIB acid phosphatase
miR-RH99	Phvul.002G087000.4	3	12.316	1	20	593	612	CUUCUCUCAAUUCUUCUGCU	AGCUGAGGAAAUGAGAGAGG	Translation	soluble N-ethylmaleimide-sensitive factor adaptor protein 33
miR-RH99	Phvul.011G116200.1	3	14.851	1	20	550	569	CUUCUCUCAAUUCUUCUGCU	AGCAGGUGGAUGGAGAGAAG	Translation	hydrolases;protein serine/threonine phosphatases
