# Supplementary material for: Regulation of Small RNAs and Corresponding Targets in Nod Factor-Induced Phaseolus vulgaris Root Hair Cells
Source: Int J Mol Sci. 2016 Jun 4;17(6):887. doi: 10.3390/ijms17060887 (PMC4926421; doi:10.3390/ijms17060887)
Supplement: Supplementary file 1 [file ijms-17-00887-s001.zip › ijms-131623-Supplementary Material/Table S3.xlsx]

## Sheet: All PhasiRNA list
#Locus	Name	Length	Reads	MeanReads	StdevReads	UniqueReads	FracTop	Strand	MajorRNA	MajorRNAReads	Complexity	DicerCall	MIRNA	PhaseSize	PhaseScore	Short	Long	18	19	20	21	22	23	24	25
Chr06:30920347-30921248	Cluster_109747	902	17835	17834.9	7.4	17292	0.340	.	AAGACAGUAAGACAGAGACUU	2772	0.078	21	N5	21	867.1	325	385	218	318	1183	10061	1812	550	2644	339
Chr10:38997734-38998396	Cluster_184469	663	16552	16550.6	10.2	16388	0.503	.	UUUCAGAAGAUGGAAUCUGCU	2783	0.087	21	N5	21	534.9	250	151	155	209	652	11481	3092	231	285	46
Chr06:23561682-23562608	Cluster_106755	927	34463	34457.6	10.1	33688	0.539	.	CUCCAACCAAAAACAAAGUGU	6042	0.046	21	N5	21	433.4	366	82	156	430	1084	30322	1745	103	134	41
Chr01:15585169-15585713	Cluster_7186	545	823	822.8	3.0	776	0.290	.	UCUUCUUGGCCAGCAACUUGC	391	0.188	21	N5	21	229	47	12	6	18	14	675	42	5	4	0
Chr11:47917685-47919789	Cluster_203540	2105	5153	5158.3	11.2	2158	0.612	.	UCAUUGAAUACAUGUUGAGCA	701	0.258	21	N5	21	187.5	128	36	40	86	592	3869	255	33	100	14
Chr06:30922357-30923960	Cluster_109751	1604	1180	1179.7	0.5	1175	0.720	.	UGCAGAUGGCCAACUUCUGGU	213	0.269	21	N5	21	129.4	8	8	7	14	34	1002	71	9	25	2
Chr09:25356260-25357316	Cluster_164502	1057	6017	5988.0	25.1	4033	0.210	.	UGAAAUGGAUGAAUUGAGGUU	204	0.262	21	N5	18	91.8	825	184	93	95	337	2707	256	227	1219	74
stitch_1:970814-971322	Cluster_206055	509	3090	3101.0	7.1	324	0.444	.	CGCUGAGGCAAAUUGAAGAUU	259	0.309	21	N5	18	83.9	270	28	23	31	86	1573	265	60	736	18
stitch_0:4786177-4787816	Cluster_205671	1640	5716	5723.1	20.3	282	0.321	.	AACCUAGAAUUCUGAGGCAACUUG	257	0.186	21	N5	19	82.6	204	49	47	68	156	2258	492	207	2183	52
Chr07:43379728-43380344	Cluster_125251	617	5026	4967.8	31.0	399	0.587	.	UGAUACCGAGGAUGGAGAACU	367	0.202	21	N5	18	74.5	557	179	71	48	142	2594	288	124	925	98
Chr03:5979326-5979462	Cluster_46449	137	909	920.5	10.5	166	0.402	.	UGUCUUCACAAAUUUAGAACC	434	0.134	21	N6	21	68.1	21	54	15	16	20	708	15	6	45	9
Chr01:37359573-37360477	Cluster_13384	905	2257	2256.8	0.4	2230	0.598	.	UUACCAUAGUUUGGCAGCUGA	105	0.358	21	N5	21	63.4	60	7	21	56	85	1081	795	81	57	14
Chr04:9380396-9382759	Cluster_70233	2364	1351	1367.3	12.0	768	0.539	.	UCCAACAUGUGUACUAUGACA	104	0.460	21	N5	21	62.9	35	19	17	25	65	859	71	44	211	5
Chr07:43380554-43381146	Cluster_125252	593	3281	3323.9	24.1	602	0.648	.	UACUAAGCUACUGAUUUCAUC	281	0.293	21	N5	18	57	305	51	45	50	82	1526	201	96	886	39
Chr06:24191257-24191469	Cluster_107031	213	306	305.5	1.6	293	0.448	.	UUUCUAAUGCUACCCUCUGUA	34	0.376	21	N6	21	53.1	12	0	5	6	16	219	40	1	6	1
Chr10:2198611-2198736	Cluster_172901	126	776	780.4	23.4	13	0.476	.	UUUUGGACAAUUCCAUGCACC	369	0.026	21	N6	19	50	1	12	0	0	3	752	5	0	2	1
Chr04:3128374-3129247	Cluster_66880	874	169	170.6	0.5	160	0.515	.	CUACCAAGAGAACCUUCUUCU	19	0.651	21	N5	21	49.2	3	3	5	1	9	129	11	2	5	1
Chr10:38998726-38999417	Cluster_184470	692	1236	1236.0	0.0	1231	0.600	.	UGGGAAUUAAGAACUUAGUUC	363	0.256	21	N5	21	48.3	13	2	8	18	36	1024	119	7	9	0
Chr05:4312062-4312630	Cluster_84626	569	541	546.9	14.4	12	0.360	.	AAGAGAUUGCUGCUGAAGAAGACC	62	0.447	21	N5	22	48.1	42	9	6	7	21	209	34	8	195	10
Chr07:1826976-1827475	Cluster_111145	500	478	477.7	1.0	427	0.238	.	UAUGUUAUGUUAAGUGGUAGG	53	0.402	21	N5	21	42.8	6	12	5	2	32	293	72	13	38	5
Chr01:924100-924372	Cluster_487	273	1082	1112.7	18.5	60	0.256	.	GUGUUCCAAAACUUUGAUCUUGUU	66	0.283	21	N6	19	34.4	28	4	8	16	18	450	103	35	410	10
Chr08:49211367-49212182	Cluster_145985	816	1632	1620.3	28.6	167	0.282	.	CACAGAGAGAACAAAUACCCU	97	0.332	21	N5	19	27.6	64	13	17	18	24	641	173	48	621	13
Chr08:49210529-49211124	Cluster_145984	596	2043	2045.2	12.8	33	0.327	.	UGGCAGACCAUACUUUCUGAUAGU	235	0.186	21	N5	24	27.5	288	85	29	32	70	883	37	48	560	11
Chr05:7890528-7890639	Cluster_86597	112	92	89.3	4.2	47	0.250	.	GAGUGAACCAGUAUAAAAAAA	23	0.304	21	N6	20	22.5	1	0	1	4	6	30	15	5	30	0
Chr08:19871087-19871298	Cluster_138372	212	165	163.9	1.6	94	0.509	.	GUUCGGGUGCAGUUCUGGCCU	25	0.388	21	N6	21	22.1	1	0	4	2	6	136	14	2	0	0
Chr03:26609994-26610978	Cluster_53087	985	672	675.3	12.8	359	0.551	.	CACCGAGGAUGAACUCAACCU	70	0.433	21	N5	20	21.7	12	34	4	8	22	248	54	36	241	13
Chr02:26236085-26236320	Cluster_31478	236	37	33.9	2.5	16	0.649	.	UUGACAAUUUGGGUCUGUGUU	6	0.568	21	N6	21	17.3	0	3	0	0	2	28	3	1	0	0
Chr08:1958460-1958871	Cluster_130235	412	798	801.4	5.1	44	0.381	.	UUGGUGAACCAACGUUGCUGU	62	0.406	21	N5	20	17.3	61	12	6	12	28	482	40	5	150	2
Chr03:3096021-3096173	Cluster_44644	153	298	297.4	7.2	59	0.419	.	UGCCUUCAAAAUAUACUGAUU	75	0.198	21	N6	20	16.7	2	7	2	3	18	241	13	3	2	7
Chr05:6917769-6918847	Cluster_86052	1079	578	573.5	8.8	186	0.472	.	AGAUUUGGAAGGAGAAUGACC	36	0.528	21	N5	19	16.3	35	3	7	13	18	244	19	18	213	8
Chr11:48933309-48933860	Cluster_204013	552	153	151.0	0.8	122	0.719	.	CUUCUUCAUCUGUAAUGGCUU	37	0.503	21	N5	21	15.1	1	0	0	4	5	106	23	3	11	0
Chr06:24192344-24192741	Cluster_107032	398	597	597.9	0.3	596	0.367	.	CGAGGAUCAAAAGGCUCAUUU	27	0.399	21	N5	21	15	12	1	11	9	30	447	80	1	3	3
Chr04:2550401-2551095	Cluster_66579	695	709	707.1	6.2	576	0.530	.	CUCCAACAAUUAUUCCAAUAAU	150	0.296	22	N5	23	42.2	10	22	5	5	10	36	258	108	247	8
Chr03:29359641-29361222	Cluster_54213	1582	857	857.5	7.7	737	0.552	.	UUUGGACCGAGUUCAUUGCC	61	0.428	22	N5	19	18.2	16	5	7	34	77	214	231	79	184	10
Chr01:5968452-5971486	Cluster_3285	3035	1038	1033.0	9.4	310	0.443	.	UUAGAAAUCUCCAACACUUUGU	16	0.669	22	N5	20	17.3	21	2	3	10	15	317	323	50	290	7
Chr05:36784868-36785325	Cluster_95833	458	1202	1207.7	4.4	1139	0.207	.	AAACCGUGACAGAGUAUCGACUUU	429	0.197	24	N5	21	87.5	4	4	6	3	9	13	30	95	998	40
Chr06:31397137-31397791	Cluster_109970	655	1422	1410.0	10.0	739	0.254	.	UUGGCAUUCUGUCCACCUCC	515	0.222	24	N5	21	83.4	28	1	45	23	527	96	21	48	609	24
Chr01:47814788-47815302	Cluster_18502	515	1555	1556.6	1.3	1525	0.227	.	AGCCGAGACCUAGACAAUCUGAGU	307	0.243	24	N5	25	65.1	20	2	12	10	7	32	24	92	1319	37
Chr02:46459548-46460257	Cluster_41699	710	473	474.8	3.0	393	0.254	.	AAUCAACAGGUAGGAUCUCUCUGU	235	0.323	24	N5	18	61.3	3	1	0	5	1	9	10	33	407	4
Chr07:1703934-1705128	Cluster_111089	1195	808	802.4	3.0	667	0.350	.	CCAGAGAACGAUUGAAACUACUUC	275	0.286	24	N5	22	59.1	10	2	4	3	2	12	22	39	706	8
Chr08:8661847-8662940	Cluster_133557	1094	676	676.4	4.0	630	0.281	.	AGGAUUGAGACACUUCUGAAGUGU	266	0.376	24	N5	18	57.4	3	1	4	3	2	14	5	27	600	17
Chr01:44445883-44446703	Cluster_17186	821	1818	1819.5	2.2	1697	0.617	.	GGAGACCAAGUCGUGAUAAUGACC	531	0.218	24	N5	18	55.4	8	7	10	11	9	34	30	104	1583	22
Chr02:39540161-39540750	Cluster_38750	590	929	921.5	5.1	742	0.738	.	AAAGAGAUCACAACUAGACUUUGU	211	0.299	24	N5	19	55.1	11	5	3	6	10	20	15	62	773	24
Chr07:4780597-4781143	Cluster_112529	547	891	886.8	7.3	675	0.768	.	GAACACGACAGUCGUAUGUAUGAC	316	0.301	24	N5	22	51.6	6	4	2	5	5	22	19	63	754	11
Chr03:1190316-1191880	Cluster_43578	1565	1040	1041.0	1.7	1024	0.298	.	ACUCGGAUGAUACUUAUAAAAGAU	197	0.341	24	N5	22	51.1	23	26	7	10	15	28	30	55	827	19
Chr06:31193441-31193916	Cluster_109887	476	1184	1183.8	0.4	1182	0.319	.	AUUGAGUGUUCUGGAUCUAAGAUC	388	0.215	24	N5	20	51	8	1	6	6	14	21	21	74	996	37
Chr01:50717473-50718149	Cluster_19692	677	827	825.9	0.8	821	0.239	.	AGAACUUCAAGGAACUAAGAGACU	226	0.265	24	N5	18	50.5	12	1	5	4	7	32	24	53	658	31
Chr06:30669755-30671119	Cluster_109622	1365	710	709.8	0.4	708	0.344	.	UAUGAUCAGUAACAACUCUAAGGU	162	0.410	24	N5	18	49	4	0	3	4	14	17	24	36	599	9
Chr04:1999149-1999757	Cluster_66277	609	626	628.0	3.8	584	0.470	.	UCAGGAGUGUACAGUGAUAAUGAC	139	0.371	24	N5	18	48.9	7	0	6	7	6	18	19	36	509	18
Chr07:40023516-40024246	Cluster_123482	731	504	504.7	1.3	499	0.758	.	AUGGACCAAGAGGUUAGAUAGUCU	236	0.343	24	N5	24	48.3	8	1	3	3	5	10	9	19	437	9
Chr01:51654403-51654869	Cluster_20186	467	1217	1216.6	0.7	1212	0.267	.	AUCGAGAUAACUAAUAAUGAAACU	386	0.215	24	N5	22	47.3	9	2	5	6	6	20	22	83	1003	61
Chr05:36172221-36172959	Cluster_95450	739	1052	1048.7	7.4	961	0.660	.	GCUCAAUCCAAGGUCAAUAAAGCU	198	0.361	24	N5	18	46.7	8	0	6	9	9	40	22	82	848	28
Chr01:39462929-39463632	Cluster_14576	704	1471	1469.6	1.4	1434	0.768	.	AGACUGAGAAACCAAUAAGAUCAU	376	0.266	24	N5	18	46.5	17	3	11	10	5	36	30	99	1226	34
Chr11:3201902-3202701	Cluster_188451	800	937	936.3	0.8	932	0.734	.	ACUGAAUGUUCUAGGUUUGAGACC	307	0.268	24	N5	21	46.2	6	1	2	4	4	14	17	66	811	12
Chr11:3196034-3197022	Cluster_188448	989	1036	1021.8	8.8	728	0.532	.	GGCACUCGAUCUCGGAUGAACACC	125	0.424	24	N5	18	46.1	23	3	7	8	6	43	36	66	820	24
Chr07:274827-275098	Cluster_110378	272	578	578.4	0.8	576	0.375	.	AAAUGAAUUCUGGAUCUCGUCAUC	235	0.223	24	N6	22	45.6	12	2	2	3	7	15	6	63	451	17
Chr09:13616608-13617294	Cluster_157993	687	516	512.9	3.3	475	0.202	.	AACGAUGAAGUAAGUACUAUGUGC	256	0.295	24	N5	20	45.3	4	0	0	2	9	9	15	20	441	16
stitch_0:701257-702056	Cluster_204718	800	1190	1176.1	16.4	195	0.606	.	ACCGACAAGAACAUUUAGUGAUUU	249	0.307	24	N5	18	45.2	15	4	9	7	14	31	28	81	974	27
Chr08:1541386-1542071	Cluster_130060	686	1109	1106.1	6.7	822	0.254	.	GAAGAAUAGGACAACCGAGAGAGU	208	0.333	24	N5	23	44.6	14	6	5	8	13	26	31	94	891	21
Chr08:54950338-54951273	Cluster_149023	936	601	592.5	2.9	534	0.436	.	AAUAACCAGGUCGGAAACAUGAUC	134	0.414	24	N5	21	44.5	19	1	8	4	4	16	17	55	465	12
Chr04:45180291-45181127	Cluster_81724	837	545	549.5	1.7	510	0.459	.	AACAAGAUCAAACAGUGAUUCAGC	111	0.374	24	N5	25	44.2	6	2	3	2	6	15	14	51	436	10
Chr08:59217459-59217904	Cluster_151161	446	576	576.0	0.0	572	0.366	.	ACCAAUAAGACUUUGAAAGCUCAU	115	0.365	24	N5	24	42.6	20	0	6	5	4	21	16	27	464	13
Chr08:59193346-59193789	Cluster_151140	444	658	649.3	6.6	558	0.258	.	ACACUCGUAGAAUACAUAAUCGAU	181	0.223	24	N5	22	42.4	4	1	4	1	4	15	11	64	547	7
Chr08:2580976-2581302	Cluster_130507	327	375	375.4	9.0	207	0.248	.	UAUUACAAAGUAAACUUUAAGCCU	75	0.379	24	N5	22	42.2	3	1	2	4	3	9	13	28	304	8
Chr02:48583763-48584383	Cluster_42727	621	1144	1142.0	1.8	1114	0.313	.	CCCAAAUUAGAAGACUAUGAAGCU	122	0.330	24	N5	19	42	14	4	5	6	10	34	27	60	957	27
Chr09:26509968-26510420	Cluster_165185	453	842	832.7	3.9	656	0.597	.	AUAGCACACCAUUCUGGACAUGAA	112	0.312	24	N5	18	41.5	17	1	2	10	8	33	19	64	658	30
Chr09:29447149-29447630	Cluster_166934	482	429	429.6	0.5	426	0.268	.	CCGUAAGUAGACAAAUGACAAGUU	193	0.329	24	N5	18	41.3	5	2	2	2	1	14	14	31	354	4
Chr03:47925657-47926182	Cluster_63271	526	1061	1060.9	4.4	900	0.452	.	UCGAGGAACAAGUAUUUUAGAGAU	227	0.184	24	N5	18	41	8	1	3	4	6	14	13	114	848	50
Chr01:38222972-38224237	Cluster_13856	1266	363	350.0	16.0	118	0.292	.	UCCUUACAGACAGUGAUUACUCAC	147	0.355	24	N5	19	40.7	3	1	1	1	0	16	17	16	306	2
stitch_0:3074098-3075119	Cluster_205172	1022	615	610.9	1.8	586	0.315	.	AUCCAGAUUAAGGACAUUUGAGUC	110	0.431	24	N5	23	40.3	4	1	2	2	3	20	12	47	506	18
Chr09:32581901-32584553	Cluster_168654	2653	3069	3093.9	18.6	766	0.717	.	GUAUUAUGAGGACUUGAUAAGAGU	88	0.426	24	N5	22	40.1	40	21	17	18	47	449	822	188	1430	37
Chr04:42300170-42301179	Cluster_80154	1010	623	623.4	0.8	620	0.753	.	ACCGAAAGACAUGUGUUAUAGAUC	265	0.276	24	N5	22	39.9	4	1	2	1	2	8	19	35	536	15
Chr02:47317788-47318464	Cluster_42068	677	624	620.5	1.9	537	0.276	.	AUCCAAGUCAUACAUAGUAAGAUC	209	0.314	24	N5	20	39.5	7	3	1	4	6	8	13	33	537	12
Chr06:22217694-22218330	Cluster_106230	637	992	991.8	1.5	984	0.257	.	ACGAGUAGAGAAGAUGAAUGAGCU	262	0.311	24	N5	24	39	6	1	4	12	8	22	25	58	826	30
Chr03:50763439-50763782	Cluster_64591	344	854	852.6	0.8	849	0.301	.	AGAAUAAAACGGAACAUUAAUCUC	312	0.150	24	N5	22	38.9	4	2	2	1	2	5	11	32	779	16
Chr01:49949577-49950375	Cluster_19361	799	1181	1167.1	10.2	671	0.593	.	UCCAAAGGGAUCGCAUUGAUCC	213	0.187	24	N5	25	38.8	86	6	25	3	56	240	229	31	489	16
Chr02:258096-258975	Cluster_20518	880	883	908.2	9.0	690	0.325	.	ACUAACUUGAUCGUUGGAGUGCCU	90	0.364	24	N5	18	38.8	9	3	8	10	8	36	20	59	710	20
Chr07:929877-930318	Cluster_110663	442	702	708.6	2.7	681	0.422	.	UUUAUUCUGGGUUAAGACGUGACC	188	0.311	24	N5	24	38.6	5	2	6	4	7	16	17	44	581	20
Chr02:44938480-44938975	Cluster_40994	496	682	681.3	2.9	602	0.720	.	UUGACAUACGAGAACAAUGUUCGU	220	0.323	24	N5	25	38.5	10	2	3	8	11	16	25	39	550	18
Chr03:51992612-51993274	Cluster_65181	663	764	764.8	0.4	764	0.705	.	UCGAGAAGGUCUAAUGAAUUUCUU	220	0.296	24	N5	20	38.5	2	1	3	3	5	23	11	57	641	18
Chr09:36697360-36699557	Cluster_171169	2198	2127	2051.0	17.3	520	0.610	.	AAAACUGAAUCUAACUUUGGCAUC	319	0.276	24	N5	20	38.5	30	58	21	23	15	44	47	126	1706	57
Chr01:43592299-43592884	Cluster_16821	586	540	543.5	7.1	169	0.346	.	CGUCAUUAACCGAAUCUGAAGCCU	86	0.420	24	N5	18	38.3	7	1	7	3	2	7	23	47	426	17
Chr02:6819353-6819746	Cluster_23523	394	324	324.1	0.9	317	0.330	.	AACAUUGGAUGUCAUCUUAGAAGA	146	0.269	24	N5	23	38.3	4	1	1	2	1	12	5	24	267	7
Chr07:44332037-44332843	Cluster_125758	807	797	793.3	3.0	613	0.577	.	UUGGCACGGACCUAGUUGUUGAGC	202	0.311	24	N5	22	37.9	2	2	5	4	8	29	25	49	662	11
Chr09:33416683-33417442	Cluster_169177	760	1189	1161.9	9.9	860	0.295	.	ACCUGACCGAGACUAGGAAAACCU	85	0.355	24	N5	18	37.9	10	2	5	3	15	53	41	87	946	27
Chr08:2244582-2245301	Cluster_130353	720	369	368.6	7.4	178	0.295	.	ACAUCCCAGUCUCAGUUUUAGAAC	49	0.439	24	N5	23	37.5	2	1	0	2	2	14	8	39	284	17
Chr03:50093910-50095009	Cluster_64270	1100	508	503.8	3.7	439	0.287	.	AAAUGUAAGAACAAUGAAAUGCCU	118	0.451	24	N5	18	37.3	6	1	3	5	3	22	15	43	398	12
Chr02:29139744-29141568	Cluster_32971	1825	360	360.9	0.9	360	0.250	.	AGAACCAGGACAAGUAGAAAGUCU	135	0.375	24	N5	20	37.2	1	0	0	1	3	4	6	19	315	11
Chr03:5899102-5899635	Cluster_46395	534	745	744.3	2.2	721	0.430	.	ACUGAUUUCAUUGUCGGAGUGCCU	138	0.374	24	N5	21	37.2	9	4	2	5	7	19	22	60	602	15
Chr08:56442588-56442952	Cluster_149756	365	522	524.7	11.9	277	0.707	.	UGUUACAAAGUGAACUUUAAGCCU	184	0.337	24	N5	22	37.2	8	2	3	1	4	12	12	36	428	16
Chr09:32578383-32580872	Cluster_168652	2490	2139	2110.9	18.6	517	0.721	.	AUGAGACCAAUUAAUGCGAACAUU	87	0.480	24	N5	18	36.8	22	22	12	18	36	272	630	156	940	31
Chr01:46134425-46134869	Cluster_17843	445	526	527.8	2.3	511	0.238	.	AAAGUACCAAGUAGUAAAAGAAUU	96	0.338	24	N5	24	36.7	4	2	2	0	5	6	10	64	409	24
Chr07:3854129-3855031	Cluster_112041	903	977	943.7	22.7	400	0.512	.	AGGACCAAGAACACUAGAAUCAGG	193	0.353	24	N5	18	36.6	7	1	4	9	6	23	34	58	815	20
Chr07:2645946-2646568	Cluster_111517	623	580	582.6	12.2	241	0.722	.	UAUUAAGAAGUAGACUUUAAGCCU	232	0.371	24	N5	25	36.5	14	17	1	3	7	12	14	41	456	15
Chr08:4351927-4352489	Cluster_131371	563	919	921.0	4.0	883	0.529	.	CGGAGUUGUACAGUAAUUAAUGAC	181	0.337	24	N5	20	36.5	8	1	5	6	11	16	11	56	778	27
Chr08:5028005-5029191	Cluster_131679	1187	417	414.7	1.3	408	0.578	.	AGGACAAAACUAGUGACAGAGUUU	139	0.403	24	N5	21	36.4	5	0	1	1	3	13	4	27	356	7
Chr09:16973881-16975127	Cluster_159893	1247	496	497.4	10.1	413	0.294	.	UUACAAGAGGAUGAAGAAGAUUCU	138	0.462	24	N5	19	36.4	6	0	2	3	5	16	11	37	406	10
Chr03:2268549-2268782	Cluster_44174	234	604	604.2	1.0	600	0.407	.	GUUAAGAAUGACAAUGGUUAUCGU	99	0.331	24	N6	18	36.3	2	5	4	2	9	9	17	39	494	23
Chr06:30686184-30686806	Cluster_109631	623	849	826.2	16.3	213	0.506	.	AGGACCAAGAACACUUGAAAUGGG	170	0.238	24	N5	19	36.1	15	13	5	2	24	10	13	59	685	23
Chr11:5907647-5908844	Cluster_189833	1198	317	317.5	1.4	308	0.770	.	UGAGUACCAAGAGGUUAAAGAGCU	159	0.322	24	N5	24	35.9	2	0	1	4	5	1	3	18	274	9
Chr08:1208723-1209367	Cluster_129856	645	364	364.8	1.2	358	0.456	.	GACCAGAACGACGAUGUAUCUCAU	67	0.407	24	N5	24	35.7	6	2	0	4	6	27	7	19	286	7
Chr02:41918439-41918797	Cluster_39686	359	369	365.5	7.5	109	0.379	.	GUUCGGAGAUUAGGCUAAAUUGGC	135	0.266	24	N5	18	35.5	2	0	2	2	1	4	8	16	325	9
Chr03:8301088-8301639	Cluster_47923	552	482	482.7	2.3	461	0.799	.	AUUUUUAAGAUAUGUGAUCAGCCU	229	0.286	24	N5	24	35.5	4	1	3	1	7	7	10	29	395	25
Chr07:50601068-50601600	Cluster_128669	533	501	502.2	2.1	490	0.369	.	AGAAGAGAAUGUAAGAAAUAAACU	77	0.405	24	N5	19	35.3	8	1	2	1	6	3	15	59	384	22
Chr04:39088647-39089029	Cluster_78315	383	789	788.7	0.5	787	0.375	.	UGGACCAGACCAAUAUGAACUAGU	106	0.260	24	N5	18	35.2	7	3	2	5	6	13	21	62	635	35
Chr05:39917395-39917839	Cluster_97412	445	876	870.1	5.4	745	0.781	.	AAACCAGAGAGACUACUUUGACGU	197	0.311	24	N5	19	35.2	7	7	2	7	6	29	27	55	704	32
Chr10:38307889-38308490	Cluster_184077	602	1118	1112.3	5.2	1036	0.436	.	ACAUCGAGACAAGAAGGUGAAACU	75	0.369	24	N5	21	35.1	13	3	8	9	11	54	37	88	859	36
Chr07:38028308-38029061	Cluster_122380	754	589	586.5	8.1	415	0.506	.	GUUACGAAAGUGGACUUUAAGCCU	165	0.294	24	N5	18	35	1	2	1	9	5	5	6	37	513	10
Chr03:5563454-5563975	Cluster_46159	522	454	453.5	0.7	448	0.509	.	CUGACAAGUUUAUUAGGAUGAGCU	55	0.359	24	N5	22	34.8	10	12	2	4	3	11	11	24	362	15
Chr01:46826911-46827581	Cluster_18109	671	1388	1378.5	7.2	1023	0.386	.	GGGAUCUAGAGAACAGUUGAAGAC	119	0.288	24	N5	20	34.7	12	3	3	15	7	39	28	96	1139	46
Chr11:43441828-43442965	Cluster_200823	1138	339	344.3	12.4	135	0.236	.	UAUUACAAAGUAGACUUUAAGCCU	136	0.398	24	N5	19	34.7	4	2	6	3	3	9	9	32	264	7
Chr03:51815828-51816293	Cluster_65085	466	394	394.5	8.7	247	0.256	.	UAUUAAGAAGUAAACUUUAAGCCU	85	0.424	24	N5	24	34.6	5	5	1	1	3	14	17	30	310	8
Chr02:47785145-47785781	Cluster_42288	637	1020	1025.9	2.7	989	0.330	.	AACCGAAUUGUAUCAGAUAGAAUC	223	0.286	24	N5	24	34.5	8	3	4	4	6	22	17	70	864	22
Chr06:1419708-1420158	Cluster_98288	451	653	653.6	1.1	646	0.273	.	AUAAGGAUGACAAAUGAACUCGUU	215	0.300	24	N5	19	34.5	7	0	4	6	10	16	21	62	516	11
Chr10:1023579-1024119	Cluster_172194	541	713	711.3	9.3	270	0.210	.	AAUGAAAGGCUUUAAUCUCUAGUC	264	0.245	24	N5	21	34.5	8	4	2	3	3	10	10	38	625	10
Chr11:21154651-21154935	Cluster_195416	285	933	940.9	12.0	10	0.766	.	CCAAAAAUCCAAAAUCAUGAACUU	398	0.143	24	N6	22	34.5	2	13	0	1	8	74	38	79	701	17
Chr07:252669-253265	Cluster_110364	597	364	362.2	2.4	342	0.418	.	GCAAGAUACGAUGAACACAAUCAU	79	0.420	24	N5	22	34.4	3	1	2	4	3	18	12	27	290	4
Chr07:48446384-48447043	Cluster_127623	660	412	405.8	5.4	347	0.359	.	AUAGAAAUUCAGAACUCAUAACUC	119	0.391	24	N5	19	34.4	8	2	2	4	8	13	9	29	332	5
Chr08:7324694-7325488	Cluster_132831	795	416	414.7	3.0	384	0.413	.	UGACAAAUUAGCUAAAUUCUGAUU	49	0.517	24	N5	24	34.4	8	4	2	3	6	6	13	45	316	13
Chr08:59013247-59013707	Cluster_151035	461	302	301.2	0.4	301	0.315	.	ACUUUUGUCUUGACUGUUGUGCCU	138	0.331	24	N5	19	34.4	1	3	0	0	1	5	6	19	253	14
Chr02:34483444-34483974	Cluster_35999	531	321	319.4	1.2	285	0.312	.	AGGACUUGAGAAAGAUUUCGUAUC	66	0.427	24	N5	18	34.2	5	2	5	4	3	7	11	19	260	5
Chr07:9258262-9258678	Cluster_114903	417	727	731.7	1.3	720	0.371	.	AUUCGUCGAGACAUCUUUUAAGGA	179	0.307	24	N5	25	34	4	2	1	2	7	12	16	41	617	25
Chr10:1295348-1296388	Cluster_172350	1041	773	784.8	8.4	662	0.279	.	ACUGACUUAAACAUUGGAGUGCCU	86	0.373	24	N5	19	34	5	0	4	1	2	20	22	43	658	18
Chr09:30214696-30214882	Cluster_167395	187	585	585.0	0.0	585	0.586	.	AAUUGCCAUCUAUGUAAGACAUGA	228	0.181	24	N6	19	33.9	0	0	1	1	1	6	11	27	534	4
Chr11:11014017-11014326	Cluster_192673	310	573	574.0	0.6	570	0.293	.	AGACGGAAUAGACAAAUAUAGACU	157	0.307	24	N5	19	33.9	8	2	5	3	3	13	7	49	477	6
Chr02:29757295-29757977	Cluster_33298	683	585	586.1	1.2	525	0.583	.	AGACAAGAUUUGGGUAUGACCUCU	124	0.434	24	N5	18	33.8	4	2	3	5	3	15	10	45	481	17
Chr06:28837333-28838202	Cluster_108876	870	917	923.1	4.3	842	0.273	.	AUACCGAUACAAGACUUAAACUUU	128	0.336	24	N5	20	33.8	3	2	4	5	8	20	25	61	765	24
Chr02:29838332-29839061	Cluster_33345	730	477	477.3	1.4	466	0.319	.	AAGGAAAAGAAAACAACUCACAGU	61	0.455	24	N5	19	33.6	7	0	0	6	3	7	19	41	381	13
Chr07:1710879-1711568	Cluster_111094	690	886	885.9	0.3	884	0.672	.	GGAGAACGUGUUAGAGAUCUGACA	159	0.317	24	N5	20	33.6	5	0	1	6	5	23	15	65	749	17
Chr02:32915967-32916573	Cluster_35123	607	430	449.0	7.5	311	0.453	.	UGGAUCUGACUCAAGACCAAGCCU	112	0.370	24	N5	18	33.5	5	1	2	3	4	14	9	16	369	7
Chr10:41224154-41224960	Cluster_185663	807	343	343.0	0.0	343	0.738	.	UCAUGUGAAUCCUGUAUUAUGUAC	159	0.315	24	N5	22	33.4	2	0	1	3	1	11	9	21	279	16
Chr09:11660284-11660640	Cluster_157071	357	501	501.2	0.4	499	0.214	.	UUAACCAAGUCUAAACUGAAAGCU	84	0.309	24	N5	19	33.3	3	2	2	2	7	15	8	28	413	21
Chr06:23085869-23086822	Cluster_106578	954	772	772.8	0.7	769	0.769	.	AGAGAACAAAUUGUCGUAACUGUC	225	0.330	24	N5	19	33.1	4	1	5	3	6	14	12	53	662	12
Chr02:10747054-10748576	Cluster_25112	1523	1448	1453.5	5.3	1094	0.232	.	AGAGUGUAAUCAACAGGUAGAACC	153	0.298	24	N5	21	32.9	16	2	12	12	25	44	36	107	1174	20
Chr08:7068060-7068753	Cluster_132669	694	630	631.6	1.7	610	0.276	.	AAAAUUGAUUAUGACUUUGGCAUC	244	0.275	24	N5	20	32.9	4	1	0	3	4	6	10	27	550	25
Chr10:13460806-13461137	Cluster_177795	332	451	392.7	10.7	37	0.273	.	UUGGACCUCGAACGCGAUAACUCG	192	0.191	24	N5	20	32.9	5	58	0	7	4	22	7	6	321	21
Chr06:25715709-25716733	Cluster_107658	1025	396	395.8	0.6	394	0.366	.	AUUGAUUAGAACUAGGAAAGGCCU	82	0.452	24	N5	19	32.8	4	2	1	2	5	11	10	34	316	11
Chr09:37150304-37150849	Cluster_171462	546	268	271.4	10.9	84	0.757	.	UAUUACAAAGUAGACUUUAAGCCU	82	0.422	24	N5	19	32.8	1	2	1	1	1	8	8	9	227	10
Chr06:27283626-27283959	Cluster_108310	334	299	299.6	0.5	299	0.244	.	UCCAGUUUAUUGACCGACAUGAAC	122	0.191	24	N5	24	32.7	0	1	2	1	3	3	3	8	274	4
stitch_0:3493151-3494478	Cluster_205338	1328	728	728.9	12.4	558	0.416	.	CCUGAAACAGGACGUUAACAGUCC	55	0.391	24	N5	22	32.7	9	0	5	8	13	47	26	88	517	15
Chr03:7713849-7714518	Cluster_47534	670	367	380.5	5.1	200	0.234	.	UCGUUACGGACAGUGAUUACUCAC	122	0.354	24	N5	23	32.5	3	2	0	1	3	30	31	26	267	4
Chr09:11885139-11885643	Cluster_157166	505	766	765.2	1.9	755	0.354	.	ACUCGUAGGAUAAGACAAUAAAGU	145	0.208	24	N5	24	32.5	2	0	0	3	5	13	16	44	666	17
Chr11:2023295-2023746	Cluster_187884	452	150	140.1	3.5	59	0.233	.	UAUUAUAAAGUAGACUUUAAGCCU	76	0.367	24	N5	18	32.4	1	0	0	2	0	2	5	13	123	4
Chr11:1874902-1875751	Cluster_187837	850	694	677.2	13.1	317	0.277	.	AGGAUUAAAAUGAUGUGACUCGUU	155	0.339	24	N5	18	32.3	10	6	3	2	3	17	10	42	593	8
Chr11:2552994-2553561	Cluster_188134	568	980	976.3	1.3	963	0.492	.	UCAAACGUUAAGAUUCAGAAGCCU	136	0.316	24	N5	20	32.1	14	5	6	4	8	31	35	79	768	30
Chr02:45166208-45166802	Cluster_41087	595	587	588.0	1.3	566	0.733	.	AAGGAUUGAAACACUCUAAAGUGU	239	0.240	24	N5	18	32	2	1	2	5	4	12	9	27	518	7
Chr05:39289309-39290117	Cluster_97063	809	527	525.4	2.0	513	0.319	.	AUGGAUAUCCAGAACUCAUAGCUC	122	0.410	24	N5	19	32	8	4	3	3	6	17	19	42	412	13
Chr01:43582196-43583771	Cluster_16818	1576	447	445.9	2.0	420	0.416	.	UCAUUAUUAGGAGUUGUUUAGUCU	88	0.508	24	N5	19	31.9	10	2	0	6	2	14	13	29	365	6
Chr07:6946293-6946904	Cluster_113610	612	615	619.5	10.3	536	0.416	.	AACACUCGGACCAAGUUACCGUCU	112	0.405	24	N5	20	31.9	3	2	4	2	13	26	14	34	504	13
Chr05:3521899-3522239	Cluster_84128	341	476	474.5	2.8	442	0.239	.	AAUAACGUGAAUGCCAGAAUACCC	59	0.387	24	N5	24	31.8	7	2	2	8	3	27	15	35	355	22
Chr06:19259453-19260165	Cluster_104904	713	350	338.7	4.1	245	0.237	.	CUUACGAAAGUAGACUUUAAGCCU	106	0.343	24	N5	23	31.7	1	1	0	2	3	11	12	39	270	11
Chr09:11238642-11239287	Cluster_156827	646	1046	1028.4	11.3	830	0.430	.	ACACACGAGAAGGAAGAAGGACUC	123	0.333	24	N5	18	31.7	8	2	6	6	8	32	24	75	859	26
Chr01:49022525-49023052	Cluster_19008	528	775	775.5	1.4	762	0.345	.	AAUUCCAACUUUAGAUCACGAAGA	179	0.290	24	N5	21	31.6	8	2	5	6	5	14	16	62	645	12
Chr04:3761070-3762338	Cluster_67191	1269	537	537.0	0.0	537	0.754	.	GUGAAUUGUCGAGUUAAAUAGACU	168	0.346	24	N5	20	31.6	3	2	4	2	5	6	9	40	460	6
Chr08:7472658-7473027	Cluster_132929	370	475	445.9	10.8	239	0.326	.	AGAGAGAAUAUACCUGUGAACAGU	123	0.368	24	N5	22	31.6	5	1	6	10	5	18	14	34	376	6
Chr02:47478512-47478958	Cluster_42143	447	423	422.4	2.3	402	0.303	.	UUAGAAAAUGAACUUAACCUAACU	213	0.243	24	N5	18	31.5	3	0	3	0	3	5	4	10	389	6
Chr02:47134471-47135219	Cluster_42007	749	596	593.4	4.2	523	0.326	.	AGAACGGAGAUAAGAAGAAAGACU	107	0.423	24	N5	22	31.4	7	1	3	4	6	15	12	66	455	27
Chr05:1902716-1903182	Cluster_83216	467	397	397.0	0.0	397	0.285	.	AACCACGAGAAGACGUAUAACGAC	91	0.413	24	N5	21	31.4	6	0	0	4	6	17	13	29	318	4
Chr04:43173083-43173490	Cluster_80604	408	805	805.0	0.0	805	0.235	.	GAGGAUAUAAACUGUUAUUGACGU	303	0.174	24	N5	23	31.3	4	2	3	0	1	13	11	34	711	26
Chr06:15776662-15777103	Cluster_103030	442	271	271.9	1.1	243	0.613	.	GAUGAUCACUGUCCAUAAGGACUU	123	0.295	24	N5	25	31.2	1	1	0	2	0	9	7	12	234	5
Chr08:46408707-46409491	Cluster_144438	785	696	687.2	7.8	532	0.750	.	AGCUGUAGACCCGACAACAAUUGU	88	0.412	24	N5	18	31.2	3	1	4	3	2	21	31	49	566	16
Chr01:685956-686456	Cluster_322	501	514	513.0	0.9	509	0.218	.	UCAACUGAAAGACAUGAUAAACCA	136	0.276	24	N5	21	31	2	0	1	4	10	18	11	30	426	12
Chr05:39059558-39060070	Cluster_96949	513	433	432.5	3.4	423	0.309	.	UUAAUGCACCAAGUACUGAAUACU	130	0.379	24	N5	24	31	2	1	1	5	5	12	7	27	367	6
Chr04:44344666-44345399	Cluster_81267	734	1014	1014.7	5.1	894	0.518	.	GAGAAAUGACAGAUCUGAGUGUGU	52	0.374	24	N5	19	30.9	22	8	15	12	8	23	20	79	794	33
Chr08:1856714-1857332	Cluster_130198	619	1487	1488.6	7.2	1386	0.580	.	AGAGAGACAUUGUAUUACAUCCUU	300	0.213	24	N5	22	30.9	9	8	3	12	9	33	28	101	1261	23
Chr11:12898150-12898493	Cluster_193593	344	746	745.8	1.0	737	0.453	.	CUUCAACCGGACUCAAAAGCAGGU	211	0.268	24	N5	18	30.9	9	2	6	4	7	30	18	53	600	17
Chr01:51552389-51552870	Cluster_20136	482	485	501.7	15.6	228	0.416	.	AUGAAAAUCCAGAACUCAUAACUC	87	0.324	24	N5	20	30.8	6	0	0	1	6	16	13	37	394	12
Chr01:44793385-44793980	Cluster_17282	596	280	270.2	8.9	128	0.239	.	UAUUACAAAAUGAACUUUAAGCCU	61	0.486	24	N5	22	30.7	1	3	0	3	0	13	10	19	221	10
Chr02:47741908-47742470	Cluster_42269	563	679	679.6	1.1	673	0.295	.	AAGAGAUGAGACGAAGAUCAUAGU	205	0.306	24	N5	22	30.7	7	1	3	8	3	11	18	44	574	10
Chr03:1393321-1393654	Cluster_43701	334	233	226.8	4.2	203	0.738	.	AUAUAUCGAGGUACAUUUUAAGAA	77	0.356	24	N5	20	30.7	7	1	1	2	2	7	5	13	190	5
Chr05:2005489-2005893	Cluster_83287	405	405	397.9	6.6	199	0.215	.	GUCACUCGAUAUCGGAUAAACUCC	36	0.398	24	N5	18	30.7	13	2	4	4	6	14	16	58	277	11
Chr06:19585452-19586229	Cluster_105039	778	1063	1061.6	7.0	919	0.610	.	GGUAGAUGUACAGUAGUAAAUGAC	91	0.406	24	N5	21	30.7	16	3	12	4	8	35	29	86	851	19
Chr07:4182635-4183309	Cluster_112204	675	1158	1162.1	4.8	1083	0.235	.	AAAUCGAGAUUCGGUCUAGCUGAC	197	0.310	24	N5	20	30.6	9	4	10	15	8	25	24	88	948	27
Chr03:45549893-45550474	Cluster_62164	582	468	467.4	0.5	456	0.237	.	AACUGAGAUCCAAAAUUCAAGAAC	85	0.348	24	N5	19	30.5	45	0	19	4	0	6	8	24	345	17
Chr05:35570503-35572745	Cluster_95117	2243	679	672.5	9.5	536	0.622	.	AUGAAUGAGAGCUUGUAGAUGAGC	79	0.474	24	N5	18	30.5	5	1	7	10	4	29	20	61	526	16
Chr07:49639414-49639923	Cluster_128183	510	406	406.1	2.1	317	0.337	.	GAGAAUAUGUUAGACUUAUAAGGU	170	0.320	24	N5	20	30.5	3	1	1	1	4	11	13	16	347	9
Chr08:54827589-54828111	Cluster_148984	523	1208	1207.8	2.6	1152	0.603	.	GAAUUGACAGUUCUCGGCAUGAAC	197	0.200	24	N5	19	30.5	12	2	6	3	7	31	21	75	1033	18
Chr04:45597516-45597977	Cluster_82007	462	442	441.2	3.4	408	0.357	.	UCGACCUUGAUCGAGUACUGGCCU	56	0.414	24	N5	20	30.3	17	1	7	4	5	22	13	33	326	14
stitch_1:1195628-1196333	Cluster_206137	706	427	419.6	3.3	341	0.344	.	UUUACGAGUCAAGUUUACUGAGCU	69	0.468	24	N5	24	30.3	6	1	1	2	5	15	6	27	347	17
Chr01:50678395-50678819	Cluster_19681	425	750	759.1	4.7	500	0.491	.	GGGAUCCGAAACUCUUUUAUGUUU	180	0.261	24	N5	22	30.2	10	2	5	5	6	20	15	66	587	34
Chr11:44806131-44806444	Cluster_201648	314	288	289.5	1.0	286	0.583	.	UCCAAUUGUCGUUAUAAGUGACUU	76	0.264	24	N5	19	30.2	1	0	1	1	3	3	5	17	248	9
Chr07:5294677-5295175	Cluster_112784	499	1216	1201.3	10.3	972	0.389	.	AACCGAGAUUCGGUCUUCCUGAUC	115	0.313	24	N5	25	30.1	12	3	12	6	17	47	34	77	981	27
Chr08:56512021-56512775	Cluster_149795	755	282	285.2	4.0	255	0.418	.	GUACUGAGAGUACAAUGAAUUCAU	83	0.457	24	N5	19	30.1	4	2	2	3	2	10	4	14	234	7
Chr01:15594317-15595089	Cluster_7192	773	671	653.7	13.9	204	0.677	.	AGGACCAAGAACACUAGAAUCAGG	221	0.334	24	N5	18	30	5	1	2	2	5	15	13	43	568	17
Chr02:47775240-47775678	Cluster_42286	439	323	323.0	0.0	323	0.672	.	GAGACAGGUCACGUGGAUUGGUCC	108	0.269	24	N5	21	30	0	1	0	3	3	6	8	11	285	6
Chr03:51028049-51028603	Cluster_64715	555	717	717.7	1.4	706	0.278	.	UCGUGAACUCCAAGUUGAAAUGAU	129	0.291	24	N5	19	30	12	7	2	2	4	20	12	45	595	18
Chr02:47822518-47822926	Cluster_42305	409	461	459.6	1.3	448	0.664	.	UUAAAGUCCAACUCUUAACAUAGU	127	0.321	24	N5	18	29.9	6	2	1	3	5	13	8	27	385	11
Chr05:36563568-36564400	Cluster_95682	833	656	656.8	1.5	646	0.375	.	AGUAAAAUCACAGGUGGAACUCCC	95	0.424	24	N5	19	29.9	7	0	1	5	6	19	22	50	527	19
Chr06:30800710-30801320	Cluster_109685	611	399	396.6	1.6	365	0.479	.	UCACCAUUCGGAAUCUUAUCUGGA	88	0.391	24	N5	22	29.9	6	3	1	4	3	14	11	33	310	14
Chr02:266270-266797	Cluster_20523	528	485	485.3	1.6	460	0.266	.	UGGAUUGAGGUUACAGUUGACAAC	145	0.375	24	N5	19	29.8	2	3	7	6	1	15	8	26	410	7
Chr02:48481626-48482170	Cluster_42680	545	545	548.3	2.2	531	0.352	.	ACACUCGUAGGACACAUAUUUAGU	88	0.385	24	N5	24	29.7	11	2	0	3	5	19	14	85	392	14
Chr06:15851213-15851978	Cluster_103078	766	961	964.2	5.9	765	0.658	.	AGUGUUCCAAAUGUAGAUUUACCU	217	0.284	24	N5	20	29.6	5	3	5	4	9	35	33	42	808	17
Chr06:29125454-29126213	Cluster_108984	760	735	739.5	1.5	711	0.305	.	AAUACUGAGAUCUUACUUGAGAGU	222	0.283	24	N5	24	29.6	9	3	3	5	6	13	5	40	617	34
Chr04:5545909-5546554	Cluster_68224	646	592	588.7	1.5	581	0.394	.	CUCGAGAUGUACAGUGAUACUGAC	115	0.383	24	N5	19	29.5	12	1	1	3	6	23	15	38	480	13
Chr05:36079442-36080119	Cluster_95409	678	798	795.8	3.0	766	0.510	.	AAGAGACAAUGAAGUCAAGAGAUU	104	0.346	24	N5	21	29.5	5	2	5	4	3	29	23	49	662	16
Chr08:56265571-56266225	Cluster_149670	655	272	275.5	3.1	252	0.320	.	AAACAAGAUGUUCUAAUGAAUUCU	81	0.456	24	N5	20	29.5	2	2	2	2	3	8	10	22	211	10
Chr08:6272195-6272967	Cluster_132257	773	422	422.0	0.0	422	0.216	.	AAGAAGACACAAGUGAAUAAGACU	147	0.384	24	N5	24	29.4	2	0	2	1	6	16	11	29	349	6
Chr09:28761435-28761737	Cluster_166543	303	174	174.0	0.0	174	0.247	.	ACGGAAUACGUGUCGAAUCGAAUA	91	0.299	24	N5	19	29.4	0	0	1	1	1	4	1	10	154	2
Chr02:1221839-1222144	Cluster_20979	306	220	220.4	3.8	188	0.245	.	UAUUAAGAGAUGAACUUUAAGCCU	109	0.323	24	N5	18	29.3	0	0	3	3	3	1	6	9	186	9
Chr03:40417022-40417630	Cluster_59848	609	646	643.3	5.2	567	0.675	.	UAUGAACGAGAAGCAAAUCAACUU	195	0.269	24	N5	18	29.2	8	0	1	4	5	10	5	37	564	12
Chr09:14021257-14021833	Cluster_158217	577	251	246.7	5.2	167	0.378	.	UAUUAGGAAGUGAACUUUAAGCCU	45	0.566	24	N5	18	29.2	4	1	2	1	1	18	5	15	185	19
Chr03:36712115-36713398	Cluster_58073	1284	308	308.0	0.0	307	0.354	.	AUAACUGAACAUGUCAAUGUGACA	98	0.471	24	N5	19	29.1	1	0	1	2	2	5	5	23	265	4
Chr02:42944742-42945285	Cluster_40196	544	522	522.2	1.4	514	0.678	.	AGUGUAAUCAAGGAUAUAGAAACU	213	0.211	24	N5	19	29	2	1	1	0	2	14	8	68	413	13
Chr02:46944014-46944644	Cluster_41928	631	632	631.2	2.1	614	0.578	.	AUUCUCACUUGAGUCGGAGUGCCU	79	0.377	24	N5	19	29	7	2	6	4	6	12	10	41	527	17
Chr09:30049872-30050340	Cluster_167296	469	271	270.0	1.0	267	0.627	.	ACCUUUAUUUUGAUUGUUGUGCCU	102	0.376	24	N5	18	29	0	0	2	2	0	8	5	23	225	6
Chr02:2233279-2233618	Cluster_21460	340	217	223.2	9.4	52	0.249	.	AGAAUAAAGAGAUGAACAAACACU	97	0.286	24	N5	18	28.9	2	3	1	2	1	3	3	29	170	3
Chr07:43121375-43121688	Cluster_125100	314	236	230.8	8.3	64	0.297	.	UAUUACAAAGUAGACUUUAAGCCU	105	0.322	24	N5	19	28.9	1	1	2	0	2	10	6	18	191	5
Chr01:2420099-2420540	Cluster_1372	442	503	504.6	2.3	493	0.243	.	AACCAAGAGAACAAUUGAACUCCU	152	0.324	24	N5	21	28.8	7	1	1	3	2	17	13	32	411	16
Chr02:47091787-47092262	Cluster_41982	476	812	805.3	2.8	717	0.517	.	UCGGAUGUAUACAGUAAUAAUGAC	153	0.284	24	N5	18	28.8	12	3	4	5	14	20	19	89	622	24
Chr03:37004540-37005318	Cluster_58241	779	773	770.1	1.0	707	0.616	.	CUCGGACCCAGUCAUUACGUCGAC	72	0.405	24	N5	18	28.8	4	3	4	3	8	35	21	42	631	22
Chr02:40615120-40615741	Cluster_39190	622	345	333.7	3.0	290	0.470	.	AUCCAAAAAGUCAUUUGUGCUGUU	69	0.478	24	N5	18	28.7	14	4	3	3	5	10	12	35	238	21
Chr04:2457365-2457675	Cluster_66524	311	521	519.9	0.8	518	0.628	.	AGUCCAUCAAAUACUGUAAAUAGA	142	0.344	24	N5	23	28.7	2	0	2	1	0	16	12	37	438	13
Chr06:27265275-27265794	Cluster_108306	520	663	656.9	4.0	419	0.597	.	GAUCCACUCGAUACACAAUUCGUC	81	0.348	24	N5	21	28.7	8	0	4	7	8	25	22	59	488	42
Chr07:44581586-44582074	Cluster_125873	489	407	407.8	3.6	352	0.410	.	AAUUCCAUGUUUGUCGUUAUGAUU	80	0.423	24	N5	18	28.7	11	2	2	2	3	10	9	35	318	15
Chr07:2467507-2468152	Cluster_111442	646	670	681.1	8.3	518	0.573	.	GUCCAGAUCAAAGGAGAUUCAGCC	159	0.373	24	N5	20	28.6	5	4	4	0	5	23	16	52	535	26
Chr01:14798451-14799227	Cluster_6795	777	525	517.7	5.5	438	0.282	.	CUAACGAGUUAGAAUAGACAGCCU	116	0.349	24	N5	24	28.5	2	3	2	5	4	17	10	33	440	9
Chr01:45809263-45809679	Cluster_17719	417	310	309.7	1.8	305	0.242	.	AAUACAGAGACAAUUAUUGAAGAU	95	0.400	24	N5	23	28.5	4	4	0	1	1	9	4	24	257	6
Chr07:48021734-48022173	Cluster_127447	440	808	814.1	2.8	786	0.650	.	AUCUCCAAGUAUUGUCUAUUCACU	256	0.196	24	N5	21	28.5	4	0	3	5	2	11	15	35	724	9
Chr08:7924732-7925368	Cluster_133166	637	626	627.6	3.1	530	0.495	.	UUGGAGACCAACUGAAAACUCAUU	65	0.407	24	N5	23	28.5	7	1	2	7	4	22	25	65	468	25
Chr04:11393932-11395407	Cluster_71189	1476	498	499.8	8.3	220	0.261	.	ACUCCGAGGAUGUGAACAUCUU	53	0.566	24	N5	20	28.4	7	5	3	6	5	46	134	53	211	28
Chr10:38659325-38660157	Cluster_184301	833	507	506.0	3.5	451	0.207	.	AUGAGAUCCAUGACUUAACAAUUU	77	0.432	24	N5	19	28.4	4	1	3	2	5	15	13	49	404	11
Chr06:30968959-30969649	Cluster_109766	691	223	228.8	7.5	170	0.350	.	UGUUAAAAAGUGAACUUUAAGCCU	31	0.543	24	N5	20	28.3	2	0	2	4	6	11	8	14	167	9
Chr07:1655733-1656272	Cluster_111047	540	453	454.3	3.4	416	0.238	.	CAAGUAGAGAACAAGUGACAAGCU	109	0.419	24	N5	18	28.3	2	1	5	4	8	11	13	27	372	10
Chr10:42638767-42639231	Cluster_186508	465	484	485.5	2.2	471	0.523	.	UGAUAUACAAUCGUUUAGAACUUU	73	0.345	24	N5	20	28.3	8	1	2	0	4	4	9	46	387	23
Chr02:4435125-4435608	Cluster_22656	484	398	396.2	2.7	378	0.244	.	AGAGAACCCGACUGUUUAUCCUGU	145	0.352	24	N5	24	28.2	3	2	2	2	2	9	5	28	339	6
Chr04:42244157-42244693	Cluster_80125	537	310	311.0	1.3	308	0.390	.	UCGAAGACUAGUUGAGAACUCACU	66	0.394	24	N5	20	28	1	1	3	0	9	7	7	17	260	5
Chr05:3613595-3614268	Cluster_84189	674	460	452.0	2.8	415	0.296	.	AUUUACAGGAUGUAUGAAACUACC	98	0.422	24	N5	21	28	7	3	1	3	6	11	17	27	371	14
Chr07:1909478-1910152	Cluster_111182	675	1229	1228.1	0.9	927	0.485	.	UGAGAACUAAGUACCGAACGUCUU	214	0.238	24	N5	22	28	9	3	4	5	9	23	20	101	1034	21
Chr09:1021137-1021394	Cluster_151838	258	355	355.6	2.1	315	0.718	.	UGUAAAACCCUGAAUCCAAACCAU	160	0.248	24	N6	22	28	1	1	0	1	4	11	9	21	301	6
Chr09:3743569-3744298	Cluster_153082	730	279	271.8	9.4	99	0.348	.	UUCUUACGGACAGUGAUUACUCAC	112	0.315	24	N5	18	28	1	3	1	2	2	2	3	17	243	5
Chr11:10818782-10819270	Cluster_192569	489	501	500.4	2.3	493	0.641	.	GAACCAAGUACUUACUGAAUGUCU	178	0.353	24	N5	23	28	1	1	6	0	3	10	10	33	423	14
Chr02:6578077-6578631	Cluster_23407	555	383	379.3	4.1	331	0.345	.	AACCAAAGAGGAAGAUGAAGACUU	104	0.491	24	N5	20	27.8	3	0	2	5	2	8	7	25	319	12
stitch_0:2613763-2614358	Cluster_205038	596	994	995.7	3.8	932	0.300	.	CGGCACUCGGUUGUAGAUAAUGAC	99	0.378	24	N5	18	27.8	22	0	8	8	10	23	29	70	796	28
Chr03:44992591-44993185	Cluster_61920	595	305	307.1	1.1	294	0.662	.	AUGACCGUCAAGGACAAACAUCCU	108	0.407	24	N5	18	27.7	0	0	1	1	5	7	10	25	248	8
Chr01:51004037-51004644	Cluster_19853	608	485	482.9	1.9	470	0.373	.	AGAAAGGAUACAGACACAUCAGUC	69	0.394	24	N5	19	27.6	3	0	1	1	6	13	12	41	393	15
Chr05:1784850-1785207	Cluster_83126	358	487	486.3	3.5	464	0.528	.	GACGUCGAACCGGUCAUAACAGAC	145	0.318	24	N5	24	27.6	4	2	2	2	8	9	11	24	400	25
Chr07:4634988-4635643	Cluster_112472	656	452	444.7	18.0	79	0.507	.	UCCUUACAGACAGUGAUUACUCAC	115	0.319	24	N5	20	27.6	3	1	3	2	2	13	14	20	388	6
Chr11:46025520-46025916	Cluster_202407	397	238	238.3	1.6	229	0.794	.	GAAAAACAUAGGACAAACUCACUA	121	0.282	24	N5	19	27.6	3	1	1	1	1	9	4	11	203	4
Chr01:4018936-4019134	Cluster_2125	199	205	205.6	0.5	205	0.234	.	GUCUCAACAGAUCGUCUAUAGGUC	67	0.302	24	N6	22	27.5	0	2	1	1	3	28	5	28	136	1
Chr07:47745716-47746180	Cluster_127305	465	490	487.3	1.6	468	0.465	.	ACAUUUCAUGUUGACUCAUCAAUA	116	0.294	24	N5	22	27.5	1	3	4	2	6	9	9	26	415	15
Chr09:17832567-17832877	Cluster_160382	311	737	741.4	8.1	462	0.604	.	CUCGAUCAGGUAGACCGUCGGCCU	78	0.299	24	N5	23	27.5	13	6	7	6	10	28	31	44	578	14
Chr01:51408049-51408314	Cluster_20063	266	200	204.3	2.4	90	0.250	.	UAUUAAGAAGUGAACAUUAAGCCU	91	0.290	24	N6	21	27.4	0	0	1	0	1	4	6	18	167	3
Chr09:10695882-10697219	Cluster_156549	1338	1307	1292.4	11.6	628	0.789	.	CAAAGAGGACCAACUGCAAUUU	40	0.454	24	N5	22	27.4	44	2	8	11	13	159	412	66	581	11
Chr09:15907941-15908586	Cluster_159279	646	864	862.2	6.2	820	0.441	.	GACGAGUAAGAAAGACUGAAGAGC	108	0.354	24	N5	21	27.4	7	4	5	4	8	20	19	66	705	26
Chr01:2804016-2804900	Cluster_1553	885	481	484.5	5.6	227	0.393	.	ACUGUGAUGAUAAAGAGAAAUGCU	37	0.565	24	N5	19	27.3	5	2	4	3	3	12	14	48	373	17
Chr01:47820511-47821031	Cluster_18503	521	818	819.5	3.0	788	0.330	.	AAAAAGUAGAUACAUCAUUAAUGA	92	0.330	24	N5	19	27.3	9	3	7	4	9	17	14	48	683	24
Chr02:13283939-13284418	Cluster_26459	480	225	225.0	0.0	225	0.364	.	UGUGAGUUCCGAGCUUGUGAAUCU	61	0.404	24	N5	24	27.3	1	0	3	4	3	5	6	11	185	7
Chr06:12547175-12547401	Cluster_101544	227	2337	2338.6	15.0	546	0.622	.	UCAAUUCUGAAUUUUACAAGAGCC	90	0.212	24	N6	18	27.3	104	141	26	49	70	776	172	102	840	57
Chr04:43817548-43817979	Cluster_80941	432	1205	1206.8	1.4	1181	0.344	.	AAAGUCGGAAUCUCAGAUAAAAUC	97	0.234	24	N5	19	27.1	22	6	55	6	10	28	33	80	934	31
Chr07:9790516-9791158	Cluster_115211	643	551	549.9	0.7	539	0.459	.	UCACGACCCAAGAGUAACGAGCCU	51	0.521	24	N5	18	27.1	9	3	15	2	7	13	15	39	431	17
Chr09:1178417-1179002	Cluster_151926	586	705	711.4	6.2	626	0.413	.	AUCACAACGAGACUCUAACAACCU	128	0.360	24	N5	25	27.1	6	1	2	7	3	18	27	47	574	20
Chr02:30083577-30084170	Cluster_33466	594	303	298.1	6.6	228	0.287	.	ACUCGAAAUGACUGUAAUACCAUA	62	0.439	24	N5	23	27	4	2	2	2	2	7	8	26	238	12
Chr07:947493-947772	Cluster_110672	280	230	234.4	5.4	185	0.235	.	UGUUAAGAAGUGAACUAUAAGCCU	81	0.430	24	N6	25	27	0	5	2	1	4	10	4	6	182	16
Chr03:48042341-48042825	Cluster_63329	485	576	588.7	8.5	316	0.368	.	AAGCCAGGACCAAUUGGAUUGGGC	93	0.427	24	N5	18	26.9	4	5	4	2	9	10	12	48	465	17
Chr02:47157998-47158590	Cluster_42014	593	739	737.6	1.1	721	0.547	.	AAAUGUGAGUCUCUGCAACUGCCU	129	0.349	24	N5	19	26.8	3	4	3	5	4	25	14	47	619	15
Chr05:38609710-38610205	Cluster_96777	496	272	270.7	0.8	257	0.688	.	ACUAAAAGAUCAAGACAUCAAUCU	55	0.449	24	N5	23	26.8	5	2	2	3	1	11	5	18	209	16
Chr08:59361801-59362582	Cluster_151269	782	637	640.1	3.9	552	0.485	.	UCUUUUGUCACCUAGACUGAGACU	112	0.386	24	N5	18	26.8	17	1	10	4	5	15	20	39	515	11
Chr03:29466385-29466777	Cluster_54272	393	342	342.7	1.7	316	0.342	.	UAGGUCCAAUGAUCUCUUAAUCAU	126	0.354	24	N5	20	26.7	1	1	2	2	2	10	3	22	292	7
Chr03:49775918-49776409	Cluster_64118	492	239	238.4	0.9	236	0.222	.	AUCAAGAGACUUCUGAGUAAUUCU	103	0.314	24	N5	23	26.7	3	1	0	2	2	9	5	8	207	2
Chr02:3118342-3119029	Cluster_21901	688	495	495.1	0.5	493	0.723	.	UUAAUCCAACGACUUAGGAACCGU	148	0.390	24	N5	24	26.6	3	0	3	2	3	18	15	28	414	9
Chr02:23171423-23172034	Cluster_30015	612	399	399.0	0.0	398	0.594	.	AGAGGAUUGAGAUACUUAUAAGCU	60	0.393	24	N5	23	26.6	3	0	3	4	0	14	15	26	325	9
Chr06:21873062-21873721	Cluster_106108	660	618	616.3	2.3	536	0.518	.	AUGGAAAUCCAGAACUCAUAACUC	119	0.332	24	N5	24	26.6	13	5	4	8	9	20	15	47	477	20
Chr07:8253332-8254599	Cluster_114390	1268	442	444.2	5.1	339	0.751	.	AUUAAAAGAGACAUGUGGAAAACA	109	0.434	24	N5	20	26.6	10	1	2	1	4	11	17	20	360	16
Chr08:58816089-58816767	Cluster_150914	679	513	530.5	6.9	307	0.491	.	UGAAAUACAAUGUCUCUCUAACAU	81	0.423	24	N5	19	26.6	6	1	0	6	5	9	15	31	432	8
Chr01:360975-361863	Cluster_134	889	884	884.4	0.5	874	0.612	.	ACCGAGUCUGAUUAUGAUACCGAU	169	0.379	24	N5	20	26.5	19	5	1	4	9	19	32	50	708	37
Chr01:1029953-1030513	Cluster_551	561	445	444.8	1.0	436	0.690	.	CAAGAACAAACAAGUCACCGGAUU	106	0.416	24	N5	18	26.5	2	1	3	5	9	13	12	42	347	11
Chr01:7865667-7866709	Cluster_4372	1043	625	623.8	1.8	596	0.440	.	CCUGAGAAAUUAGUUAACACUGAU	64	0.429	24	N5	20	26.5	7	1	2	8	8	10	18	38	523	10
Chr01:41028382-41028855	Cluster_15421	474	533	532.9	0.8	529	0.214	.	AGAAGAGAUGAACAAUGAUACUUU	168	0.233	24	N5	20	26.5	4	3	2	1	3	13	20	24	444	19
Chr08:1991130-1991752	Cluster_130242	623	659	659.8	7.6	269	0.533	.	AGGAUCCGUAAGACAAUUGAAAGU	120	0.317	24	N5	18	26.5	5	2	3	6	1	8	8	54	556	16
Chr02:1536635-1537383	Cluster_21140	749	970	960.3	3.1	903	0.369	.	CUCGGAUCCGGUCAUUAUAUCGAC	103	0.375	24	N5	25	26.4	11	5	6	7	9	23	29	79	769	32
Chr02:47710672-47711143	Cluster_42255	472	303	308.4	3.3	188	0.396	.	AAAGAUUGAAUAACAAGAACCACU	102	0.373	24	N5	20	26.4	4	2	2	2	12	3	5	7	257	9
Chr04:14238013-14238434	Cluster_72319	422	244	244.8	1.2	110	0.320	.	AGUGAAACUCUCAACUGUUUAAGU	96	0.279	24	N5	21	26.4	3	2	0	0	2	6	3	17	207	4
Chr05:38472466-38473665	Cluster_96715	1200	461	461.7	2.1	445	0.742	.	AAAGAACCAAGACGUUUCGAACCU	103	0.334	24	N5	18	26.4	2	0	2	0	2	9	12	35	392	7
Chr06:24573077-24573636	Cluster_107187	560	786	782.8	4.7	744	0.393	.	GCACAAAGGGAAAAUAAAGAACUU	80	0.377	24	N5	18	26.4	8	2	8	3	9	33	22	57	629	15
Chr08:56212730-56213454	Cluster_149647	725	329	329.6	0.5	329	0.310	.	UCCAAGAAUGAUAGUUGUUAGAAC	47	0.438	24	N5	20	26.4	2	0	2	1	1	3	14	46	243	17
Chr03:6014702-6015121	Cluster_46472	420	854	822.1	19.1	369	0.653	.	AUGAAAAUCCAGAACUCAUAACUC	209	0.214	24	N5	19	26.3	5	1	2	3	4	29	28	61	700	21
Chr04:45447565-45448094	Cluster_81928	530	785	792.0	6.6	652	0.408	.	AAAUGAGAUUUUGGUAUUCGAUAC	150	0.270	24	N5	21	26.3	5	3	2	6	7	15	13	53	660	21
Chr09:1860695-1861221	Cluster_152181	527	595	600.9	2.3	523	0.503	.	UUCAUGUAGAUUGAAUUUCUGCCU	79	0.366	24	N5	18	26.3	3	2	5	6	9	11	14	35	501	9
Chr01:45668468-45669008	Cluster_17640	541	414	418.4	3.9	397	0.444	.	AUCGGAUAAUCAGUUCAUUAAGAC	95	0.437	24	N5	19	26.2	10	1	2	1	4	10	11	34	337	4
Chr03:38606138-38606811	Cluster_59067	674	443	442.2	5.5	383	0.332	.	AGAAUGUCCAAACCUAUAAAUGAU	73	0.436	24	N5	21	26.2	3	3	5	2	4	13	10	28	358	17
Chr01:8491721-8491836	Cluster_4756	116	139	137.3	9.3	0	0.388	.	ACACUCCGGAAAGUCUACAAAGGC	41	0.381	24	N6	24	26.1	0	1	1	2	2	2	5	10	112	4
Chr05:38092285-38092819	Cluster_96522	535	326	327.4	1.0	317	0.252	.	ACCUGAGCAUUGGAUGAGAAACUU	69	0.405	24	N5	21	26.1	9	0	1	1	1	8	8	36	250	12
Chr06:24696304-24697116	Cluster_107233	813	783	779.4	17.7	353	0.411	.	UAAGCCUAGAACACUCAAUGUGAG	41	0.438	24	N5	19	26.1	14	4	6	12	11	33	26	85	570	22
Chr07:903396-903954	Cluster_110645	559	757	759.0	1.0	744	0.542	.	AUUCUGACAGGACAAGGUCCGCCU	94	0.334	24	N5	24	26.1	6	1	4	8	8	26	24	66	602	12
Chr08:31802828-31803734	Cluster_141121	907	620	623.6	3.6	392	0.637	.	AGUAGAAGCUAAUCCUGACAGGGU	140	0.429	24	N5	18	26.1	14	1	4	5	14	15	19	36	503	9
Chr09:11406132-11407156	Cluster_156950	1025	694	679.8	6.0	563	0.399	.	ACCGUAGAUCAAUGAUUAAAACUU	90	0.481	24	N5	18	26.1	7	0	2	5	10	28	19	61	542	20
Chr09:3184452-3186764	Cluster_152837	2313	1300	1304.7	11.7	600	0.246	.	CUAAGGAUUCCAACAAGUGAAGAU	49	0.566	24	N5	18	26	14	5	5	8	19	180	227	80	748	14
Chr07:40596206-40597025	Cluster_123782	820	741	747.0	2.8	703	0.424	.	AACGAGACAGUGCAUUCAUUUGUA	73	0.355	24	N5	18	25.9	6	1	2	6	1	12	19	48	617	29
Chr08:759293-759821	Cluster_129620	529	337	336.6	1.1	329	0.303	.	ACGUACCAGGAGAGUCUAGACACC	93	0.427	24	N5	19	25.9	3	5	3	2	2	10	7	23	276	6
Chr08:50018459-50019001	Cluster_146390	543	771	771.4	0.5	770	0.623	.	AGAUCCAAUAGACUCAAGUAGUAU	83	0.289	24	N5	18	25.9	11	5	1	7	8	16	12	71	613	27
Chr11:40004114-40004568	Cluster_199121	455	276	275.5	0.5	271	0.225	.	AACCAUAACUACUUGAUUGUAGGA	121	0.402	24	N5	24	25.9	2	1	3	2	4	12	6	20	220	6
Chr04:44353866-44354496	Cluster_81269	631	650	648.4	1.7	638	0.357	.	ACUCGGAUGAUAUUUAUAAAAGAC	156	0.318	24	N5	22	25.8	16	0	3	1	2	13	13	38	546	18
Chr05:39574397-39574850	Cluster_97216	454	218	210.6	8.6	75	0.211	.	UGUUACGAAGUGAACUUUAAGCCU	77	0.330	24	N5	23	25.8	2	1	1	0	3	4	3	7	188	9
Chr05:39578735-39579409	Cluster_97219	675	476	491.2	5.2	364	0.595	.	ACUCAAAUCAAGGUUAGUGAAACU	123	0.397	24	N5	18	25.8	5	2	6	5	2	14	11	37	389	5
Chr08:1152541-1152818	Cluster_129820	278	227	230.6	1.5	218	0.322	.	CGCCUACCAGUCUAGUAAAAGAAC	48	0.432	24	N6	19	25.8	1	0	2	3	5	9	6	16	178	7
Chr04:5727057-5727833	Cluster_68337	777	970	970.9	4.9	867	0.507	.	ACCGAGUGCCGAGUACUCUUUACU	70	0.353	24	N5	22	25.7	8	2	5	2	16	20	19	81	779	38
Chr05:34736667-34737060	Cluster_94660	394	211	208.6	8.8	94	0.284	.	UAUUACGAAGUAGACUUUAAGCCU	56	0.521	24	N5	23	25.7	3	0	3	2	5	8	8	7	166	9
Chr08:54651144-54651740	Cluster_148924	597	549	549.4	0.7	535	0.446	.	UUUCAUUGACCUUAGUUUGAGCCU	98	0.388	24	N5	20	25.7	15	6	2	3	6	14	13	29	452	9
Chr09:31416935-31417485	Cluster_168061	551	1552	1547.8	3.2	1482	0.763	.	AACCGAGUAUAGAACAUCUUUGCU	185	0.261	24	N5	18	25.7	22	3	6	11	8	26	47	98	1297	34
Chr11:9833390-9834163	Cluster_192014	774	828	833.4	2.1	783	0.301	.	CACCGAGACCGAGUGAGAUGACUU	184	0.281	24	N5	18	25.7	7	2	6	3	3	21	30	68	673	15
Chr01:42962893-42963744	Cluster_16462	852	487	482.7	3.2	456	0.760	.	AGAAUAAAGUUGUACUGGUACGAC	167	0.361	24	N5	21	25.6	4	2	1	1	2	9	11	24	427	6
Chr05:37535081-37535660	Cluster_96226	580	188	188.0	1.2	185	0.314	.	AACUCGUAUUGGACUGAUUUGCCU	82	0.436	24	N5	18	25.6	6	1	5	0	2	8	2	8	152	4
Chr07:40576351-40576669	Cluster_123774	319	273	272.9	0.3	268	0.421	.	UUGGAGGAACCAGAGUAAAAAAUC	71	0.418	24	N5	19	25.6	6	0	1	1	3	6	8	21	216	11
Chr08:2308225-2308654	Cluster_130376	430	256	265.1	7.0	198	0.293	.	CCAACACAAGUAGACUUUAAGCCU	74	0.340	24	N5	24	25.6	2	1	0	1	1	6	13	35	190	7
Chr08:8601016-8601556	Cluster_133513	541	537	536.2	1.4	526	0.764	.	UUGAUGAGAUUUAAGACCAAAGCU	118	0.365	24	N5	19	25.6	5	1	1	2	9	15	16	57	414	17
Chr08:59014219-59014846	Cluster_151036	628	682	676.9	3.9	640	0.383	.	AUCCGAAAGAAGGACGAGUAGACC	92	0.419	24	N5	18	25.6	15	2	3	4	6	16	20	50	542	24
Chr08:59266158-59266839	Cluster_151200	682	599	599.9	2.9	592	0.270	.	AGACCGGAAAGAGACCGAAAGACU	67	0.404	24	N5	20	25.6	10	0	5	4	4	20	18	29	493	16
Chr09:1862818-1863499	Cluster_152183	682	594	594.5	9.2	443	0.364	.	AAGGAUGAUUAAGUCUAAUUGAUU	80	0.428	24	N5	20	25.6	12	0	3	11	3	14	22	62	453	14
Chr11:7259803-7260261	Cluster_190449	459	411	411.0	0.0	411	0.217	.	AGGACAACAAGAUAAAUGCAUUGU	262	0.148	24	N5	18	25.6	0	1	0	0	2	2	3	10	391	2
Chr02:915165-915401	Cluster_20848	237	338	338.0	2.8	294	0.361	.	UAAUAUGGUAUUAGAACCGAGCCU	102	0.399	24	N6	18	25.5	11	1	5	4	3	14	7	16	264	13
Chr02:29310715-29311774	Cluster_33064	1060	558	557.5	5.0	501	0.455	.	CUUUUGCAGGUACCAUCUGAGCCU	82	0.470	24	N5	20	25.5	9	4	2	1	5	18	13	37	449	20
Chr08:3745270-3745884	Cluster_131105	615	222	221.9	2.6	200	0.288	.	GGGAGAAACCAAUGCUCUAAUCAU	22	0.536	24	N5	18	25.5	3	1	1	2	2	13	8	20	164	8
Chr11:2486882-2487186	Cluster_188104	305	339	344.8	4.8	292	0.442	.	ACACGUAUCGGACACAAUAAUAUG	70	0.345	24	N5	19	25.5	1	1	1	3	1	18	14	19	279	2
Chr11:29697488-29697890	Cluster_196629	403	306	305.5	0.9	301	0.239	.	ACAAGACACAAGUAGAGUCAGCCU	77	0.294	24	N5	25	25.5	1	1	1	3	5	9	8	19	256	3
Chr01:2952702-2954124	Cluster_1624	1423	1208	1211.1	9.2	903	0.613	.	AAAUAAACCAAGAUACUUAACUCU	101	0.440	24	N5	18	25.4	18	7	12	8	13	39	32	93	923	63
Chr02:38117843-38118339	Cluster_38033	497	685	686.0	2.6	645	0.282	.	AGAAGACAAUCUGACGAUCAAGUU	193	0.343	24	N5	21	25.4	6	4	9	6	5	15	15	43	565	17
Chr05:5593621-5594279	Cluster_85350	659	897	882.1	10.1	719	0.642	.	AAAAUUGAUUCUGACUUUGGCAUC	107	0.321	24	N5	18	25.4	7	1	6	8	7	16	22	66	740	24
Chr05:38552746-38553316	Cluster_96753	571	605	605.0	0.0	601	0.679	.	GGAACCGGAAGAGACUUAGAAGCU	124	0.359	24	N5	23	25.4	6	1	0	3	7	4	22	33	513	16
Chr07:48269396-48269822	Cluster_127554	427	407	409.2	15.6	210	0.769	.	AAUGAAAGACUUUAAUCUCUAGUC	141	0.297	24	N5	20	25.4	2	0	2	2	2	6	8	31	347	7
Chr08:10174416-10175077	Cluster_134519	662	323	324.0	1.6	317	0.762	.	UUAAGUGAAUCGGUCCUAGAUGAC	105	0.443	24	N5	20	25.4	3	0	0	5	0	11	7	22	268	7
Chr05:30249610-30249995	Cluster_92238	386	198	198.0	0.0	198	0.207	.	ACUUAUUAGACCAUCUGUAUCGGA	83	0.323	24	N5	21	25.3	1	0	0	0	2	8	6	15	162	4
Chr07:8743375-8743770	Cluster_114635	396	293	287.3	6.9	126	0.778	.	AAUGAAAGGCUCUAAUAUCUAGUC	150	0.246	24	N5	19	25.3	8	1	0	1	1	4	1	14	260	3
Chr09:35980594-35981061	Cluster_170743	468	1187	1185.2	0.7	1176	0.743	.	UUCACCGAGAAUAUGAUUGAGAAU	381	0.144	24	N5	22	25.3	13	3	7	6	7	13	17	44	1062	15
Chr11:39877141-39878202	Cluster_199045	1062	709	713.1	4.0	660	0.481	.	AAGAACUAGGUACGUCAUUAGACC	131	0.336	24	N5	20	25.3	8	5	3	3	7	23	16	39	587	18
Chr02:3833923-3834668	Cluster_22306	746	675	681.0	5.9	553	0.361	.	ACCGAAGAAGGAAGACGAAGACUU	38	0.364	24	N5	24	25.2	14	1	9	6	8	11	15	43	552	16
Chr03:50138720-50139052	Cluster_64284	333	424	424.0	0.0	424	0.224	.	AGAAACAACGAACUUUGAGUUAGU	132	0.259	24	N5	19	25.2	2	1	1	2	1	15	12	55	319	16
Chr04:37631491-37631930	Cluster_77526	440	431	430.7	0.5	429	0.473	.	AAACGAAAGACUUGACUAAAGACU	57	0.332	24	N5	20	25.2	3	2	1	1	4	8	7	26	375	4
Chr05:35151127-35152089	Cluster_94876	963	479	477.2	6.7	365	0.505	.	UCAGAUCCAAUAGAAUUCAAUUGU	42	0.520	24	N5	18	25.2	5	3	2	4	4	14	14	33	393	7
Chr06:29964572-29965141	Cluster_109348	570	1042	1043.8	1.8	1031	0.679	.	ACAACAUCGAGUGUCAGACAUUGA	154	0.302	24	N5	19	25.2	5	6	6	10	3	32	22	77	855	26
Chr07:6614095-6614602	Cluster_113413	508	530	529.3	2.2	473	0.726	.	AGAAUCCUAUCCAUCAAUCUCUGA	255	0.272	24	N5	18	25.2	11	2	5	2	5	12	12	31	439	11
Chr08:9112906-9113357	Cluster_133850	452	139	139.0	1.4	121	0.317	.	AAUGGAUGAAAGUUUUUCUAAAGC	52	0.417	24	N5	21	25.2	3	1	0	1	1	4	2	14	112	1
Chr08:13360448-13361097	Cluster_136120	650	339	336.2	1.6	313	0.720	.	AAUAUUCAAGUAGAAAGAUUCGCU	125	0.375	24	N5	18	25.2	3	1	1	0	1	5	8	32	280	8
Chr08:49293289-49293872	Cluster_146027	584	1208	1206.8	3.9	1135	0.455	.	AAAGAGGAUUUAACACUCGGUUGU	122	0.276	24	N5	22	25.2	13	5	5	8	7	27	38	101	979	25
Chr02:2368358-2368906	Cluster_21523	549	646	645.8	1.1	628	0.246	.	AGAGGAAACAGGAACAAUCGUUCU	140	0.344	24	N5	23	25.1	3	4	1	1	3	18	16	38	546	16
Chr03:2851216-2851693	Cluster_44498	478	337	337.4	0.5	334	0.344	.	AAUUUAUGUUUAACGUUUUAGCUC	102	0.323	24	N5	20	25.1	3	1	0	0	0	4	10	36	276	7
Chr03:42361755-42362911	Cluster_60692	1157	619	618.6	0.5	608	0.527	.	AAAGAAUUCUAGUUUAUAGCGUAC	74	0.446	24	N5	24	25.1	12	1	4	3	5	14	19	48	499	14
Chr11:49583876-49584299	Cluster_204266	424	448	447.9	2.3	432	0.779	.	UAGAAGUAAUCCAAGACUAAACCU	177	0.324	24	N5	23	25.1	2	1	2	1	4	9	3	43	376	7
Chr01:44073941-44074350	Cluster_17045	410	921	922.5	5.5	891	0.681	.	AGUCUAGAACAAACAAGUGAGAGU	149	0.345	24	N5	25	25	36	3	10	5	9	30	23	37	750	18
Chr05:38331203-38331530	Cluster_96654	328	245	245.7	0.5	243	0.282	.	GACAUGUGAUCCAUCGUACGGCCU	60	0.478	24	N5	20	25	5	1	2	0	3	6	4	16	196	12
Chr06:24963029-24964101	Cluster_107338	1073	519	495.5	11.7	286	0.358	.	AACCAGUUGUCAUUUGUAUGAACC	26	0.493	24	N5	19	25	5	0	8	2	5	8	17	42	422	10
Chr07:7922355-7923325	Cluster_114191	971	754	742.2	11.4	406	0.329	.	AUGAAAACAGAGAACAAGGAACCU	80	0.472	24	N5	22	25	7	3	2	1	6	24	26	70	587	28
Chr08:1684198-1684929	Cluster_130116	732	576	574.1	1.3	554	0.514	.	GAGAGUUGUUGGCUUUAUCGAGUC	93	0.354	24	N5	18	25	5	1	2	3	6	22	16	45	460	16
Chr09:36460739-36461217	Cluster_171019	479	542	543.8	1.3	538	0.515	.	AGUUUGGAUGAUAUCUGUAAAAGA	195	0.225	24	N5	22	25	4	0	3	3	1	9	6	30	481	5
Chr02:39068715-39070223	Cluster_38530	1509	590	587.7	3.8	523	0.641	.	AAACAAGACUCAACUCCAUGAUCU	125	0.488	24	N5	20	24.9	9	3	3	8	4	12	20	27	487	17
Chr03:1746310-1746785	Cluster_43885	476	465	467.4	4.0	453	0.471	.	AGAGGGUCCCGGGUAGUAGAUGCC	100	0.404	24	N5	25	24.9	2	1	2	2	4	14	14	30	381	15
Chr09:30434547-30434790	Cluster_167523	244	150	150.0	0.0	150	0.307	.	UUUAGAGUGAAAGUUGUACAUGAC	37	0.473	24	N6	21	24.9	2	1	0	1	1	4	5	15	118	3
Chr11:1095123-1095439	Cluster_187432	317	275	263.3	9.1	83	0.262	.	UAUUAAGAAGUAGACUUUAAGCCU	129	0.335	24	N5	23	24.9	0	0	1	0	6	6	5	14	234	9
Chr02:1849061-1849561	Cluster_21276	501	551	552.9	2.7	509	0.445	.	AGGUAGACCAGGCUUCGGAUAGCC	55	0.426	24	N5	22	24.8	12	4	4	2	10	22	22	24	438	13
Chr02:18746405-18746592	Cluster_28137	188	837	827.6	11.5	138	0.450	.	UGGACUCAAUCCUCACAAAUGCCA	132	0.222	24	N6	18	24.8	17	24	6	7	10	85	54	31	586	17
Chr03:36694364-36694905	Cluster_58064	542	736	746.6	7.7	575	0.423	.	GAGUGUUAUCAACGACCUGACCGU	55	0.341	24	N5	20	24.8	9	1	2	4	4	13	14	46	620	23
Chr03:42538278-42538760	Cluster_60801	483	141	139.4	3.1	108	0.234	.	AAUCUGAUCAUACAACGUUGUAGU	78	0.369	24	N5	18	24.8	1	0	1	0	4	1	3	8	122	1
Chr03:47604446-47604948	Cluster_63081	503	334	333.0	1.8	318	0.485	.	UAUUGGCGUACAAGAUUAGAAACU	56	0.377	24	N5	19	24.8	3	0	3	2	6	8	9	29	260	14
Chr03:48819195-48819792	Cluster_63660	598	337	339.5	1.7	324	0.763	.	UACUCAGGAGAAAACGUUGACCGU	87	0.398	24	N5	18	24.8	11	2	1	4	6	10	7	24	269	3
Chr06:22768032-22768659	Cluster_106447	628	1196	1206.5	9.6	1012	0.400	.	CACUGUCACUCCAAGCUUCUUGCU	85	0.376	24	N5	20	24.8	18	8	8	12	8	33	46	74	955	34
Chr06:25108749-25109340	Cluster_107408	592	277	267.7	6.1	163	0.368	.	AAAGGAAUUCCAACAGGACUUUGC	73	0.375	24	N5	21	24.8	3	0	2	2	5	8	6	12	237	2
Chr08:14809172-14809632	Cluster_136927	461	451	459.9	7.9	365	0.259	.	UAUAGAAGAAUGGACUUUAAGCCU	77	0.386	24	N5	19	24.8	2	1	6	3	3	17	18	42	346	13
Chr02:3390742-3391507	Cluster_22068	766	1018	1016.1	5.1	908	0.202	.	CCGAGAUUCGAUCUAUCUGACCGA	49	0.328	24	N5	18	24.7	9	4	5	8	8	26	27	63	841	27
Chr02:37229253-37230114	Cluster_37549	862	746	739.3	1.7	646	0.673	.	ACUUGACUGUCCGAGACUUGGUCU	62	0.391	24	N5	24	24.7	5	1	3	6	9	32	18	36	620	16
Chr03:40586757-40587257	Cluster_59922	501	173	172.3	1.2	168	0.208	.	UAUUUAAGAUACGUGUCUGAGCCU	69	0.410	24	N5	23	24.7	0	2	1	2	3	8	4	9	140	4
Chr03:49049253-49049579	Cluster_63775	327	207	206.0	0.8	174	0.304	.	AAAUGGCAUGUCAGUGUUGAACAC	50	0.430	24	N5	18	24.7	2	1	2	2	2	7	10	14	159	8
Chr03:51918699-51919364	Cluster_65144	666	762	763.2	4.7	694	0.684	.	UCACGAAAUACGGUUAUAACUCAC	115	0.332	24	N5	22	24.7	8	1	2	9	10	21	20	58	615	18
Chr06:19717427-19718522	Cluster_105098	1096	575	577.6	2.4	561	0.750	.	AGGAUUGAAACACUCUUAAAGUGU	89	0.416	24	N5	19	24.7	8	1	3	3	2	11	16	43	477	11
Chr03:3178727-3179215	Cluster_44693	489	234	235.9	1.3	218	0.303	.	UCAUAAUAGAUUUUUUGAAAGCCU	92	0.389	24	N5	19	24.6	2	2	1	2	1	6	7	9	202	2
Chr05:38603075-38603606	Cluster_96772	532	699	697.8	4.1	617	0.524	.	AGGUUCUAAGGAUGUUUUUCUCUU	129	0.256	24	N5	18	24.6	5	3	0	2	3	16	11	85	551	23
Chr07:49502245-49502897	Cluster_128117	653	932	919.8	4.4	823	0.560	.	AGAGUCAAUCGUCAUAUUUGAGGU	172	0.263	24	N5	21	24.6	5	2	4	3	5	21	16	74	771	31
Chr07:51230745-51231332	Cluster_129006	588	463	464.8	1.9	454	0.717	.	AGGAACAACUUCUUUUGAAUUAGU	180	0.268	24	N5	25	24.6	4	1	0	0	2	6	10	23	405	12
Chr08:606637-607518	Cluster_129530	882	333	339.8	9.0	217	0.679	.	GACUAGACGACAAGAUACAAAGCU	84	0.423	24	N5	22	24.6	3	0	1	3	3	21	8	16	271	7
Chr08:58007007-58007614	Cluster_150520	608	771	775.3	2.6	753	0.518	.	AUUCAAGCGGAGUACUUACGAGCU	151	0.377	24	N5	22	24.6	12	0	2	7	8	27	29	63	599	24
Chr09:2950725-2951226	Cluster_152718	502	858	861.8	3.7	716	0.552	.	UAGAAGAACAGACUAAUCACUAGC	55	0.351	24	N5	20	24.6	10	5	2	7	8	23	25	80	670	28
Chr10:2541974-2542340	Cluster_173083	367	294	297.6	3.3	85	0.269	.	AUAGAGACCCAAGACCAAACCUUU	109	0.333	24	N5	23	24.6	2	1	0	1	4	9	11	13	250	3
Chr03:850763-851165	Cluster_43367	403	274	275.4	3.1	257	0.507	.	UAAAACGGACAAUACUUCAAAUAU	94	0.208	24	N5	24	24.5	3	0	0	0	2	1	2	13	248	5
Chr03:2290978-2291550	Cluster_44188	573	228	238.7	6.6	156	0.250	.	UUAAUUCCUGAGGACAUUGUCGUC	67	0.452	24	N5	21	24.5	4	2	0	1	2	6	9	11	190	3
Chr04:2067468-2068482	Cluster_66315	1015	757	757.7	0.8	752	0.621	.	AUCGAAGAUAAGACCAAUGUACAU	152	0.351	24	N5	18	24.5	8	2	3	3	7	13	15	57	621	28
Chr08:6203865-6204289	Cluster_132241	425	281	285.5	14.8	63	0.253	.	AGAAUAAAGAGAUGAACAAACACU	107	0.363	24	N5	18	24.5	4	1	2	1	2	8	7	26	228	2
Chr08:57872429-57872947	Cluster_150441	519	366	363.3	2.1	163	0.648	.	GAUUCCAGCGUAGACUUGUCUAAU	99	0.380	24	N5	19	24.5	6	1	0	2	6	12	4	19	309	7
Chr09:10670681-10671603	Cluster_156536	923	779	774.6	19.8	252	0.456	.	AGUCAACUCUGCCUAUGUUCAGGU	75	0.456	24	N5	20	24.5	7	5	4	5	8	27	24	62	629	8
Chr04:45202893-45203496	Cluster_81744	604	595	594.0	1.0	590	0.524	.	AACUGAUUUGUCCAAGACUCGUCU	91	0.393	24	N5	20	24.4	3	5	1	6	6	25	18	44	477	10
Chr08:50248524-50249031	Cluster_146545	508	216	204.4	6.9	14	0.204	.	AAGUCGUACCAAGUUGACACAACU	125	0.255	24	N5	18	24.4	3	1	0	1	2	1	2	6	181	19
Chr08:56497785-56498141	Cluster_149788	357	359	360.3	2.3	337	0.674	.	CUGAUAAGACCAACAAACAUUCGU	46	0.412	24	N5	21	24.4	7	0	3	4	1	10	19	39	253	23
Chr09:11505637-11506220	Cluster_156998	584	498	498.5	0.9	489	0.327	.	UCGAAGUGUACAGUAAUUAAUGAC	105	0.464	24	N5	25	24.4	5	4	1	4	4	12	11	41	397	19
Chr09:13002158-13002491	Cluster_157736	334	421	420.8	0.4	417	0.784	.	AUAAAAGAUCCAAGACACUUAUCU	169	0.292	24	N5	22	24.4	5	0	2	1	2	9	9	31	349	13
Chr09:17791136-17791766	Cluster_160347	631	482	481.8	0.4	478	0.562	.	AACCGAUCUUGAUAUACUCAGAAU	98	0.317	24	N5	19	24.4	4	2	0	2	5	11	15	20	420	3
Chr01:44387335-44388180	Cluster_17173	846	898	907.4	4.9	676	0.748	.	CCGAGAAAGCCCAACCUGAAGAGC	79	0.369	24	N5	23	24.3	9	3	2	4	9	28	23	61	733	26
Chr01:50299229-50299755	Cluster_19493	527	1555	1554.8	1.2	1534	0.219	.	GUUAACUCAACCUGGACUUGGCCC	81	0.281	24	N5	20	24.3	16	4	7	7	8	63	63	117	1236	34
Chr02:47747590-47748283	Cluster_42271	694	754	754.6	1.9	741	0.459	.	AAGCGAACAAUACUUCAAAUGGAU	66	0.345	24	N5	24	24.3	11	3	6	8	4	20	21	94	571	16
Chr07:7784949-7785621	Cluster_114103	673	392	376.2	7.6	222	0.702	.	CGCAACUCGUGACUGAUCAUUGGU	121	0.383	24	N5	18	24.3	7	0	1	1	4	9	9	25	329	7
Chr09:12844087-12844840	Cluster_157658	754	694	703.4	9.8	462	0.731	.	AAAAUUGUUUCUGACUUUGGCAUC	162	0.344	24	N5	23	24.3	1	2	5	4	8	15	13	39	598	9
Chr11:2075938-2076722	Cluster_187918	785	500	499.6	0.7	496	0.380	.	AUCGAGAGUGUACCAAUAAAAGAU	33	0.488	24	N5	18	24.3	4	0	2	4	10	14	11	42	399	14
Chr01:47680838-47681604	Cluster_18467	767	1873	1856.9	11.9	1197	0.270	.	AACUGAGACCAUGGAAUCCUGACC	93	0.292	24	N5	18	24.2	52	3	27	13	18	61	60	123	1481	35
Chr06:1504614-1505571	Cluster_98307	958	288	290.4	2.1	283	0.208	.	ACACAAGAAUGUCUUCUGGACGCU	141	0.361	24	N5	21	24.2	10	0	3	0	2	3	6	10	249	5
Chr06:26103042-26103692	Cluster_107808	651	405	406.0	1.3	395	0.647	.	AUUGGUAACUCACACUGUCAUAGG	142	0.296	24	N5	18	24.2	2	1	2	0	5	6	9	22	350	8
Chr10:33533712-33534470	Cluster_181532	759	623	624.1	1.0	620	0.310	.	ACCGUUCCAGUGUAACUAGAAGAC	123	0.271	24	N5	23	24.2	8	4	5	0	6	7	28	44	515	6
Chr01:50694079-50694597	Cluster_19685	519	336	342.5	5.2	232	0.250	.	AAUACCGUGAUUGACCAUAACAAU	91	0.411	24	N5	25	24.1	2	1	0	0	3	9	11	25	276	9
Chr02:42860373-42860749	Cluster_40159	377	1087	1092.2	5.2	1004	0.613	.	ACCUGUAGAAGAUAGUCCAACGCU	151	0.256	24	N5	21	24.1	7	5	7	7	6	21	19	81	919	15
Chr03:44719308-44719891	Cluster_61812	584	618	617.0	1.3	558	0.267	.	AGAGAACUCCGAUCAAGUCAAUGA	54	0.354	24	N5	18	24.1	5	0	2	1	9	17	16	39	514	15
Chr04:2630050-2630999	Cluster_66607	950	361	361.2	1.5	348	0.717	.	AGAACCAGACGUCAUGUGGAUAUC	115	0.418	24	N5	20	24.1	4	2	4	3	1	6	4	19	309	9
Chr01:47892032-47892484	Cluster_18545	453	417	418.3	1.0	416	0.345	.	AAUGACAGUCUGAUAAUGAAUGAC	111	0.336	24	N5	18	24	2	0	0	4	3	11	12	25	343	17
Chr02:3167226-3167793	Cluster_21925	568	399	403.7	2.7	384	0.356	.	GAUACACAGGUCGAGAAAUAACCC	91	0.469	24	N5	19	24	9	0	0	7	3	13	7	39	312	9
Chr02:4312399-4312931	Cluster_22596	533	934	934.4	0.5	932	0.271	.	AACCCGGACAUACUUAUCACUAGU	159	0.228	24	N5	19	24	10	3	0	5	11	16	29	95	740	25
Chr02:46873230-46873567	Cluster_41892	338	442	440.7	5.2	335	0.369	.	UCUUAACGAGAGUUUGUUGGGCCU	147	0.290	24	N5	23	24	3	1	3	0	4	11	18	36	359	7
Chr03:44862745-44863310	Cluster_61874	566	208	211.6	5.9	63	0.245	.	AAACGACCAGACUCAUUUAGAAUC	44	0.505	24	N5	19	24	3	1	1	5	0	7	0	11	171	9
Chr05:4738755-4739348	Cluster_84852	594	202	198.8	2.4	159	0.426	.	AUAAUAAGGGCCAGUUUUCAUGAC	57	0.396	24	N5	20	24	2	0	1	0	3	3	6	20	159	8
Chr05:37226815-37227286	Cluster_96080	472	506	496.8	15.2	279	0.769	.	UAUUACGAAGUAGACUUUAAGCCU	184	0.338	24	N5	21	24	8	3	2	2	3	16	18	36	406	12
Chr07:2711559-2711994	Cluster_111542	436	446	440.9	3.5	379	0.673	.	CAAUAGUUCCAAACCUGAUACAUU	137	0.352	24	N5	23	24	8	0	3	8	1	13	10	41	342	20
Chr03:43688051-43688930	Cluster_61334	880	505	506.9	2.9	471	0.499	.	CGGAGCAUGACAUUCAAAACAGAA	27	0.529	24	N5	20	23.9	3	2	1	6	8	17	16	30	399	23
Chr04:5660613-5661235	Cluster_68290	623	191	190.8	0.4	164	0.387	.	AACGAACUAAACAAAA	15	0.518	24	N4	22	23.9	30	0	4	1	2	4	5	11	122	12
Chr05:38009056-38009413	Cluster_96484	358	340	339.8	0.4	339	0.282	.	AAGCGAUGAGACUGUAUGUUGAUU	82	0.365	24	N5	24	23.9	2	1	2	3	3	8	8	25	283	5
Chr03:2362340-2363542	Cluster_44228	1203	527	542.9	5.0	442	0.548	.	AGAGGAGACAGAAUAAUUAAGUUC	97	0.425	24	N5	20	23.8	10	3	3	4	4	13	11	65	406	8
Chr03:50516868-50517496	Cluster_64475	629	422	415.6	2.7	289	0.469	.	UGUGUUGGAGAUCUCACAUCGCCU	30	0.526	24	N5	20	23.8	7	64	5	5	11	18	17	36	247	12
Chr06:4594955-4595765	Cluster_98828	811	112	113.4	0.5	110	0.259	.	ACGAUAUGUCCAAAAAAAACUCUU	53	0.464	24	N5	18	23.8	0	0	3	1	0	3	6	10	87	2
Chr06:21728946-21729714	Cluster_106031	769	506	502.7	4.2	459	0.453	.	AACUGUAUGGGCCAGAUACGACCU	68	0.397	24	N5	22	23.8	9	2	3	5	5	23	22	32	397	8
Chr08:20906875-20907714	Cluster_138786	840	921	925.3	21.3	283	0.402	.	AGGACCAAGAACACUAGAAUCAGG	142	0.370	24	N5	18	23.8	9	6	2	5	8	31	12	53	767	28
Chr08:56959212-56959739	Cluster_149993	528	616	616.5	1.6	608	0.312	.	GGAGGAAUAGGACAAAGGAAACUU	68	0.352	24	N5	19	23.8	7	1	0	6	8	15	21	42	508	8
Chr01:43447655-43448111	Cluster_16740	457	435	441.7	4.6	359	0.372	.	UGCACGAGAUGUGGGUAUGAAGCC	80	0.354	24	N5	24	23.7	7	3	1	2	7	15	9	30	353	8
Chr02:43888852-43890208	Cluster_40560	1357	405	397.7	7.4	251	0.541	.	AAUUACAUCAUACCAAAGCGUAGA	72	0.541	24	N5	20	23.7	3	1	2	5	5	9	15	26	329	10
Chr03:2088139-2088398	Cluster_44070	260	327	327.9	0.3	327	0.278	.	AAAGAACGAUAAGACUGAAAACU	77	0.333	24	N6	24	23.7	2	1	1	2	0	8	7	87	202	17
Chr08:55060885-55061193	Cluster_149071	309	318	312.3	4.9	262	0.340	.	UAGUCGACGUGAGAUUUCCUACAC	114	0.289	24	N5	25	23.7	2	0	2	4	0	9	11	16	270	4
Chr02:12927299-12927874	Cluster_26245	576	320	317.7	8.9	168	0.234	.	UAUUACGAAGUAGACUUUAAGCCU	98	0.409	24	N5	20	23.6	0	2	1	0	1	9	6	28	270	3
Chr02:46896138-46896701	Cluster_41901	564	458	457.2	1.0	449	0.614	.	UUUGCAAGUAGAGUUCCACAGAAU	65	0.472	24	N5	18	23.6	4	2	4	2	3	16	11	27	378	11
Chr03:8136470-8136772	Cluster_47811	303	144	143.7	0.5	143	0.285	.	AUUGAUGUAGAUGACAACGAUAGU	42	0.444	24	N5	21	23.6	2	0	0	0	3	2	3	10	116	8
Chr03:51607836-51608460	Cluster_64992	625	386	383.7	3.3	340	0.593	.	AUCCGUUUGACUUAUCAGAUCAUC	84	0.440	24	N5	18	23.6	11	2	6	2	2	9	11	32	298	13
Chr09:3179362-3181868	Cluster_152835	2507	1120	1121.5	18.3	577	0.223	.	AAUCUUUCUUUCUUCUCGCGUGCU	18	0.658	24	N5	23	23.6	14	2	14	7	16	225	178	81	571	12
Chr09:31537446-31537942	Cluster_168131	497	241	238.8	5.6	167	0.481	.	AUUGAGAUCCGUAACUAGUUUAUA	21	0.548	24	N5	18	23.6	3	2	1	3	4	11	11	16	185	5
Chr11:21078482-21078669	Cluster_195396	188	1095	1101.4	13.8	75	0.598	.	AGGUCCCAAAACAGAACUUAUGUC	114	0.267	24	N6	21	23.6	35	34	9	19	22	145	122	71	606	32
Chr01:41457948-41459193	Cluster_15648	1246	422	413.5	5.8	342	0.348	.	AAACAAACAAGGUAGUCACUCGUU	126	0.507	24	N5	18	23.5	5	1	3	5	3	19	16	23	336	11
Chr01:44062148-44062551	Cluster_17039	404	204	201.2	3.6	185	0.441	.	AACAAGUGGAGAGUACUCUCAACU	25	0.471	24	N5	24	23.5	0	1	1	3	4	7	4	10	169	5
Chr02:37740008-37741213	Cluster_37854	1206	517	515.1	2.8	215	0.772	.	UGAGAACCAAAACAACCGAUUGAU	109	0.356	24	N5	19	23.5	2	1	2	2	3	9	14	33	434	17
Chr03:32225792-32226266	Cluster_55661	475	273	272.8	4.1	258	0.440	.	UAUUAAGAAGUAAACUCUAAGCCU	85	0.418	24	N5	24	23.5	4	0	0	2	6	6	7	12	230	6
Chr04:9966172-9966835	Cluster_70526	664	498	495.2	2.3	369	0.482	.	UUAGAAUCAACCGGCGAAGCGAGU	97	0.426	24	N5	18	23.5	4	3	3	2	4	13	18	30	413	8
Chr04:43589056-43589567	Cluster_80806	512	507	507.4	3.2	464	0.702	.	UCCAAUACCGUCUUGACAGUGGGU	109	0.329	24	N5	18	23.5	23	1	11	2	4	8	15	32	407	4
Chr06:19266843-19267308	Cluster_104910	466	679	682.4	2.0	652	0.373	.	CGUUCAAGCAUGAUUAAUCAAGUU	84	0.330	24	N5	18	23.5	6	2	3	6	3	20	15	43	571	10
Chr06:31198465-31198848	Cluster_109890	384	349	348.3	2.6	317	0.350	.	AUAAAUCCAACCGUUAGUCACUGU	99	0.381	24	N5	18	23.5	3	3	2	2	7	11	7	22	280	12
Chr07:40273012-40273713	Cluster_123602	702	273	273.0	0.0	273	0.637	.	AGACUAAAAGACAAGGUUGAACCU	53	0.484	24	N5	19	23.5	0	1	4	0	2	6	3	26	224	7
Chr07:51574174-51574802	Cluster_129174	629	357	354.0	6.2	281	0.650	.	AGAGUUUGUUGGUCUUAUCAGAUC	113	0.406	24	N5	25	23.5	3	1	1	3	4	11	8	25	289	12
Chr08:49912434-49913158	Cluster_146350	725	526	526.5	6.4	479	0.553	.	CGAAUGAGAGUACCUGUAGAAGGC	115	0.411	24	N5	18	23.5	8	3	4	6	10	10	20	32	420	13
Chr08:54847637-54848380	Cluster_148989	744	704	704.5	1.1	700	0.425	.	UGACGGAGUUCUGAUAUCCAAAAU	65	0.406	24	N5	18	23.5	7	1	5	4	5	17	29	52	561	23
Chr09:18457598-18459410	Cluster_160713	1813	739	741.3	5.4	609	0.299	.	AAUGUAUUACCGAAUAGCCGAGAA	59	0.461	24	N5	19	23.5	7	4	1	11	11	25	18	64	581	17
Chr11:1807594-1807893	Cluster_187814	300	210	211.4	0.7	196	0.310	.	AAACAAGAUCACUCCAAAGAAACU	93	0.324	24	N6	19	23.5	6	1	2	1	0	3	1	9	184	3
Chr11:3365593-3366099	Cluster_188530	507	673	674.8	2.3	648	0.517	.	UUCGAGCUGUCCAAUUUUUCAAGU	45	0.380	24	N5	23	23.5	5	0	5	2	7	25	19	41	554	15
Chr11:3928061-3928787	Cluster_188813	727	910	910.1	2.2	879	0.490	.	UCGGCGUUCUACUCAGAGACUGAG	65	0.370	24	N5	19	23.5	19	0	6	9	8	22	42	58	727	19
Chr03:33530943-33531705	Cluster_56386	763	469	468.5	0.5	467	0.753	.	CCGAAAACAGAAGACAGAGAAGUC	79	0.365	24	N5	23	23.4	4	1	3	1	1	14	10	40	389	6
Chr03:35874063-35874757	Cluster_57677	695	361	363.2	3.3	348	0.648	.	UUUGAGAGACGUAUGUCUGAGCCU	116	0.385	24	N5	18	23.4	2	2	0	3	5	12	14	13	307	3
Chr07:39561106-39561774	Cluster_123218	669	168	166.4	2.1	156	0.304	.	AGUUGUCAAGUCACGUGUAAGACU	50	0.476	24	N5	18	23.4	1	1	3	0	4	1	3	11	140	4
Chr07:48671282-48671613	Cluster_127719	332	208	209.0	1.3	188	0.423	.	AUUACAAGUAUCCAAGAAGUCUCU	38	0.423	24	N5	23	23.4	0	2	2	3	2	13	5	29	144	8
Chr08:2637422-2637647	Cluster_130548	226	267	267.0	0.0	267	0.255	.	AUGAGAAGAUUAGUUGUAGUUGAC	141	0.288	24	N6	18	23.4	0	1	0	1	1	1	3	14	240	6
Chr09:37041575-37042061	Cluster_171400	487	855	855.0	0.0	853	0.680	.	GAUUCGGAUUCCAAUGAUCUGCUU	170	0.206	24	N5	19	23.4	8	1	3	4	6	10	11	34	759	19
Chr10:38147338-38147773	Cluster_183962	436	285	286.8	0.9	283	0.270	.	GAGAAUUGUUGUGCUUAUCAGCUC	54	0.351	24	N5	22	23.4	2	1	1	2	5	6	7	17	241	3
Chr11:7208536-7208929	Cluster_190430	394	225	224.5	2.0	213	0.204	.	GCACAAACCAAUGUAGAAUCGCAU	72	0.364	24	N5	22	23.4	1	0	2	0	2	16	5	18	177	4
Chr11:9397649-9398317	Cluster_191714	669	183	182.7	1.3	156	0.322	.	AAAAGAUCCAUGCUACUUAGAGUU	50	0.426	24	N5	25	23.4	3	0	1	1	0	2	4	20	149	3
Chr01:51680283-51681060	Cluster_20200	778	861	858.7	6.5	698	0.447	.	AAGGCACGAGUUGACAGUCUUAAC	77	0.350	24	N5	20	23.3	9	1	8	8	5	17	18	59	716	20
Chr02:42551669-42552144	Cluster_39991	476	345	333.8	8.6	207	0.452	.	UAUUAUAAAGUGAACUUUAAGCCU	69	0.371	24	N5	18	23.3	4	2	0	5	4	10	11	17	284	8
Chr02:47982120-47983102	Cluster_42394	983	685	670.6	7.7	405	0.232	.	CGAUAUGAGAUCUCCAACACACAU	94	0.349	24	N5	18	23.3	4	4	4	9	7	20	18	66	532	21
Chr03:1167331-1168343	Cluster_43565	1013	653	646.5	3.8	471	0.311	.	AGGAUAUCCCAACUCAUAUACAGU	122	0.432	24	N5	24	23.3	30	1	12	5	7	9	10	39	529	11
Chr03:37570882-37571039	Cluster_58479	158	126	126.0	0.0	126	0.278	.	AUUUAUACGGACCAACAUCGAAGU	84	0.190	24	N6	23	23.3	0	0	0	0	1	3	1	5	114	2
Chr08:383844-384236	Cluster_129414	393	301	301.0	0.0	301	0.611	.	GUAGAAUGCGGAUUUUGAUGAGUC	65	0.412	24	N5	18	23.3	2	1	0	2	3	8	9	19	252	5
Chr08:58680198-58680680	Cluster_150844	483	532	542.5	6.3	458	0.731	.	CCAAGAAGGAUAGAAUACAAAGCU	112	0.312	24	N5	18	23.3	7	0	2	0	0	9	13	32	454	15
Chr09:7517297-7517666	Cluster_154694	370	254	259.0	4.9	200	0.303	.	AAUGUGAAAGUGGACUUUAAGCCU	62	0.449	24	N5	22	23.3	6	1	1	1	5	6	3	26	194	11
Chr11:47137168-47137773	Cluster_203094	606	195	196.9	1.3	177	0.559	.	AUUACGAUACGAUUCUAACACAAU	49	0.533	24	N5	22	23.3	3	0	2	1	2	3	4	14	162	4
Chr01:41413247-41414081	Cluster_15620	835	675	675.0	0.0	674	0.486	.	GUAUCCUGAACAACAUAUAAGCGU	76	0.387	24	N5	18	23.2	8	1	2	5	4	39	16	46	543	11
Chr01:51085592-51086198	Cluster_19871	607	625	624.6	0.5	624	0.670	.	GCCGAGCCCAGUAAUACUUUGAGC	178	0.397	24	N5	23	23.2	9	1	7	5	6	18	17	55	496	11
Chr05:36356286-36357001	Cluster_95584	716	833	831.0	1.3	818	0.285	.	AUUCUAAAGAUGAACUCUUCACUU	161	0.259	24	N5	19	23.2	3	0	1	4	3	16	8	36	726	36
Chr05:36814717-36815427	Cluster_95861	711	901	903.3	1.0	880	0.434	.	AUUGAUUGUCCGAGGAUGUAACCU	102	0.404	24	N5	19	23.2	18	3	13	13	9	35	21	70	697	22
Chr09:15441489-15442248	Cluster_158971	760	935	938.7	3.3	837	0.503	.	UUGAGCUGAGACAGGGUAUUAACC	69	0.418	24	N5	22	23.2	7	2	2	11	13	33	19	71	754	23
Chr09:17705088-17705787	Cluster_160302	700	723	725.0	2.8	686	0.303	.	UAUACAAAAGAGACAAGUGAUACU	78	0.409	24	N5	18	23.2	5	2	4	7	10	26	19	57	566	27
Chr11:1706983-1707531	Cluster_187756	549	401	400.9	0.3	399	0.616	.	UUGGGUCGAGAUAAAUGUAUGAAU	54	0.509	24	N5	23	23.2	6	1	2	3	4	14	13	39	307	12
Chr11:3292006-3292404	Cluster_188477	399	616	616.0	2.7	542	0.547	.	ACUUACUUAAGCGUUGGAGUGCCU	62	0.419	24	N5	22	23.2	6	1	2	6	9	25	24	61	472	10
Chr11:3929837-3930675	Cluster_188814	839	1450	1443.2	3.7	1345	0.453	.	AGAUAUGAUAGUGUCGGUCAGCCU	133	0.333	24	N5	22	23.2	18	3	15	17	19	21	34	85	1198	40
Chr11:4050451-4050824	Cluster_188893	374	335	331.6	8.0	220	0.466	.	UCAUAACGAGUGUUUGUUGGGCCU	51	0.409	24	N5	19	23.2	3	0	2	1	4	9	7	33	268	8
Chr03:2509935-2510581	Cluster_44307	647	437	435.8	4.9	336	0.382	.	AUGGAGACACAAGAAUAACUGUUU	81	0.391	24	N5	20	23.1	3	1	2	0	4	8	8	54	349	8
Chr03:7925393-7925895	Cluster_47672	503	274	287.1	7.3	176	0.569	.	UCAUAGCGAGUGUUUGUUGGGCCU	74	0.401	24	N5	21	23.1	1	0	0	0	4	5	5	17	239	3
Chr03:51882647-51883296	Cluster_65124	650	651	650.2	1.7	638	0.412	.	GAACGAGAGGAUGCAGGUUGACAC	120	0.286	24	N5	21	23.1	13	4	4	5	3	22	21	34	533	12
Chr09:14506030-14506509	Cluster_158508	480	576	576.5	3.0	560	0.347	.	CGAUGGAUGCCAAUGUUUCGACCU	66	0.399	24	N5	19	23.1	2	4	3	6	9	33	27	54	431	7
Chr09:24577896-24578724	Cluster_164042	829	1142	1143.1	3.9	957	0.264	.	AAACAGACAGAGAUAGAACUUGUC	131	0.273	24	N5	18	23.1	56	0	42	7	7	30	18	72	886	24
Chr11:46481853-46482320	Cluster_202677	468	345	344.3	0.8	338	0.307	.	AGGAUAUAACGUAACUAUGUUAGU	86	0.333	24	N5	18	23.1	5	4	4	2	5	4	5	24	282	10
Chr02:2033251-2033498	Cluster_21357	248	190	184.9	3.7	160	0.789	.	UGUGUCCGACACACAGAUACGCCU	108	0.316	24	N6	23	23	2	0	3	0	2	5	9	10	158	1
Chr02:39855599-39856034	Cluster_38892	436	1033	1029.8	3.1	880	0.319	.	AGAAUAGAUCCAAGACUGAACAUU	123	0.259	24	N5	18	23	9	2	12	12	10	16	21	78	828	45
Chr03:41787113-41787596	Cluster_60447	484	348	351.3	3.9	302	0.730	.	GUCCGAACUUCAUAGCUCAUGAGU	103	0.362	24	N5	21	23	5	2	2	5	6	7	10	19	283	9
Chr08:8263757-8264278	Cluster_133322	522	343	341.5	7.7	266	0.309	.	AUUGACUUGAGCUUUGAAGUGCCU	60	0.490	24	N5	21	23	2	0	0	1	3	17	9	25	276	10
Chr08:57651337-57651829	Cluster_150313	493	292	291.9	0.3	291	0.397	.	AAGUAUGAGAUGCACAGUUGUAAC	78	0.342	24	N5	18	23	0	0	2	2	3	16	9	22	228	10
Chr09:11581744-11582190	Cluster_157025	447	283	281.6	0.8	279	0.332	.	GAGAUCAGUCGGAAUCUGUCUGAC	93	0.385	24	N5	25	23	5	4	1	1	2	7	3	13	235	12
Chr01:1671009-1671545	Cluster_967	537	230	230.0	0.0	229	0.622	.	GAGGAUGAUCUGUCUCUGAUGGUA	73	0.474	24	N5	19	22.9	3	1	0	4	3	6	6	14	191	2
Chr01:46483035-46483865	Cluster_17968	831	500	499.1	1.5	473	0.616	.	UGAAUGCGAGCUAAAUUCUUUACU	130	0.368	24	N5	23	22.9	9	2	5	4	5	12	5	32	416	10
Chr02:40829918-40830393	Cluster_39254	476	1270	1275.5	3.3	1195	0.346	.	GUGUUCCAGUCUGUUUGAUCGAGC	164	0.209	24	N5	23	22.9	18	3	9	8	8	39	24	76	1054	31
Chr05:558419-558820	Cluster_82415	402	146	141.8	1.5	130	0.281	.	AAGGAGAAAUACAAUAAUGAUUAU	64	0.425	24	N5	19	22.9	2	0	1	1	0	1	1	12	124	4
Chr05:39731940-39732474	Cluster_97335	535	479	474.5	3.2	446	0.566	.	ACACGGACAUUCCAUUUAAGAGGU	102	0.384	24	N5	23	22.9	9	0	7	5	3	15	19	33	379	9
Chr07:1342158-1343017	Cluster_110888	860	490	484.0	5.5	339	0.486	.	UGAGAACGAAUCAAAUCAGAUGAU	49	0.449	24	N5	20	22.9	15	3	4	7	2	13	13	31	392	10
Chr07:46591813-46592656	Cluster_126805	844	425	427.5	3.6	389	0.358	.	AUUAAAUUGUAUGAUUGUUUGCCU	102	0.515	24	N5	22	22.9	6	1	1	3	0	10	9	37	355	3
Chr08:14632843-14633556	Cluster_136829	714	211	210.2	5.5	153	0.777	.	UACGGAUACCAGAGUUAUAGAAGC	90	0.450	24	N5	21	22.9	1	1	1	0	1	0	7	11	183	6
Chr09:14808412-14808742	Cluster_158658	331	190	187.2	3.7	135	0.458	.	UCAGAGUCUAAGAGUGUAUUACCU	34	0.605	24	N5	22	22.9	5	0	1	5	5	10	5	17	141	1
Chr09:17392038-17393182	Cluster_160144	1145	427	425.5	3.6	391	0.358	.	AAAAAUGUUGCCUGAACGACGCCU	48	0.522	24	N5	19	22.9	7	3	6	1	2	12	14	35	330	17
Chr09:23240314-23241259	Cluster_163217	946	246	243.9	7.0	128	0.244	.	AGAAUUCAAGAAGAUUGAGACUCU	98	0.407	24	N5	18	22.9	3	2	0	1	1	6	7	16	206	4
Chr11:3916129-3916883	Cluster_188805	755	492	492.3	0.6	491	0.427	.	UUAGCCGGUACCGACCAAUACAGU	80	0.488	24	N5	22	22.9	3	2	3	6	10	19	16	42	382	9
Chr01:3239693-3240409	Cluster_1777	717	360	359.5	0.7	355	0.783	.	ACUUGGCCGGUUCCGUAUAAGGAC	55	0.417	24	N5	21	22.8	7	1	2	1	3	16	7	44	273	6
Chr01:45782188-45782736	Cluster_17702	549	698	693.0	4.9	626	0.638	.	UGAAACUUAGAAUGAUAACAACUU	72	0.420	24	N5	20	22.8	14	5	9	9	9	24	15	47	559	7
Chr04:39025691-39027021	Cluster_78279	1331	516	511.2	4.8	263	0.403	.	UCCGUCUGAUAUUUGUUAGGGCCU	31	0.461	24	N5	19	22.8	8	0	4	2	6	19	13	36	414	14
Chr05:2290076-2291257	Cluster_83418	1182	398	396.9	1.9	364	0.482	.	UAAAAAAUCUAAGUGACUGAACCU	42	0.590	24	N5	18	22.8	3	0	2	4	7	10	17	32	316	7
Chr07:2729377-2729649	Cluster_111555	273	171	171.0	0.0	171	0.216	.	AUACAAGUUAAAGGAUUCGAAACU	69	0.380	24	N6	23	22.8	0	0	0	0	1	3	5	10	151	1
Chr08:53995955-53996564	Cluster_148597	610	656	656.5	1.4	621	0.348	.	AACCGAAGAUCACCACACCUGAAG	89	0.395	24	N5	22	22.8	7	2	3	2	3	15	11	47	548	18
Chr09:18655276-18655692	Cluster_160796	417	269	268.9	0.3	266	0.253	.	AAUGAACAGAUGGACUCAUUCAUC	79	0.342	24	N5	21	22.8	3	0	2	2	2	6	5	16	229	4
Chr11:41225528-41226234	Cluster_199569	707	499	498.1	3.8	451	0.417	.	GUAGUGAACAACGGCGACAAUCGU	55	0.453	24	N5	21	22.8	8	0	3	3	8	17	11	46	391	12
Chr11:48177019-48177846	Cluster_203617	828	218	216.0	1.2	211	0.294	.	GUCACCCGAUAGGUUAAGUAGAUC	54	0.431	24	N5	24	22.8	0	0	2	2	0	4	13	5	188	4
Chr01:50098711-50099610	Cluster_19421	900	717	723.2	7.2	550	0.351	.	AUCGAAGAUUCGGUCAUCCUGAUC	56	0.506	24	N5	20	22.7	9	1	5	8	10	28	20	52	567	17
Chr02:6149549-6150039	Cluster_23243	491	784	789.0	3.8	703	0.588	.	UAGAAUACUGUAGAUAAUGAUGAC	85	0.337	24	N5	22	22.7	22	4	10	7	10	22	30	55	592	32
Chr02:41586580-41587254	Cluster_39547	675	400	401.4	3.4	362	0.403	.	CCCGAUAAGACUGACCGAAUAGGC	51	0.470	24	N5	18	22.7	2	1	4	2	6	16	13	30	317	9
Chr03:6614860-6615538	Cluster_46905	679	399	398.7	0.5	396	0.388	.	AUAAAAGUCAAGUAGAAAUCUACU	55	0.471	24	N5	20	22.7	4	1	2	3	5	12	11	32	314	15
Chr03:35189361-35190223	Cluster_57298	863	472	472.2	0.7	469	0.739	.	AACGAACGAGAUGACUGUAAAGGU	163	0.345	24	N5	19	22.7	5	1	1	4	2	7	6	22	414	10
Chr04:44675451-44676220	Cluster_81450	770	581	581.2	2.0	528	0.360	.	UAACAAGUAUGGAACAAACUCACU	96	0.501	24	N5	18	22.7	6	1	3	8	6	21	28	55	418	35
Chr06:22760634-22761172	Cluster_106445	539	338	336.9	1.2	320	0.355	.	UCCAAGCGAUUAAUGUGUGAGACU	76	0.438	24	N5	18	22.7	4	2	3	6	8	9	14	28	255	9
Chr06:23119580-23120263	Cluster_106600	684	874	876.6	2.7	823	0.327	.	CCACUCGAGAGUGAUCCUGAACCU	70	0.362	24	N5	21	22.7	16	2	9	8	9	27	23	83	673	24
Chr06:31788961-31789422	Cluster_110172	462	275	273.5	1.4	264	0.695	.	ACAUACAUGUAUCUGACACAGACA	156	0.236	24	N5	20	22.7	3	0	0	0	0	6	3	10	251	2
Chr01:1444337-1444822	Cluster_842	486	368	369.3	6.1	250	0.484	.	GACACGAUAGAUCCAACAAACACU	40	0.476	24	N5	18	22.6	2	1	1	4	1	10	16	31	292	10
Chr03:43708295-43709619	Cluster_61346	1325	452	451.0	1.5	442	0.586	.	AUAUUCUAACUGUUAUGUAACUGU	115	0.482	24	N5	20	22.6	6	2	0	0	4	11	12	28	375	14
Chr03:47777243-47777616	Cluster_63172	374	268	267.5	0.7	265	0.772	.	GAAGUAGAUCUAGGAGUUUUCUCC	80	0.418	24	N5	22	22.6	3	1	9	2	0	5	8	14	221	5
Chr04:2461221-2461805	Cluster_66525	585	334	313.7	3.8	241	0.281	.	AUAAAAGAAUUCUAAGAACAAACU	88	0.347	24	N5	18	22.6	0	1	1	2	1	5	5	28	280	11
Chr04:39027496-39028106	Cluster_78280	611	250	258.3	7.2	126	0.280	.	UGUUAAGAAGUGAACUUUAAGCCU	73	0.496	24	N5	23	22.6	2	2	1	1	5	10	3	24	197	5
Chr05:29957364-29957818	Cluster_92110	455	669	667.4	1.5	660	0.553	.	AUAUUAGAUCACUCUUGACCGCCU	137	0.344	24	N5	24	22.6	8	2	1	9	7	30	15	47	535	15
Chr05:35843325-35843923	Cluster_95280	599	619	624.0	3.3	561	0.446	.	ACACGACGAGACCUAAGUAAUAUU	91	0.375	24	N5	19	22.6	4	0	1	9	6	20	31	41	496	11
Chr05:39616865-39617479	Cluster_97233	615	519	519.9	5.8	419	0.538	.	UUAAAUACUGAGUAGUAACUGCCU	65	0.468	24	N5	23	22.6	4	2	1	3	5	8	20	45	424	7
Chr06:21870018-21870425	Cluster_106107	408	513	513.0	0.0	512	0.242	.	GGCACUGAGGACAAUGAAAGUGAU	73	0.341	24	N5	19	22.6	5	2	2	3	14	21	13	60	384	9
Chr07:34180831-34181319	Cluster_120584	489	191	190.8	2.0	177	0.257	.	AGAUAACAGUUACAUCAUUUGAGC	100	0.346	24	N5	18	22.6	7	2	0	0	2	3	2	10	163	2
Chr09:7860220-7861322	Cluster_154839	1103	426	424.9	6.4	304	0.467	.	AUUCGGAACCCAAACAGUAGAGUU	62	0.519	24	N5	18	22.6	4	0	3	4	7	16	22	23	341	6
Chr09:13233360-13233995	Cluster_157822	636	821	815.6	6.7	600	0.413	.	UCGAGUGUGUACAGUGAUAAUGAC	71	0.409	24	N5	20	22.6	10	5	3	5	7	28	25	55	660	23
Chr09:27061174-27061681	Cluster_165543	508	255	254.3	3.1	228	0.494	.	GUGAAGUCAUGACUAAUUGAGUUU	36	0.459	24	N5	19	22.6	2	1	3	4	3	6	11	16	202	7
Chr09:37000836-37001534	Cluster_171371	699	532	533.5	1.9	521	0.273	.	ACGAGAGAAGUACGAUGAGAUCAU	112	0.389	24	N5	18	22.6	3	1	4	3	6	17	14	29	430	25
Chr10:822761-823767	Cluster_172027	1007	417	425.2	11.5	203	0.376	.	AUCUGAAUAGACAAUAAUUAUUAU	66	0.453	24	N5	25	22.6	1	3	1	1	5	13	7	27	352	7
Chr10:2895878-2896599	Cluster_173333	722	508	508.2	8.9	195	0.409	.	AUUCCAGUGACUGAUCUCAGACAU	73	0.321	24	N5	21	22.6	11	1	0	5	5	14	17	28	423	4
Chr11:5793834-5794409	Cluster_189794	576	827	822.0	1.7	781	0.509	.	AGGAAUAUAUAAACUGUUAUUGGU	113	0.366	24	N5	20	22.6	11	3	5	7	5	23	23	65	668	17
Chr11:45486231-45486789	Cluster_202042	559	177	176.5	0.7	174	0.537	.	UCAGUUAAGGAUCCAACAAACACU	18	0.593	24	N5	19	22.6	4	15	2	0	3	5	5	12	125	6
Chr02:47968297-47968946	Cluster_42382	650	980	979.9	0.3	976	0.490	.	CUAUCGGAAUCAAGCUCGAAGAGC	124	0.343	24	N5	21	22.5	13	2	4	2	7	17	23	72	812	28
Chr03:41818273-41818759	Cluster_60461	487	431	430.0	1.3	326	0.332	.	AGUGAAAUUCAGUGAUUAAGUCUC	92	0.318	24	N5	21	22.5	4	1	3	4	4	6	15	29	355	10
Chr03:51217134-51217593	Cluster_64814	460	379	383.4	7.1	324	0.678	.	GUAUUACGAAGUGGAUUUUAGCCU	113	0.391	24	N5	19	22.5	4	3	2	3	6	9	8	36	299	9
Chr07:38590155-38590827	Cluster_122699	673	360	348.8	12.4	192	0.378	.	GAGGAGAAGCCUAGAGUAUUCAGC	62	0.522	24	N5	23	22.5	5	0	2	4	4	17	6	27	287	8
Chr08:57780607-57781145	Cluster_150395	539	394	394.8	2.1	360	0.239	.	AAGAGACAAUAGAUUUAACAGUUU	126	0.325	24	N5	18	22.5	5	0	0	1	1	11	16	47	294	19
Chr09:7963134-7963775	Cluster_154910	642	175	175.1	2.1	165	0.640	.	AGGCAAACCACUAUUAAGAACUAG	49	0.571	24	N5	19	22.5	3	1	1	0	2	2	6	14	138	8
Chr09:34207475-34208125	Cluster_169652	651	298	292.3	6.8	192	0.419	.	UGAAUCCAGUAGAUUGUAUGAGAC	33	0.544	24	N5	21	22.5	3	1	1	1	4	5	5	35	233	10
Chr10:37274050-37274457	Cluster_183519	408	423	422.6	2.2	403	0.338	.	AGCGAUUACAACUGAUAGAGAAGU	54	0.397	24	N5	21	22.5	5	2	0	0	4	9	9	29	358	7
Chr11:3421824-3422413	Cluster_188554	590	293	293.0	0.0	287	0.433	.	UCCCAGUUUUGAGUCAAAUAGAAC	53	0.509	24	N5	18	22.5	7	1	3	2	3	5	10	21	235	6
Chr09:2457531-2457973	Cluster_152523	443	1482	1486.1	2.2	1290	0.519	.	AAGAUAGGAGAACCAGAGACUGCC	91	0.269	24	N5	20	22.4	15	2	9	11	20	57	65	132	1130	41
Chr09:31624529-31624994	Cluster_168187	466	630	628.5	2.2	599	0.535	.	AACCAAAAGAACUAUUGAACCUUU	121	0.327	24	N5	23	22.4	9	0	1	8	8	14	22	51	506	11
Chr02:22857969-22858483	Cluster_29879	515	916	915.9	4.1	856	0.314	.	AGAGAAACAACUUGAAUUCUUGGU	89	0.303	24	N5	19	22.3	12	2	3	4	8	25	18	57	773	14
Chr07:45171541-45172047	Cluster_126164	507	204	204.4	0.5	203	0.299	.	UCUGAAUUGUAAAUAUUUUCGCCU	88	0.392	24	N5	19	22.3	4	0	3	0	1	3	3	9	175	6
Chr08:4356493-4357736	Cluster_131372	1244	484	482.6	3.4	413	0.421	.	CCUUUAGAUCGUAUGUAGUGGCCU	37	0.589	24	N5	21	22.3	6	2	5	5	4	21	14	34	378	15
Chr01:39946090-39946632	Cluster_14846	543	323	321.8	0.9	320	0.675	.	AACCAAAUGACGAUCGUAACGAAU	94	0.390	24	N5	18	22.2	8	1	1	3	3	9	7	25	257	9
Chr05:33845792-33846199	Cluster_94236	408	205	206.1	0.5	204	0.366	.	ACACGAAAAGUCAAUUGAAUUCAU	59	0.459	24	N5	22	22.2	2	1	0	0	0	5	7	19	165	6
Chr06:16350427-16351043	Cluster_103357	617	273	273.0	0.0	273	0.714	.	GAACAAAGAUCGCCAUAUCGACUU	117	0.315	24	N5	24	22.2	0	1	1	1	1	6	6	10	241	6
Chr08:1329680-1330098	Cluster_129939	419	253	253.6	0.7	252	0.320	.	UAUCAGAACACCAAUCUUUAAGAU	48	0.482	24	N5	22	22.2	1	2	2	1	3	10	13	29	188	4
Chr10:42895360-42895806	Cluster_186629	447	194	194.6	0.9	187	0.222	.	CGGAUAAAGACAGACUAAAAGAUC	47	0.438	24	N5	21	22.2	3	2	2	2	2	4	2	18	153	6
Chr11:596726-597543	Cluster_187154	818	579	578.4	0.9	561	0.599	.	GACGUUACCCAGAUUUGAUAGAUC	48	0.470	24	N5	19	22.2	10	4	2	3	9	24	13	40	460	14
Chr01:5431295-5432115	Cluster_3006	821	356	356.0	5.3	250	0.570	.	AACUGAACAAGAGUGAACAAUUCU	49	0.542	24	N5	19	22.1	3	1	2	2	3	16	17	25	277	10
Chr01:5976014-5976890	Cluster_3289	877	985	989.2	5.9	926	0.465	.	GUGGAUUAACUCUGCGACUUGGUC	69	0.407	24	N5	20	22.1	11	4	26	14	9	26	29	67	765	34
Chr01:51858978-51859395	Cluster_20288	418	515	512.6	2.0	490	0.732	.	GGUAAACGGUCGUCUACUGAUGGC	169	0.330	24	N5	19	22.1	9	1	2	1	6	13	12	47	406	18
Chr02:24863058-24863751	Cluster_30875	694	430	423.0	4.3	323	0.416	.	AGAAAAAAAGUGUAGAAUGUGACU	40	0.516	24	N5	22	22.1	4	2	4	2	6	9	15	22	352	14
Chr03:51264365-51264832	Cluster_64843	468	614	601.8	7.8	286	0.417	.	UAUUACAGAGUGAACUUUAAGCCU	102	0.322	24	N5	18	22.1	13	2	6	4	3	12	14	50	500	10
Chr04:43896797-43897137	Cluster_80980	341	281	280.7	1.2	274	0.263	.	AGAAUCCGUGAUAUGUAUGUAUUC	70	0.381	24	N5	21	22.1	2	0	2	3	4	9	11	21	218	11
Chr05:39164953-39165521	Cluster_97007	569	583	583.1	1.4	578	0.288	.	AGAACCGAAGAAGAAGAUUAGACU	53	0.341	24	N5	21	22.1	5	0	0	9	3	7	11	59	469	20
Chr08:8149376-8150088	Cluster_133292	713	370	370.6	0.5	367	0.754	.	GAGGAACAAAGAGAAUAUUUCACU	86	0.414	24	N5	19	22.1	1	2	2	3	1	11	10	24	309	7
Chr09:6661060-6661794	Cluster_154200	735	453	463.1	10.7	340	0.318	.	GACCCAAGUGAUUGAUCGAGACCU	36	0.464	24	N5	20	22.1	5	1	5	7	3	17	19	38	346	12
Chr05:732610-733171	Cluster_82536	562	401	397.2	1.7	382	0.584	.	UUUCUCGUUUUCUGACUGAUGCCU	122	0.319	24	N5	22	22	4	1	3	0	4	15	20	32	315	7
Chr05:37077235-37077817	Cluster_95983	583	151	150.9	1.7	143	0.331	.	AUCUCGAUCAACAACAUCAUCUGU	54	0.457	24	N5	24	22	1	1	1	1	2	5	3	12	124	1
Chr06:25503331-25503767	Cluster_107572	437	264	260.4	5.4	183	0.598	.	AGAUCAGGAUAUCUCAUAACAGCC	64	0.405	24	N5	25	22	2	2	1	0	3	4	7	16	223	6
Chr08:7941612-7942243	Cluster_133174	632	720	713.7	2.9	663	0.765	.	AUUGACUGGAGCGUCGGAACGCCU	106	0.344	24	N5	21	22	8	4	3	9	8	20	16	46	593	13
Chr02:5723295-5723623	Cluster_23012	329	229	225.0	6.9	139	0.253	.	AGAAUCCAGCGGAUUGUAUGAGAC	86	0.380	24	N5	19	21.9	2	2	0	1	2	1	7	11	188	15
Chr07:3051958-3052550	Cluster_111683	593	563	558.5	9.6	406	0.682	.	ACUGAGAUCAGGGGAAAUCUGGCC	91	0.385	24	N5	18	21.9	5	1	4	1	5	17	17	26	474	13
Chr07:7909523-7910364	Cluster_114183	842	362	359.2	6.2	151	0.279	.	ACGUGAUUAAAGAAGAUAUGUUCU	53	0.525	24	N5	18	21.9	3	9	2	2	4	11	14	24	285	8
Chr06:6696599-6697089	Cluster_99465	491	142	142.2	1.6	133	0.352	.	AUAAAAAUUCAGAACUCAUAAUUC	51	0.423	24	N5	24	21.8	3	0	1	0	4	1	4	7	120	2
Chr06:10709443-10709741	Cluster_100856	299	285	284.4	2.8	256	0.782	.	AGUAGUUUCCAGAAUAUGUAAUCC	108	0.302	24	N6	20	21.8	10	1	0	0	5	4	8	19	227	11
Chr06:31606506-31606960	Cluster_110065	455	799	800.7	4.7	668	0.650	.	ACUUUUCGGUCGGUCGAUUGGCCU	79	0.348	24	N5	22	21.8	13	0	4	26	10	28	17	45	636	20
Chr07:2624074-2624783	Cluster_111500	710	350	350.0	2.0	340	0.249	.	AUAAGAUAACAACCAAGUAGAACU	68	0.414	24	N5	21	21.8	5	2	3	2	5	5	7	27	287	7
Chr07:10571861-10572691	Cluster_115682	831	465	472.2	6.5	382	0.458	.	CUUGAUCGGGUAGACCAUCAGCCU	54	0.445	24	N5	24	21.8	6	1	2	7	4	17	16	38	361	13
Chr07:42481190-42481442	Cluster_124760	253	201	201.0	0.0	201	0.736	.	UACUCGGACGUUCAAAUUAGUAUU	85	0.289	24	N6	20	21.8	1	0	1	4	0	4	2	10	176	3
Chr09:33827704-33828481	Cluster_169431	778	386	385.6	2.5	373	0.461	.	UCGCUGAGACAGAGUAAUUAACUC	52	0.469	24	N5	19	21.8	1	2	2	1	4	17	11	36	299	13
Chr10:37917500-37917903	Cluster_183845	404	381	375.6	4.2	308	0.748	.	AAUAGCGGAUGACACGAUAUGCCU	113	0.409	24	N5	18	21.8	4	0	3	2	8	4	11	33	309	7
Chr11:555871-556351	Cluster_187129	481	596	594.5	1.3	587	0.599	.	AAAGGCACUCUGACAAAUCAAGUU	53	0.344	24	N5	18	21.8	6	3	0	4	3	4	14	33	509	20
Chr01:49652063-49652829	Cluster_19224	767	491	487.7	1.7	449	0.697	.	AGAGAAUGAUCUAAUAUUGUUGGA	97	0.403	24	N5	20	21.7	11	3	7	1	4	8	10	23	401	23
Chr02:29996-31386	Cluster_20405	1391	233	229.5	3.0	199	0.335	.	CAAAUUCGUCUAAGCCAGAAGCCU	72	0.575	24	N5	24	21.7	3	1	0	1	2	4	9	17	191	5
Chr02:32201884-32202440	Cluster_34643	557	376	374.2	1.3	367	0.362	.	UCAUCACAACAAGAAUUCAUGACU	61	0.279	24	N5	25	21.7	4	0	3	4	3	10	8	25	312	7
Chr02:42832426-42832928	Cluster_40140	503	254	259.9	5.8	185	0.350	.	AAAGUCCACUUCUUAACAAUGUAG	102	0.437	24	N5	19	21.7	3	1	3	2	3	7	4	22	207	2
Chr02:47976326-47976923	Cluster_42389	598	689	689.6	1.7	680	0.634	.	CUUCCGACAGAGUGUAAAACAAGU	112	0.363	24	N5	25	21.7	1	3	3	1	6	18	21	81	536	19
Chr03:40611440-40612143	Cluster_59930	704	568	565.0	4.0	522	0.301	.	GGAAAACAGAUGACUGAAAGACUC	100	0.442	24	N5	19	21.7	23	2	3	9	4	13	14	54	437	9
Chr07:32751952-32752659	Cluster_120120	708	299	299.6	7.7	183	0.441	.	AAUGAAAGACUUUAAUCUCUAGUC	90	0.441	24	N5	18	21.7	3	0	0	2	2	7	8	30	239	8
Chr07:49851528-49852012	Cluster_128275	485	226	226.0	0.0	226	0.381	.	UUCCAAACCAAGCUUUGUUGAACU	57	0.447	24	N5	18	21.7	0	0	0	2	0	7	8	17	184	8
Chr08:4397957-4398338	Cluster_131401	382	493	490.7	2.5	457	0.249	.	AUUUGUUUACUAUAGACUCGAGAA	26	0.396	24	N5	20	21.7	3	2	4	3	3	11	16	42	398	11
Chr08:49951633-49951923	Cluster_146357	291	321	318.5	2.5	288	0.483	.	GAGUAACCAGUGUAAUAUAUGACC	32	0.439	24	N6	18	21.7	4	1	3	3	3	13	11	29	245	9
Chr08:56957197-56957536	Cluster_149992	340	360	359.3	1.5	350	0.786	.	AACUUGACACAACUUUGAUAACGU	111	0.317	24	N5	20	21.7	2	0	1	0	3	12	13	26	302	1
Chr09:4465455-4465893	Cluster_153307	439	267	266.0	2.4	249	0.476	.	AGGAUCUCCAACCGAUGUAAAAGU	52	0.333	24	N5	22	21.7	2	1	1	2	1	8	4	17	227	4
Chr09:31331078-31331666	Cluster_168015	589	197	196.9	6.4	115	0.736	.	AAUUACGAAGUGAACUUUAAGCCU	68	0.457	24	N5	22	21.7	3	1	1	4	2	5	5	11	161	4
Chr10:37323712-37324429	Cluster_183547	718	803	799.3	2.0	762	0.381	.	GCUGACUUGAGCAUCAGAACGCCU	83	0.428	24	N5	18	21.7	13	4	9	3	10	26	27	71	617	23
Chr01:15026108-15026337	Cluster_6914	230	68	65.4	2.9	28	0.353	.	UUCACAGGGUUGUCUGACAGACU	7	0.515	24	N6	24	21.6	6	0	3	5	1	4	6	9	28	6
Chr01:34640679-34641022	Cluster_12177	344	359	348.8	8.9	224	0.705	.	UACGAGUAUCGGACAGCGACACGC	124	0.340	24	N5	21	21.6	2	0	1	3	3	8	8	21	305	8
Chr01:50631461-50632102	Cluster_19651	642	520	518.0	2.9	474	0.738	.	UUAAUCCGGCCCAACAACAAGAGU	58	0.458	24	N5	18	21.6	4	1	6	2	2	19	24	33	413	16
Chr02:19431530-19432149	Cluster_28355	620	293	293.0	0.0	16	0.212	.	AUGACAAAAGAGAACAGUUUAAAC	51	0.372	24	N5	20	21.6	4	2	4	0	0	14	13	30	214	12
Chr02:46816274-46816671	Cluster_41849	398	439	446.4	3.7	397	0.761	.	ACUCAAAACAGUCGGACAAAAGAC	98	0.308	24	N5	22	21.6	1	2	0	2	6	11	18	17	372	10
Chr07:48996463-48996900	Cluster_127868	438	341	340.7	0.5	340	0.337	.	CUCGAAUGAAAGGAAUGAUAAGUC	62	0.428	24	N5	18	21.6	3	1	0	2	3	9	10	28	282	3
Chr07:50650276-50650749	Cluster_128695	474	502	505.6	2.1	491	0.528	.	AUUUGAGGUUAAAACAUGAAUGUU	48	0.323	24	N5	18	21.6	1	3	6	4	7	12	16	42	401	10
Chr08:14909204-14909432	Cluster_136999	229	126	121.5	2.5	97	0.278	.	AACUUAACAUCUUAGAGGACUAGA	57	0.349	24	N6	23	21.6	0	1	0	0	0	4	1	9	110	1
Chr08:55126905-55127559	Cluster_149093	655	308	308.7	3.1	293	0.370	.	CACCAGAUCCGAGAUUGACUCGAC	61	0.435	24	N5	19	21.6	6	3	1	4	0	6	4	20	258	6
Chr09:7259439-7260267	Cluster_154543	829	271	275.5	7.1	184	0.365	.	UAAGAACAAACAAGAUGAAAACCU	42	0.554	24	N5	19	21.6	10	1	2	4	2	3	8	12	220	9
Chr09:18369547-18370153	Cluster_160670	607	709	699.3	4.9	556	0.550	.	AAAUGAUCGAGACACGUCCGUACG	39	0.451	24	N5	22	21.6	12	2	5	5	10	22	20	52	568	13
Chr01:1040821-1041763	Cluster_559	943	454	451.8	1.2	448	0.392	.	UACCAAGAGAUCAUUAGACCGUCU	40	0.480	24	N5	22	21.5	2	3	2	1	4	19	10	27	377	9
Chr02:48751126-48751978	Cluster_42806	853	457	454.6	2.5	422	0.365	.	AUCCAUGACUGAUUUUACCUCACU	89	0.396	24	N5	23	21.5	13	1	1	3	5	13	18	29	365	9
Chr03:43994502-43996381	Cluster_61485	1880	771	760.6	12.6	161	0.296	.	ACCUGAUAUCUGAUUUCUGCGCCU	15	0.625	24	N5	18	21.5	14	11	5	5	15	196	211	29	281	4
Chr07:1803393-1803688	Cluster_111133	296	241	240.5	9.3	91	0.357	.	CAAAUCGACUAGAGAUUAGAGCCU	38	0.419	24	N6	18	21.5	0	2	3	1	2	13	5	16	193	6
Chr07:45612862-45613916	Cluster_126344	1055	400	398.2	6.2	294	0.343	.	ACCAGAAAGAAAGUAGUAGAACAC	62	0.443	24	N5	24	21.5	4	1	2	2	4	8	16	36	314	13
Chr08:59347350-59347929	Cluster_151259	580	503	508.7	6.3	399	0.588	.	AGACGGAGAGACGCCGAACACAGG	31	0.463	24	N5	19	21.5	4	1	3	4	4	9	22	43	399	14
Chr10:33211309-33212101	Cluster_181364	793	406	410.9	3.5	278	0.522	.	AUUCCAACCAGACAUUAGUAAGCU	54	0.527	24	N5	18	21.5	13	4	6	2	3	10	9	35	317	7
Chr11:3113329-3113947	Cluster_188413	619	429	430.6	2.6	404	0.345	.	AUUGUAAAACACAAGUGACCGAGA	54	0.490	24	N5	18	21.5	7	3	2	3	6	10	12	33	343	10
Chr11:48572950-48573417	Cluster_203858	468	233	233.0	1.5	213	0.725	.	AGGAUGAAGACACCUCUAAAGUGU	105	0.369	24	N5	20	21.5	4	0	0	2	0	9	4	15	196	3
Chr02:34648930-34649400	Cluster_36127	471	384	394.8	10.7	227	0.562	.	UUAAGAAGUGAACUUUAAUCU	57	0.440	24	N5	20	21.4	0	3	1	3	19	65	14	22	244	13
Chr03:37418244-37418778	Cluster_58412	535	491	490.5	5.9	365	0.415	.	AUUGGAUUGAACUGACUAGGCACC	49	0.407	24	N5	20	21.4	5	3	8	5	8	16	14	42	375	15
Chr04:37332807-37333378	Cluster_77386	572	205	203.4	1.1	188	0.263	.	AAGAGUAAUCACAGUUAGAACAAC	51	0.439	24	N5	20	21.4	2	0	1	1	2	7	13	9	165	5
Chr06:25060719-25061567	Cluster_107379	849	984	988.6	6.6	620	0.302	.	GAAGAAUGAUGAAGAUGAUGAGUC	43	0.334	24	N5	23	21.4	6	3	6	9	25	231	119	41	533	11
Chr06:28861486-28861987	Cluster_108885	502	317	314.4	4.5	223	0.451	.	ACACUCGUAAGAUACUGAUAAAGU	67	0.394	24	N5	18	21.4	3	0	1	2	3	4	10	51	232	11
Chr06:30716364-30716708	Cluster_109648	345	288	286.4	1.7	280	0.372	.	UAGUUCAGGAUUCAAAGUAACAUU	110	0.344	24	N5	18	21.4	6	0	2	1	0	14	8	13	242	2
Chr07:50163305-50164345	Cluster_128437	1041	322	321.4	1.6	276	0.447	.	AGACAGUCAGCCGUACAUGAAGAC	64	0.550	24	N5	21	21.4	11	3	10	2	1	4	8	17	252	14
Chr08:59095843-59096583	Cluster_151078	741	452	451.3	0.8	445	0.493	.	UCCAUCCAGAUACUCGGACUGCCU	94	0.400	24	N5	24	21.4	6	0	5	3	3	16	13	25	372	9
Chr11:48562552-48563269	Cluster_203852	718	613	612.6	0.5	611	0.455	.	AAGUCGAACUUAGCCAACUCAAGU	99	0.408	24	N5	19	21.4	9	1	3	3	9	12	17	34	514	11
Chr01:1940764-1941315	Cluster_1124	552	679	676.0	2.6	641	0.427	.	AAAAGUUUGAAGAAUUCAAAGACU	53	0.381	24	N5	18	21.3	10	5	9	3	12	15	19	51	505	50
Chr01:50423043-50423631	Cluster_19567	589	689	684.4	4.1	644	0.354	.	UUGAACCAAUUGAACGUACUUCAU	167	0.313	24	N5	19	21.3	14	3	38	3	4	6	12	39	556	14
Chr02:43995627-43996342	Cluster_40606	716	376	373.3	2.0	365	0.452	.	AUCAUCCAAAAGUCUAAUGACUCU	60	0.471	24	N5	18	21.3	1	1	3	5	4	15	16	29	287	15
Chr03:45354890-45355569	Cluster_62090	680	571	570.6	10.2	398	0.750	.	AGAACAAAUGGAUAUUAGUCUCUU	83	0.410	24	N5	20	21.3	4	0	5	5	0	14	19	42	462	20
Chr05:5337083-5337774	Cluster_85206	692	477	471.9	3.9	421	0.581	.	AUACACGUUCAUGUAGAAUGACCG	87	0.369	24	N5	24	21.3	3	2	1	1	5	13	15	25	403	9
Chr06:22771305-22772547	Cluster_106449	1243	459	454.0	8.7	245	0.621	.	AACCAAUGUCACUGUGUGCUGCGU	83	0.503	24	N5	18	21.3	3	2	0	2	2	9	12	32	389	8
Chr07:3298074-3298359	Cluster_111804	286	201	201.0	0.0	201	0.756	.	AUAGGAGAACAAAAAUAAUAAGUU	73	0.363	24	N6	24	21.3	0	1	3	2	2	3	4	39	145	2
Chr07:4727670-4728303	Cluster_112518	634	440	437.1	5.8	305	0.584	.	CAAACUGAUUCUGACUUUGGCAUC	97	0.373	24	N5	20	21.3	5	1	4	0	3	10	3	19	377	18
Chr07:46283855-46284662	Cluster_126662	808	358	357.5	0.9	353	0.358	.	AUUCGAGUGGACUAAGUUAAGACU	78	0.427	24	N5	21	21.3	4	0	2	2	4	3	15	28	297	3
Chr10:689233-689648	Cluster_171922	416	436	435.2	1.6	428	0.560	.	AGAGGACAAUACUUUGAAUGCGAU	75	0.401	24	N5	19	21.3	8	0	3	3	9	16	7	20	361	9
Chr10:2826143-2826827	Cluster_173289	685	545	547.1	2.8	523	0.459	.	AAGACGAACGGAUCGAACAUGAUC	72	0.497	24	N5	19	21.3	13	1	5	2	3	13	10	37	444	17
Chr11:9075404-9075772	Cluster_191516	369	175	175.0	0.0	175	0.280	.	ACAAACAAGUACUCUUAAAUGUCU	64	0.423	24	N5	21	21.3	1	1	0	2	1	2	3	15	145	5
Chr02:30912603-30913111	Cluster_33895	509	203	202.3	0.8	198	0.700	.	AUUCUAACUACUAUGAUUCUGAGU	90	0.404	24	N5	23	21.2	4	0	1	0	1	3	3	12	173	6
Chr03:19520616-19521124	Cluster_51693	509	380	380.7	1.5	374	0.487	.	GAUCGACCCGUACGGAUGUAUGUC	54	0.526	24	N5	20	21.2	3	0	3	5	4	14	18	25	299	9
Chr03:50220332-50221571	Cluster_64326	1240	750	749.5	0.7	734	0.499	.	UGAGUUCCAGUUUUUUUGUAGUCC	52	0.472	24	N5	18	21.2	14	0	6	6	9	24	18	60	581	32
Chr04:1003221-1003745	Cluster_65780	525	224	224.0	0.0	223	0.237	.	GAACGAUGUCAGGUACUUCUGAUU	103	0.286	24	N5	19	21.2	0	2	0	1	1	4	4	8	201	3
Chr06:31458394-31458845	Cluster_109995	452	318	318.9	2.0	303	0.365	.	GAUAGACACUUAAACUUUUUUGAG	100	0.371	24	N5	23	21.2	1	1	2	3	1	4	5	14	275	12
Chr07:40317169-40317560	Cluster_123621	392	430	430.0	0.0	430	0.579	.	GUUGGGUUUGACUUGACUGAGCCU	82	0.437	24	N5	18	21.2	3	2	5	1	3	11	21	30	338	16
Chr07:42153821-42154508	Cluster_124600	688	341	339.0	1.3	330	0.255	.	GAAGUGAACUCAUUAUUUUAGCCU	82	0.419	24	N5	19	21.2	7	2	1	3	4	10	3	18	287	6
Chr08:12272192-12272883	Cluster_135510	692	288	288.9	2.5	276	0.580	.	ACGAGCAACAGUAGUUAUGAUAAC	89	0.382	24	N5	21	21.2	0	0	0	2	1	5	8	14	248	10
Chr09:7342006-7342693	Cluster_154603	688	805	797.5	9.5	474	0.619	.	UCCAAUUGGCCUGUCUAGAACAAU	128	0.348	24	N5	19	21.2	6	4	4	7	10	17	22	50	663	22
Chr09:13550000-13550793	Cluster_157963	794	326	332.2	4.5	277	0.610	.	UACGAGAACAGUGAAAGGUAAGAC	39	0.583	24	N5	25	21.2	9	3	2	0	4	8	6	24	263	7
Chr10:2552786-2553062	Cluster_173089	277	165	165.9	0.3	164	0.248	.	AAUUUCAGCUUGUAUAAUCUUAGC	63	0.358	24	N6	24	21.2	0	0	1	0	1	9	4	7	138	5
Chr02:3375485-3375991	Cluster_22060	507	518	511.2	4.6	395	0.496	.	ACGGAAGAAUGACAAGACGACGCU	99	0.309	24	N5	20	21.1	1	0	3	3	4	14	13	33	423	24
Chr02:46969627-46970177	Cluster_41939	551	449	450.3	1.6	440	0.579	.	UCAUCAGAGACCAACUAAAAACUU	81	0.343	24	N5	18	21.1	3	3	0	5	0	11	7	30	373	17
Chr03:48413550-48414076	Cluster_63494	527	589	601.7	8.9	231	0.448	.	AAGUCCAGCUGUUACAAGAAGUGC	109	0.394	24	N5	20	21.1	4	1	4	4	7	19	12	37	489	12
Chr03:49731747-49732650	Cluster_64085	904	551	553.9	4.9	458	0.586	.	AGAAUACAGUAAGUGAGAAUUGAC	88	0.425	24	N5	19	21.1	10	2	4	4	6	10	15	43	445	12
Chr05:36876274-36877150	Cluster_95897	877	258	263.5	2.7	243	0.733	.	ACAAUCAUUAGAAUAGACUUUGAU	65	0.543	24	N5	22	21.1	3	1	1	3	3	7	7	22	205	6
Chr08:206445-206933	Cluster_129329	489	320	320.7	1.0	296	0.750	.	AAAUAACUCUAUACUAUUAAGCCU	125	0.384	24	N5	24	21.1	5	2	1	0	2	8	8	23	261	10
Chr09:10990521-10991032	Cluster_156697	512	676	668.3	3.7	629	0.386	.	AAUAACCGAGAUCGAGACUGACUC	130	0.324	24	N5	19	21.1	7	0	2	5	7	17	18	46	551	23
Chr09:18556889-18557492	Cluster_160746	604	267	267.1	0.3	267	0.712	.	CAAUUCCAUAAGGACGAUACCUUU	41	0.513	24	N5	18	21.1	4	1	4	1	4	8	10	27	204	4
Chr10:3597132-3598454	Cluster_173751	1323	370	373.4	4.9	288	0.608	.	UAAGAAAAUUCUGAGAGUAAUGCU	43	0.627	24	N5	18	21.1	8	1	4	2	5	12	7	31	292	8
Chr10:6071028-6071216	Cluster_175100	189	475	475.0	0.0	474	0.661	.	AUCUGUAGAAACAAAUGAGACAUU	145	0.255	24	N6	21	21.1	1	5	0	3	3	11	8	35	387	22
Chr10:13371400-13371670	Cluster_177775	271	1635	1638.0	25.5	49	0.780	.	UCGAGGUCCAACUAUUUUGAAACU	269	0.165	24	N6	18	21.1	12	82	10	12	12	34	44	178	1178	73
Chr10:37646600-37647043	Cluster_183722	444	137	136.6	0.5	135	0.219	.	UUACAUAAUCCAGAGGCUAGAAUC	29	0.380	24	N5	19	21.1	2	0	1	3	2	3	2	14	103	7
Chr11:4717087-4717423	Cluster_189198	337	427	426.3	8.8	198	0.239	.	UAUUAUAAAGUGGACUUUAAGCCU	67	0.281	24	N5	20	21.1	3	2	0	1	3	10	13	38	350	7
Chr01:2223003-2223626	Cluster_1271	624	494	493.8	0.4	493	0.409	.	AGAAGAAACAUCUAAGAGCUGAGA	47	0.409	24	N5	18	21	9	1	1	3	2	10	9	42	402	15
Chr01:50399946-50400181	Cluster_19554	236	860	872.5	4.4	750	0.259	.	AGAACCGAGAGACUCAAUUGAUCU	123	0.284	24	N6	19	21	7	1	3	10	7	33	25	61	683	30
Chr02:10966972-10967071	Cluster_25229	100	70	68.5	3.7	7	0.714	.	UUACAAGGGCCAAGUUUGAAUAUU	40	0.300	24	N6	25	21	1	0	0	2	1	1	0	3	56	6
Chr03:29868069-29868566	Cluster_54433	498	150	150.5	3.4	102	0.673	.	AGAGAAUGUGUAUGCUGAUAAGUU	72	0.267	24	N5	22	21	0	0	1	0	0	2	3	11	133	0
Chr03:35640827-35641358	Cluster_57572	532	238	236.4	1.7	223	0.378	.	CGAGAAUAAGAUGUGUAUUUAACU	50	0.328	24	N5	19	21	3	2	3	2	1	0	4	52	151	20
Chr03:38815056-38815805	Cluster_59167	750	178	175.6	5.0	148	0.236	.	UAACCAAUGGGACAUUAUGAACUU	54	0.494	24	N5	19	21	0	1	2	0	2	2	2	17	148	4
Chr06:23407601-23408410	Cluster_106705	810	361	360.9	2.9	344	0.341	.	UAAGGAUGAACAGGUUUCGAAACC	33	0.582	24	N5	23	21	7	1	6	1	1	10	10	21	283	21
Chr09:6620124-6620555	Cluster_154168	432	259	260.3	6.0	147	0.216	.	AAGAAUGAUUAAGUCUGAUUGAUU	46	0.444	24	N5	20	21	5	3	0	1	1	4	11	33	193	8
Chr10:41601143-41601783	Cluster_185843	641	1053	1054.9	5.4	850	0.462	.	UGGACUUGUGUUGUCGGUCGGCCU	55	0.340	24	N5	22	21	26	2	3	10	10	24	23	69	855	31
Chr01:1452005-1452599	Cluster_844	595	601	602.1	2.0	586	0.463	.	AUAACAGUUAUGAGAAUUCUUUAC	85	0.333	24	N5	19	20.9	5	1	5	8	4	10	12	33	507	16
Chr02:23722819-23723406	Cluster_30302	588	314	313.9	0.9	310	0.258	.	ACGCCGAAAUUCUCUAACUCAUGU	68	0.395	24	N5	19	20.9	2	0	5	5	2	8	6	23	257	6
Chr03:1809234-1809906	Cluster_43927	673	346	344.1	8.0	231	0.408	.	UAGUACGAAGUGGACUUUAAGCCU	71	0.436	24	N5	20	20.9	2	5	2	3	0	9	7	30	279	9
Chr03:4046583-4047447	Cluster_45203	865	199	197.3	2.2	184	0.412	.	AAAUCCGUAUGUAAAACUGACAUA	71	0.422	24	N5	24	20.9	1	0	0	1	3	6	4	14	167	3
Chr03:41144575-41146178	Cluster_60167	1604	693	694.1	4.5	612	0.231	.	AAUUCAGACUGUAUCUGAUUGUCU	39	0.472	24	N5	18	20.9	7	3	1	3	8	11	15	27	601	17
Chr05:36366579-36367373	Cluster_95598	795	646	645.9	0.3	645	0.478	.	GAACCGAUGAAUCUCUAUAGACAU	76	0.407	24	N5	21	20.9	7	5	1	5	4	15	25	47	522	15
Chr07:43117607-43118263	Cluster_125098	657	885	884.6	0.5	876	0.350	.	ACAUGGACCCAAGUCGAAUCAGCU	68	0.414	24	N5	21	20.9	19	0	7	8	10	28	37	54	700	22
Chr08:467611-468304	Cluster_129466	694	303	302.7	0.5	299	0.314	.	UAGGAUGAAGGUAUAUAUAACUGC	41	0.512	24	N5	24	20.9	3	1	5	8	4	9	7	21	228	17
Chr08:10336175-10337040	Cluster_134629	866	144	152.0	8.5	41	0.438	.	UCCUUACAGACAGUGAUUACUCAC	39	0.486	24	N5	18	20.9	3	0	1	0	0	2	3	10	121	4
Chr09:14437537-14438150	Cluster_158454	614	471	485.5	13.7	146	0.327	.	GCCGAGAACUACAUAGUAUAACAA	85	0.427	24	N5	19	20.9	2	5	0	1	5	17	25	42	361	13
Chr02:29755845-29756467	Cluster_33297	623	680	678.2	2.7	533	0.474	.	AUCUGAUUCUUAGAAUUUGUGCCU	84	0.393	24	N5	23	20.8	8	1	6	2	3	18	14	59	546	23
Chr02:30624327-30625380	Cluster_33737	1054	892	887.9	13.9	391	0.364	.	AGAUGAAUUCCAAACGUAAAUGAC	45	0.416	24	N5	19	20.8	17	3	11	14	11	27	21	77	691	20
Chr05:8784533-8785552	Cluster_87000	1020	542	536.3	4.8	386	0.292	.	AUUCUAAGCUAGUCAAGUGACUCU	42	0.461	24	N5	23	20.8	7	1	1	3	5	15	9	38	448	15
Chr05:38186147-38186654	Cluster_96573	508	559	561.1	1.9	550	0.286	.	AUCCCGUUCGAGAACAAUUAACAU	67	0.395	24	N5	20	20.8	5	1	4	6	7	12	24	59	418	23
Chr05:39358812-39359430	Cluster_97097	619	461	461.0	0.0	459	0.262	.	UCGAAACAGGAAUGAGAAAGCUCC	83	0.364	24	N5	20	20.8	6	1	12	1	2	13	10	26	382	8
Chr07:3277237-3277697	Cluster_111789	461	477	475.8	2.4	458	0.524	.	AUUUAUUUAUAGACAAUUAGGCCU	82	0.369	24	N5	20	20.8	11	1	2	1	1	7	11	38	395	10
Chr07:49821994-49825078	Cluster_128257	3085	945	955.5	6.4	792	0.729	.	UUUGGCACAGAUGAAGACUUGAUC	62	0.534	24	N5	22	20.8	52	131	17	23	22	40	33	61	542	24
Chr08:32271393-32272012	Cluster_141173	620	136	135.5	2.4	128	0.338	.	AUCUAUCGAGACGUCUUUUAAGGA	43	0.529	24	N5	22	20.8	0	0	1	0	1	1	2	14	116	1
Chr09:24814234-24814780	Cluster_164158	547	434	446.8	6.6	342	0.357	.	AGGGAUGAUGAAGUAUAUAAACU	54	0.433	24	N5	21	20.8	6	1	3	3	5	11	14	84	288	19
Chr01:47953509-47954043	Cluster_18586	535	264	264.0	0.0	263	0.299	.	AUGACAUUCUGACCUUUUAAGAGU	84	0.402	24	N5	19	20.7	0	1	3	0	0	4	4	19	222	11
Chr01:52146002-52146359	Cluster_20365	358	277	269.1	6.2	24	0.412	.	AAAUUUCGGUUGCAAGUUUGUGAC	74	0.332	24	N5	20	20.7	4	0	2	0	2	8	6	15	237	3
Chr02:38053949-38054456	Cluster_38006	508	208	214.7	1.7	176	0.587	.	UAGAGUUCGAGAACAAUCUUUGUU	30	0.490	24	N5	23	20.7	1	1	1	2	1	7	1	14	174	6
Chr02:47887458-47888185	Cluster_42333	728	494	508.4	5.2	474	0.294	.	AAUCACCGAACCAGAUUCAUGACC	107	0.358	24	N5	18	20.7	4	0	3	3	4	8	10	31	408	23
Chr03:2609311-2609964	Cluster_44357	654	59	59.1	1.7	49	0.203	.	UUCAAGGACAAGAGUUACAGCUUU	21	0.559	24	N5	18	20.7	0	0	0	0	0	1	1	4	52	1
Chr03:24265554-24267200	Cluster_52377	1647	897	893.3	7.9	181	0.681	.	CGAGAAUUAAAGUGGAUUAAAGAC	77	0.408	24	N5	19	20.7	11	1	3	2	8	17	23	56	745	31
Chr03:29498894-29499572	Cluster_54287	679	365	365.1	0.7	363	0.340	.	AUUAUCGAUGAUAGCAGAACUAGC	45	0.518	24	N5	19	20.7	6	7	0	0	3	9	15	31	282	12
Chr03:50998029-50998412	Cluster_64697	384	220	221.2	0.9	209	0.673	.	AAACAAGUAAGUCACCGUAAAGCU	104	0.309	24	N5	22	20.7	3	1	0	0	1	2	1	27	182	3
Chr06:17206753-17207240	Cluster_103816	488	738	741.7	1.7	693	0.707	.	AGAGAGAUCCGUGAAUAAUAGUUA	55	0.377	24	N5	23	20.7	10	5	0	5	6	21	19	71	579	22
Chr09:713734-714258	Cluster_151685	525	724	719.5	5.1	650	0.409	.	AUAUAACAUUGUUGUACUGGCAUA	57	0.395	24	N5	19	20.7	7	4	5	7	10	20	23	44	593	11
Chr09:11402646-11403262	Cluster_156948	617	197	197.0	0.0	195	0.589	.	AGUGAAAAUGACAAUGACAAUCAU	36	0.553	24	N5	23	20.7	1	2	2	3	2	3	5	15	161	3
Chr10:33510397-33510808	Cluster_181519	412	230	231.2	10.0	125	0.396	.	UGUUACAAAGUGAACUUUAAGCCU	80	0.448	24	N5	20	20.7	1	3	1	2	2	6	4	11	194	6
Chr10:42139250-42139741	Cluster_186179	492	539	537.4	1.5	522	0.314	.	AAGUCAUAACUAAGAGACCGAGAA	77	0.408	24	N5	18	20.7	6	3	3	2	5	11	15	41	428	25
Chr02:6957022-6957789	Cluster_23616	768	267	262.9	6.4	227	0.652	.	AAUUAAAAAGUGAACUUUAAGCCU	86	0.438	24	N5	18	20.6	3	2	1	1	2	7	16	28	204	3
Chr05:16071505-16072646	Cluster_89100	1142	307	323.4	11.5	95	0.531	.	AGCAAGAAAGUCAACUUUUAGAGU	64	0.609	24	N5	18	20.6	2	0	0	2	7	10	8	25	244	9
Chr06:20650866-20651495	Cluster_105555	630	679	678.5	1.3	673	0.443	.	ACGAACUUCAGAAACAAGACAACU	92	0.336	24	N5	19	20.6	7	2	5	4	7	18	20	63	539	14
Chr06:31666862-31668030	Cluster_110116	1169	674	666.9	7.8	500	0.604	.	GAUGUAAGAUUGUAUUGGCAGCCU	104	0.401	24	N5	22	20.6	6	2	4	2	10	25	24	52	540	9
Chr06:31759446-31759862	Cluster_110157	417	478	476.3	2.7	461	0.324	.	AUAAAUGAAUUUCAGGUCUCGAUC	60	0.301	24	N5	19	20.6	5	1	2	3	6	13	8	28	391	21
Chr07:909456-909655	Cluster_110650	200	215	215.0	1.0	208	0.460	.	UCCACAACGACUAGAGAUUAGAGU	71	0.284	24	N6	19	20.6	0	1	1	0	4	7	8	19	170	5
Chr07:38301419-38302001	Cluster_122518	583	271	268.9	7.3	143	0.317	.	UAUUACGAAGUAGACUUUGAGCCU	69	0.469	24	N5	19	20.6	4	0	1	2	2	10	6	21	220	5
Chr08:10062908-10063444	Cluster_134462	537	279	279.3	1.6	274	0.380	.	UAACGAAUAGAGAAACGAUAACUU	69	0.405	24	N5	22	20.6	2	0	1	0	2	8	6	26	220	14
Chr08:58225989-58226828	Cluster_150633	840	849	854.5	2.2	833	0.299	.	ACUGAAUGUUCUGGAUUUGAGAUC	84	0.399	24	N5	19	20.6	9	4	2	8	12	24	24	42	689	35
Chr09:3050598-3051287	Cluster_152788	690	474	477.2	4.7	415	0.464	.	AGUGUUCUAAGAGUAGUGUGAUCU	67	0.511	24	N5	21	20.6	7	1	2	3	4	21	14	37	366	19
Chr09:9654264-9655173	Cluster_155989	910	696	697.9	3.2	638	0.516	.	UUCUAGAUUCUGGAUUUUCAUAUC	46	0.392	24	N5	21	20.6	5	1	5	4	4	21	18	57	563	18
Chr11:49940179-49940912	Cluster_204397	734	284	284.3	1.5	267	0.391	.	CUUUUUAGUAUGACAUUAGAGCCU	48	0.430	24	N5	21	20.6	1	5	1	4	5	3	9	32	213	11
Chr01:49289838-49290358	Cluster_19080	521	658	656.0	2.1	626	0.497	.	GAACAUUUCAUUGGAUAAAAACUU	66	0.315	24	N5	18	20.5	6	3	4	2	8	18	16	64	515	22
Chr01:50456930-50458387	Cluster_19585	1458	614	615.0	1.2	602	0.555	.	GUCGAUCGACCUUGAUUGGAUGCU	112	0.376	24	N5	24	20.5	7	4	2	4	5	7	9	46	518	12
Chr02:420348-421302	Cluster_20590	955	744	739.1	7.1	384	0.411	.	UAGGACCAACCUUACAUGAAAGGC	75	0.509	24	N5	18	20.5	5	3	3	5	6	33	26	49	594	20
Chr02:29156970-29157504	Cluster_32977	535	509	509.8	0.7	505	0.662	.	AGUGAUUCUAAAGAUGAGAGACUU	128	0.356	24	N5	18	20.5	4	2	4	3	2	21	20	32	407	14
Chr04:1952887-1953108	Cluster_66238	222	104	104.7	2.4	89	0.221	.	GCGGGAAAUAGCUGGUAGUUGAGC	55	0.385	24	N6	24	20.5	0	1	1	0	1	0	7	5	89	0
Chr05:33896485-33897167	Cluster_94252	683	269	269.7	0.6	267	0.372	.	AUAGAGGAUUAAUGACACAUGAGU	64	0.454	24	N5	22	20.5	3	0	1	2	2	5	8	22	224	2
Chr08:3029102-3029929	Cluster_130732	828	712	716.5	5.4	593	0.487	.	UAGACGGUCCAAUACUUGAUAGAU	66	0.445	24	N5	22	20.5	10	5	2	8	7	14	14	75	551	26
Chr09:2448870-2449589	Cluster_152519	720	404	400.0	2.7	375	0.351	.	AGACUGACUCUAUAUAUACUAGGU	51	0.495	24	N5	18	20.5	4	1	2	2	9	13	13	22	323	15
Chr09:22759978-22760798	Cluster_162957	821	640	638.4	1.1	636	0.678	.	GAGAGACGCCAAGAUUAAGUGAUC	100	0.305	24	N5	21	20.5	12	2	1	2	10	14	15	39	540	5
Chr01:50807440-50808078	Cluster_19762	639	795	800.1	4.5	775	0.481	.	CAAAACCGUGACAGAGUACUGAUC	81	0.365	24	N5	25	20.4	7	3	3	5	8	17	19	55	655	23
Chr02:40862929-40863427	Cluster_39267	499	569	577.3	5.5	256	0.434	.	AUUCAGGUGAGAUCCAAUGUAGAU	70	0.482	24	N5	19	20.4	43	16	12	6	12	24	15	49	381	11
Chr06:17704360-17705023	Cluster_104086	664	355	354.1	1.1	351	0.572	.	AACUGAAGGACCACAUAACCAAAG	32	0.456	24	N5	18	20.4	5	1	2	3	3	9	9	40	275	8
Chr08:4708741-4708938	Cluster_131538	198	192	191.0	2.1	142	0.354	.	UAAUAGUAGACUAGAUAGAAGCCU	38	0.328	24	N6	20	20.4	0	0	1	0	2	7	2	15	162	3
Chr08:4884349-4884964	Cluster_131616	616	338	338.4	3.4	322	0.651	.	CGACCGAAGAUAUGAAUAAAUAAU	27	0.562	24	N5	20	20.4	5	0	4	4	8	13	12	30	252	10
Chr08:58766670-58767210	Cluster_150893	541	657	659.0	1.5	653	0.565	.	UCUGACGAUCGAGUUAGUUCGAGU	58	0.397	24	N5	18	20.4	3	0	5	6	4	14	8	61	532	24
Chr10:39473730-39474041	Cluster_184775	312	424	424.5	2.9	393	0.323	.	AACGGACAAUACCUCAGAUGAGAU	62	0.370	24	N5	18	20.4	2	1	4	5	3	12	16	25	343	13
Chr10:42331881-42332486	Cluster_186304	606	575	572.1	1.1	567	0.303	.	AUAACAUCGAAUGUCGAACAUCGA	71	0.398	24	N5	19	20.4	8	4	1	2	3	15	17	47	458	20
Chr11:5789696-5790364	Cluster_189792	669	390	394.3	5.6	327	0.503	.	AGCACGGUAGAUAAUGACAUACAU	26	0.492	24	N5	20	20.4	6	1	4	2	2	16	14	30	310	5
Chr11:48647367-48648040	Cluster_203904	674	1465	1468.9	4.3	1416	0.341	.	UGAGAAUCAAAGUUUAACUUGAGC	106	0.315	24	N5	19	20.4	17	5	11	9	10	32	40	106	1200	35
Chr01:2368508-2368972	Cluster_1350	465	606	606.7	0.5	605	0.419	.	AAACAGUAGACCUUGUAACCGAAA	60	0.360	24	N5	25	20.3	3	2	1	5	5	17	12	53	487	21
Chr02:3467639-3468502	Cluster_22124	864	857	857.0	0.4	855	0.772	.	AAUCCAGAACUGAGAUAUAACUUC	238	0.219	24	N5	23	20.3	9	1	1	3	4	19	18	51	723	28
Chr02:37944282-37945140	Cluster_37956	859	251	263.2	11.7	88	0.347	.	AGAACGGUUUCUUACAACAAGGAC	26	0.522	24	N5	18	20.3	6	2	0	3	1	5	6	21	202	5
Chr02:47333659-47334216	Cluster_42074	558	409	409.1	0.3	407	0.501	.	CUAAAUGUCAAGAUCUAAAAGCCU	43	0.443	24	N5	20	20.3	2	1	3	4	3	11	15	29	336	5
Chr03:41361459-41361848	Cluster_60256	390	367	365.7	3.7	323	0.605	.	UUCCGUAGAUGUACUGUUCACAGG	56	0.381	24	N5	24	20.3	19	1	3	1	0	9	12	28	288	6
Chr05:3254632-3254921	Cluster_83957	290	211	199.9	3.8	122	0.275	.	AAACACUCGUAGGACACUUAUCGG	44	0.370	24	N6	24	20.3	1	1	0	2	1	12	6	20	165	3
Chr06:31192504-31192690	Cluster_109886	187	214	227.1	7.5	130	0.294	.	CAUUACAGAGUAGACUUUAAGCCU	78	0.327	24	N6	18	20.3	4	1	2	3	2	5	6	19	164	8
Chr06:31234130-31234944	Cluster_109904	815	727	735.5	14.1	478	0.420	.	UAGCUCAGUGGUAGAGCA	136	0.312	24	N5	19	20.3	18	6	140	3	6	13	12	32	475	22
Chr07:43685190-43686429	Cluster_125424	1240	371	367.4	1.2	359	0.682	.	ACAGAUGACCAUUCUUUUAGUAGA	72	0.488	24	N5	19	20.3	10	1	3	2	4	12	10	20	301	8
Chr07:51427749-51428711	Cluster_129122	963	558	561.2	5.7	267	0.611	.	UCUUUGCAGAACCUGGAAUAGACU	54	0.452	24	N5	18	20.3	13	11	14	7	6	10	11	34	430	22
Chr08:55504651-55505216	Cluster_149320	566	411	410.3	3.4	384	0.401	.	AUAAUUACCUUGAGUUUUCUGCCU	53	0.506	24	N5	23	20.3	6	0	1	2	5	15	13	22	333	14
Chr09:8422498-8422636	Cluster_155181	139	114	109.4	2.9	91	0.456	.	UCUACGAAAGUGAACUUUAAACCU	36	0.395	24	N6	22	20.3	1	0	3	0	1	1	7	8	90	3
Chr09:11511922-11512582	Cluster_156999	661	749	725.8	16.0	409	0.275	.	AAAGAAACCAUCGUCAUACAGACC	142	0.374	24	N5	25	20.3	14	4	6	7	3	21	17	79	578	20
Chr09:13390582-13391197	Cluster_157890	616	566	558.0	13.3	258	0.511	.	AACUAAGGAUCCGACAAACAUUGU	61	0.491	24	N5	24	20.3	11	3	2	5	6	16	17	55	437	14
Chr01:13416359-13417004	Cluster_6561	646	336	335.3	0.5	334	0.202	.	AGAAUACAAGGACCUUCUAACACU	55	0.497	24	N5	22	20.2	4	1	2	6	1	8	15	29	256	14
Chr01:50917148-50917560	Cluster_19815	413	131	131.0	1.0	122	0.466	.	UCAUCUAUCCUAUUUAUAUUCACU	16	0.557	24	N5	18	20.2	0	0	0	0	6	2	1	10	107	5
Chr03:51976038-51976408	Cluster_65171	371	558	562.3	3.7	485	0.403	.	AUGUGGAUCUCCAACAGAAGUUGU	143	0.274	24	N5	20	20.2	2	2	0	5	3	12	12	28	481	13
Chr03:52256434-52257032	Cluster_65310	599	275	274.3	1.3	270	0.215	.	UAAUUCGAGACCUAAGUAAACACU	71	0.400	24	N5	21	20.2	2	0	5	4	1	6	13	18	217	9
Chr04:3856665-3857592	Cluster_67234	928	511	511.0	1.1	480	0.587	.	AGAUAACAGUCUUAUCAUUUGAGC	144	0.401	24	N5	25	20.2	5	0	3	4	3	16	16	38	414	12
Chr04:41792123-41793308	Cluster_79849	1186	601	600.8	1.4	588	0.276	.	AGGCACGAGUGACAAUAAUGAACC	99	0.378	24	N5	23	20.2	10	1	3	3	6	13	13	36	488	28
Chr06:23449669-23450251	Cluster_106719	583	1038	1037.1	1.1	890	0.764	.	AACCGAGAUCGUUCUGCUAGGAGC	138	0.290	24	N5	18	20.2	17	2	6	7	6	26	33	59	872	10
Chr06:25506632-25507084	Cluster_107573	453	464	455.0	7.3	322	0.323	.	UCGAUAUGAGAUCUCCAACACACU	83	0.369	24	N5	18	20.2	3	2	4	0	6	15	11	30	388	5
Chr06:30363238-30363743	Cluster_109484	506	372	369.7	1.3	355	0.344	.	AUAAAUGUUAUCAACUGUACGAGU	71	0.371	24	N5	22	20.2	3	1	6	3	0	7	12	29	303	8
Chr07:231191-231703	Cluster_110352	513	181	180.8	0.6	180	0.365	.	ACAGAUACAUCAAUUAGAAUACGA	35	0.492	24	N5	18	20.2	4	0	2	1	1	3	2	32	127	9
Chr08:1564413-1565059	Cluster_130075	647	806	806.4	2.9	739	0.586	.	AACGAGUAAAGAAUUUCAGAUUUC	69	0.421	24	N5	18	20.2	11	2	2	3	7	21	28	85	624	23
Chr08:7085295-7085702	Cluster_132678	408	183	183.1	0.7	182	0.219	.	AAUGAGAUUUCAAUGACGAGGGAU	39	0.443	24	N5	19	20.2	1	0	1	1	3	2	6	10	157	2
Chr08:58408382-58408643	Cluster_150737	262	229	227.7	0.5	227	0.336	.	ACCUGUAGAAUUGUCAACGAGUGU	48	0.310	24	N6	20	20.2	2	1	0	1	1	10	7	22	183	2
Chr09:20676557-20677146	Cluster_161831	590	195	200.0	2.7	167	0.385	.	AGGAGAAAACAUCAUCAUUGUAGG	39	0.482	24	N5	23	20.2	1	1	0	1	3	1	4	12	165	7
Chr09:25376743-25377474	Cluster_164521	732	346	348.1	2.7	326	0.376	.	AGACAGUUCCGGAUAUACAAAUUC	40	0.503	24	N5	19	20.2	3	0	4	4	8	12	15	29	263	8
Chr11:455131-455758	Cluster_187087	628	557	555.6	0.7	554	0.508	.	GGAGACACUUUUGAGAAUUCUACC	27	0.415	24	N5	18	20.2	6	0	2	3	8	14	15	38	452	19
Chr11:43280582-43281217	Cluster_200700	636	448	449.8	2.9	383	0.634	.	AAACUGCACUCCAAUCCAUUCAAA	27	0.562	24	N5	21	20.2	6	3	4	3	3	14	17	31	354	13
stitch_1:369472-369897	Cluster_205854	426	402	407.5	2.7	376	0.303	.	AAUCAUGGAUUAACUUGGCUGACC	69	0.346	24	N5	23	20.2	3	0	0	1	3	7	7	30	344	7
Chr01:48117082-48118154	Cluster_18650	1073	372	372.6	1.8	358	0.247	.	AUUACGAGGACUAACUGGAUAUGU	57	0.535	24	N5	21	20.1	8	0	1	2	3	11	8	22	310	7
Chr02:28857903-28858568	Cluster_32823	666	398	398.0	0.0	396	0.397	.	AAUUCAGUGGAUGAUGACCGAGAA	57	0.447	24	N5	25	20.1	3	1	2	3	6	16	11	46	303	7
Chr05:37003099-37003857	Cluster_95940	759	982	974.2	5.1	871	0.705	.	AGAAUCCAUUGCUGUCACGGCUGU	155	0.322	24	N5	19	20.1	9	1	9	7	12	33	35	57	792	27
Chr06:28594316-28594957	Cluster_108802	642	611	617.6	1.4	560	0.632	.	AGUUGGACCAUGUUUAUGAAUACA	66	0.468	24	N5	18	20.1	12	2	7	2	10	18	13	45	475	27
Chr06:30289690-30290189	Cluster_109459	500	257	250.2	9.9	79	0.202	.	CAUCAGUCUUUUAUUAGAACGCCU	44	0.475	24	N5	20	20.1	4	4	1	1	3	8	8	22	198	8
Chr07:41975719-41976074	Cluster_124517	356	146	146.0	0.0	145	0.671	.	AAAAACGGACAAUACAUCAAAUAU	59	0.377	24	N5	21	20.1	1	1	1	0	1	0	3	13	122	4
Chr07:48784230-48784666	Cluster_127767	437	164	165.0	0.9	164	0.476	.	CACAAAAUCCACUCGGUAACUCAG	30	0.506	24	N5	18	20.1	1	1	2	2	2	4	4	13	130	5
Chr08:5222845-5223173	Cluster_131772	329	157	156.0	0.6	155	0.656	.	AUUGCGGAUCAAAUCACACUGCCU	69	0.350	24	N5	19	20.1	0	0	0	2	2	6	4	8	132	3
Chr08:21282011-21282754	Cluster_138966	744	343	333.5	3.9	171	0.630	.	UCCGUAUGACCGAACAUGGAUGUU	63	0.423	24	N5	24	20.1	3	2	1	2	1	6	12	21	289	6
Chr09:18341470-18342042	Cluster_160656	573	910	882.9	7.3	683	0.558	.	ACUGACUUGAUCGUCGGAGUGCCU	101	0.334	24	N5	22	20.1	8	2	5	7	8	19	17	64	757	23
Chr09:20147297-20148216	Cluster_161518	920	385	382.3	2.5	340	0.260	.	AGUAGAAACUUCCGACGCGUCAGU	87	0.426	24	N5	19	20.1	6	1	1	3	2	6	11	27	317	11
Chr11:10276002-10276560	Cluster_192275	559	445	442.9	0.9	438	0.274	.	AACCAAUAGCCCAACCUGUAGAGU	125	0.299	24	N5	24	20.1	1	0	1	3	4	9	7	18	395	7
Chr02:48953385-48953894	Cluster_42891	510	970	968.4	6.2	841	0.406	.	GAUCCAGAUCCGUUUUGAACCGGC	98	0.313	24	N5	18	20	7	1	3	3	8	23	15	58	829	23
Chr04:41606017-41606882	Cluster_79742	866	426	422.1	1.8	400	0.620	.	AAUGAAAGACUCUGAUAUUUAGUC	103	0.406	24	N5	19	20	13	1	5	3	2	8	6	30	352	6
Chr05:37990830-37991560	Cluster_96478	731	478	480.0	3.7	439	0.469	.	UUUCACAUCGACUAUAGAUUAGGA	26	0.561	24	N5	18	20	4	3	5	9	5	9	19	54	360	10
Chr06:26924745-26925179	Cluster_108134	435	188	188.4	0.8	182	0.287	.	UAGAGAAAGAAGGUUUUGAUGAAC	52	0.346	24	N5	25	20	1	0	0	0	0	2	8	2	168	7
Chr07:7961853-7962948	Cluster_114218	1096	192	193.9	2.2	155	0.354	.	ACCGAAGAACAACAAUAACCUCAU	25	0.656	24	N5	18	20	0	0	0	2	4	7	9	20	147	3
Chr07:8744571-8745887	Cluster_114636	1317	414	415.1	2.1	377	0.698	.	AUCCAAUGUGGUAUGUUUCCUGAU	98	0.476	24	N5	20	20	3	3	4	4	2	10	9	28	345	6
Chr08:52777840-52778197	Cluster_147891	358	273	274.0	0.8	270	0.736	.	GAAAUAAAUGGGUUUACUCGAGAA	85	0.381	24	N5	18	20	3	0	0	2	0	4	6	14	236	8
Chr09:13247859-13248241	Cluster_157831	383	358	346.7	5.0	288	0.397	.	AAAGAUUUCCGGAUUAUAUAAUUC	32	0.369	24	N5	24	20	3	2	1	3	3	5	7	30	293	11
Chr09:34960011-34960685	Cluster_170103	675	416	414.4	7.1	320	0.373	.	UAGUACUCUGCCAAC	29	0.464	24	N4	21	20	42	1	7	9	6	14	13	26	279	19
Chr11:3056420-3057433	Cluster_188367	1014	486	489.0	2.5	452	0.337	.	AAAUACAUCCAACUUAAACUUUGA	52	0.496	24	N5	25	20	7	5	3	3	3	5	13	24	406	17
Chr11:3375696-3376181	Cluster_188537	486	267	267.0	0.0	267	0.363	.	GAUUCACAGGGUUAAUAAAGACUC	87	0.348	24	N5	20	20	4	3	2	1	1	2	6	15	229	4
Chr11:3762678-3763169	Cluster_188728	492	397	405.6	2.7	339	0.257	.	AUCGAGAUACUAAAUGAACAAGUU	73	0.340	24	N5	20	20	2	5	3	0	0	8	9	38	320	12
Chr03:36006229-36007379	Cluster_57737	1151	356	360.9	7.0	235	0.699	.	UACAAACGAAGAACCAAACGCACU	64	0.542	24	N5	25	19.9	5	1	1	1	1	6	13	27	292	9
Chr05:39634393-39634944	Cluster_97255	552	774	779.5	19.4	246	0.348	.	CGACGUGGACCAACAUUACUCAGU	88	0.394	24	N5	20	19.9	15	1	4	4	11	31	30	58	597	23
Chr06:22175674-22176115	Cluster_106225	442	123	123.0	1.2	121	0.228	.	AGAAGCCAGCUUAAAUAAAAGAAC	57	0.447	24	N5	18	19.9	0	1	0	2	4	4	3	9	100	0
Chr06:26602292-26602933	Cluster_107999	642	597	596.9	0.3	595	0.717	.	ACUUGACAUGUUUACCUCUUAACA	84	0.414	24	N5	19	19.9	10	2	2	3	10	19	19	41	477	14
Chr07:50075841-50076417	Cluster_128398	577	248	251.0	4.7	215	0.532	.	AACAAGGACACACCAUUUAAGAGG	49	0.383	24	N5	23	19.9	2	1	3	1	2	10	6	14	209	0
Chr08:412998-413500	Cluster_129431	503	681	681.0	2.0	657	0.717	.	AAUGUCCGAUAUCAGUCUAGUAAC	84	0.326	24	N5	21	19.9	8	0	0	8	3	17	15	46	571	13
Chr08:21741668-21742891	Cluster_139143	1224	751	752.0	4.1	683	0.575	.	UGUACCGGUCAGGCCAAAUGAGCC	53	0.473	24	N5	22	19.9	15	2	5	5	6	25	18	53	605	17
Chr09:5877896-5878936	Cluster_153728	1041	626	625.8	3.4	578	0.423	.	ACUAAUAACAGUGUCGGAGUGCCU	67	0.331	24	N5	22	19.9	9	8	4	6	7	11	16	35	501	29
Chr10:926037-926548	Cluster_172120	512	349	348.4	4.5	276	0.676	.	GUUGGGUGCGAGAAUGAUAGAAAC	59	0.473	24	N5	18	19.9	9	1	6	3	2	18	18	20	268	4
Chr11:1102711-1103366	Cluster_187438	656	463	469.4	3.7	377	0.562	.	AAUGGUCGAGAAAGUCGAAUGACU	65	0.473	24	N5	19	19.9	6	4	2	0	5	14	19	25	375	13
Chr01:1744655-1745468	Cluster_1008	814	177	176.6	0.5	175	0.650	.	AGAAUACAAGUAAACAUGAAGACC	54	0.514	24	N5	18	19.8	2	0	0	0	2	5	4	24	138	2
Chr01:50636854-50637662	Cluster_19653	809	538	539.1	0.8	532	0.790	.	ACCGAAAUCUGAUUGAGUAUCUUU	188	0.312	24	N5	24	19.8	4	2	2	1	1	5	4	21	494	4
Chr01:51361765-51362244	Cluster_20036	480	305	309.9	4.3	296	0.308	.	GGAACCAAUAGACGAUUGAACUUU	35	0.439	24	N5	18	19.8	3	3	3	3	3	9	4	17	249	11
Chr02:3639330-3639986	Cluster_22199	657	384	383.3	1.6	364	0.250	.	CACCCGCAUAUAAGGAAGGAGACU	38	0.461	24	N5	25	19.8	5	3	3	5	5	8	13	32	299	11
Chr02:3904108-3904674	Cluster_22342	567	309	309.8	1.5	293	0.421	.	AAUCUGAUUGUACUUAUUGAUAGC	40	0.534	24	N5	25	19.8	3	1	3	4	6	6	12	24	236	14
Chr02:22861141-22861879	Cluster_29881	739	471	467.3	3.9	302	0.490	.	AUCAACCAAUAGGAUCCCCUCUGU	30	0.556	24	N5	18	19.8	7	8	3	3	8	21	18	24	371	8
Chr02:42830756-42831383	Cluster_40139	628	872	886.2	4.3	769	0.500	.	GAGUUUGGAGUCUAGAUAAAGAUU	46	0.428	24	N5	22	19.8	11	2	3	10	3	26	34	68	687	28
Chr02:44022336-44023057	Cluster_40616	722	830	827.2	8.5	606	0.384	.	AUGGACCUAGAGAACUAUUGAAGG	52	0.352	24	N5	19	19.8	12	2	3	7	13	33	27	53	663	17
Chr03:5654578-5654926	Cluster_46231	349	207	207.0	3.2	186	0.324	.	UAUAUCGGAUAUCAACACUCGUGU	69	0.420	24	N5	18	19.8	1	0	0	3	1	15	10	11	163	3
Chr03:33631392-33632089	Cluster_56435	698	761	755.4	9.9	644	0.445	.	GGUUCUAUGGUGUAG	107	0.306	24	N4	20	19.8	115	3	3	6	5	20	17	38	543	11
Chr03:51925383-51925783	Cluster_65148	401	397	397.0	0.0	397	0.705	.	UAGAGACGAGGAGUAGAAAAACCU	129	0.353	24	N5	24	19.8	1	2	5	7	4	9	9	25	328	7
Chr05:2109050-2109700	Cluster_83321	651	409	407.1	2.2	387	0.279	.	ACCCAGAAAGAAACAAUUGUAGAU	60	0.460	24	N5	24	19.8	5	2	2	2	3	8	9	32	332	14
Chr07:4868767-4869371	Cluster_112569	605	390	390.3	3.0	337	0.269	.	AGGAGAAAACCAAACACGAACACU	42	0.423	24	N5	22	19.8	1	0	2	0	6	15	7	24	327	8
Chr09:8711309-8711484	Cluster_155362	176	250	244.7	7.7	133	0.260	.	AUCGGACACCGACACUCGUAUGAG	73	0.384	24	N6	21	19.8	5	0	1	2	2	10	7	17	201	5
Chr09:10543671-10544498	Cluster_156470	828	444	442.9	1.3	402	0.705	.	ACACGUGAAGACCAACCAAGUAGC	57	0.486	24	N5	18	19.8	6	1	1	2	5	17	21	25	348	18
Chr09:15496478-15496993	Cluster_159024	516	477	478.3	3.3	446	0.294	.	AAGACACUGUAACACUCAAGUCAG	71	0.361	24	N5	20	19.8	5	2	4	2	3	10	12	29	403	7
Chr09:15961180-15961560	Cluster_159300	381	400	398.0	1.5	363	0.448	.	ACGAAAGAAUGAUAAGACGACGCU	78	0.427	24	N5	18	19.8	6	1	2	2	4	9	11	38	322	5
Chr10:32991443-32991586	Cluster_181276	144	91	91.0	0.0	91	0.264	.	GUACCGGACACAACUUUUAUAUGU	44	0.374	24	N6	24	19.8	0	0	0	0	0	5	7	4	73	2
Chr10:37519550-37520121	Cluster_183659	572	606	599.4	5.4	464	0.317	.	ACCGAAGACACUCUGACGCUCAAG	53	0.371	24	N5	18	19.8	16	0	1	6	5	17	18	38	492	13
Chr01:43549917-43550676	Cluster_16784	760	929	921.8	7.6	761	0.579	.	AUUCGAGAUAUUGUCCGCUUUGGA	43	0.419	24	N5	18	19.7	15	3	5	8	7	43	29	75	733	11
Chr01:46987343-46988512	Cluster_18163	1170	365	363.4	0.9	350	0.515	.	ACAAACCCUGUAUUCUAACUUUGU	54	0.553	24	N5	21	19.7	6	2	3	5	3	15	9	30	280	12
Chr02:4512268-4513030	Cluster_22691	763	567	567.0	0.0	562	0.714	.	AUGGACUCAACCCAAUCAAAUGGU	96	0.407	24	N5	19	19.7	8	1	7	5	9	12	10	45	447	23
Chr03:3169864-3170084	Cluster_44687	221	135	134.0	1.1	131	0.481	.	ACUCACAGGAUUGAAGUUUUCACC	34	0.393	24	N6	21	19.7	1	2	3	3	1	1	3	13	98	10
Chr03:4370118-4370579	Cluster_45411	462	165	164.4	0.9	159	0.345	.	GAACCACCAAUCGUUAUUGCUGAU	66	0.333	24	N5	20	19.7	0	2	1	1	2	7	1	16	134	1
Chr03:38397628-38398490	Cluster_58958	863	368	370.2	1.4	364	0.364	.	UGGUCGGUAUCGGACGACGAGCCU	37	0.543	24	N5	19	19.7	6	0	1	3	4	17	16	31	283	7
Chr04:12065206-12065709	Cluster_71432	504	151	151.5	1.6	37	0.715	.	UAUUCAGAGAUACAAUAGAUUCAU	72	0.391	24	N5	19	19.7	1	1	0	2	1	2	4	5	132	3
Chr05:35292934-35293430	Cluster_94940	497	295	295.8	0.9	291	0.251	.	UUUACCGAAUUUUAACUUGAACGU	94	0.366	24	N5	24	19.7	7	2	2	2	2	9	11	25	231	4
Chr05:37076146-37077141	Cluster_95982	996	208	208.7	1.3	117	0.284	.	AUCAUACCAUGUCUUAGAACCACA	41	0.423	24	N5	18	19.7	0	0	2	1	2	6	3	13	178	3
Chr07:37920773-37921362	Cluster_122321	590	673	663.2	9.7	461	0.434	.	AUGAAAAUUCAGAACUCAUAACUC	59	0.377	24	N5	19	19.7	13	5	2	4	4	24	15	58	530	18
Chr07:38636160-38636592	Cluster_122731	433	498	500.3	1.3	492	0.444	.	AACAGUCAAGACAGUUGUAAGAAC	66	0.367	24	N5	19	19.7	12	2	8	2	6	12	11	44	382	19
Chr08:34165135-34166062	Cluster_141461	928	472	466.0	4.2	399	0.498	.	AUCAACAUGUAUGAUCCCAUCUGU	22	0.528	24	N5	18	19.7	5	1	1	4	5	15	22	36	368	15
Chr08:57133760-57134761	Cluster_150072	1002	671	672.3	0.6	653	0.437	.	AGAAUCUCUGAACACCAUUGUUCA	132	0.379	24	N5	23	19.7	7	0	3	3	7	16	15	48	552	20
Chr09:1942515-1943508	Cluster_152240	994	518	512.8	4.4	476	0.500	.	GGGAUGUACCAAGUUCCUGAGACU	75	0.425	24	N5	24	19.7	12	1	2	2	1	18	18	35	418	11
Chr09:2400588-2401027	Cluster_152491	440	323	329.6	3.5	233	0.316	.	UCGACAUGAGAUCUCCAACACACU	42	0.464	24	N5	19	19.7	4	0	1	1	2	9	14	22	256	14
Chr02:36211215-36211714	Cluster_36982	500	202	204.6	3.3	74	0.257	.	ACACCGAGUCCCACUGUAGACACU	54	0.455	24	N5	21	19.6	4	2	0	1	2	4	5	10	169	5
Chr03:35895817-35896899	Cluster_57687	1083	872	873.2	6.0	697	0.420	.	ACCGAGUACUGAGAUGAAGAAGUC	65	0.414	24	N5	18	19.6	18	13	15	9	11	24	16	60	681	25
Chr03:50724683-50725898	Cluster_64576	1216	538	537.9	1.2	524	0.450	.	UGAGGAUGUGUGUUAGAAAUGACA	29	0.533	24	N5	18	19.6	8	1	6	1	5	19	17	46	422	13
Chr05:7193804-7194046	Cluster_86225	243	231	230.9	0.3	223	0.619	.	UUAGACCAGGACAAAAAUCAAUUU	30	0.342	24	N6	18	19.6	8	2	21	4	0	7	2	18	163	6
Chr07:3586484-3587089	Cluster_111918	606	465	465.7	1.2	463	0.391	.	AUGACGGAACACUGAUCUUCGAAG	48	0.443	24	N5	21	19.6	5	2	1	3	4	15	13	39	370	13
Chr07:4527009-4528825	Cluster_112414	1817	574	572.5	2.0	558	0.355	.	AGUCAUCUAAACUUUGAACCGAGA	70	0.451	24	N5	23	19.6	15	6	6	4	4	15	11	30	468	15
Chr07:15533739-15534494	Cluster_117844	756	132	135.4	2.9	54	0.720	.	UAAAUACCAAGAGUUUAAGAACCU	58	0.417	24	N5	18	19.6	1	0	0	2	1	6	1	4	115	2
Chr07:38700846-38701513	Cluster_122788	668	429	425.4	9.4	259	0.550	.	AGAAGACCGAGACACGUCAUGAUG	54	0.487	24	N5	18	19.6	5	0	5	2	6	16	16	43	331	5
Chr07:44192415-44193751	Cluster_125695	1337	404	408.1	5.3	335	0.411	.	AGUGCGAGAAGGUUUUAACGAGAC	50	0.537	24	N5	18	19.6	4	1	0	2	6	14	7	33	328	9
Chr07:51587023-51587602	Cluster_129186	580	759	763.7	6.1	614	0.473	.	ACCAAGGUAAUAAGUAAUGAAACU	59	0.398	24	N5	19	19.6	4	5	2	5	12	29	20	59	588	35
Chr08:40933373-40934260	Cluster_142283	888	303	306.6	2.4	268	0.376	.	AAAGCUAAUCCAAGAUUAAGAACU	48	0.647	24	N5	18	19.6	3	0	2	4	5	16	12	28	222	11
Chr09:24340752-24341174	Cluster_163909	423	720	722.8	3.3	687	0.307	.	AUAUACCUGUAGAAGACAUUCCGA	113	0.258	24	N5	21	19.6	5	2	0	7	6	20	14	57	596	13
Chr10:8949753-8950169	Cluster_176484	417	498	495.9	2.5	440	0.418	.	ACGAGAGACGUACUUGCGAUUGUA	105	0.384	24	N5	22	19.6	8	2	2	2	5	15	16	22	416	10
Chr10:36295616-36296364	Cluster_182969	749	356	356.5	0.8	348	0.258	.	AGAGAUCAACCAAGAAAUAACUUU	55	0.399	24	N5	24	19.6	5	1	0	1	2	6	6	43	286	6
Chr11:4018288-4018945	Cluster_188869	658	424	424.3	0.5	422	0.392	.	ACCAAAGUCAGACAAUGUUGAGUU	54	0.392	24	N5	22	19.6	5	0	1	2	3	14	15	35	344	5
Chr01:47811575-47811746	Cluster_18499	172	247	253.6	4.5	217	0.445	.	UAUGUUCGAGACAUGGAUACUCCA	89	0.227	24	N6	22	19.5	1	1	0	6	1	8	4	15	204	7
Chr02:2277395-2277890	Cluster_21474	496	536	567.6	7.0	387	0.465	.	CUUUAGACAGGUCAAUUGGAGACC	37	0.442	24	N5	20	19.5	10	2	0	8	2	18	17	67	397	15
Chr02:45960759-45961329	Cluster_41478	571	453	459.4	3.7	371	0.687	.	GCACACGAAAAGGAAGAAAGACUU	81	0.457	24	N5	22	19.5	2	1	4	3	4	9	14	38	366	12
Chr03:5283313-5284157	Cluster_46004	845	529	529.5	1.9	408	0.346	.	UAAGUGAUCCAAGACUAAAUCUUU	82	0.423	24	N5	22	19.5	12	6	3	2	2	20	9	43	422	10
Chr03:36250608-36251031	Cluster_57850	424	248	248.8	0.7	241	0.202	.	ACACUUGAGAACUCCAUAACUCGU	50	0.460	24	N5	19	19.5	3	0	5	2	4	12	8	15	194	5
Chr03:50992964-50993860	Cluster_64693	897	448	448.8	0.4	444	0.551	.	AGAGACAAAGUUCAGAAUGUGAUU	88	0.429	24	N5	18	19.5	3	1	2	5	4	7	9	26	375	16
Chr03:52163293-52163727	Cluster_65263	435	325	325.5	5.3	234	0.298	.	CGCCGAGACUGCUAACUCAUGCGU	72	0.468	24	N5	24	19.5	5	1	1	2	2	11	12	25	259	7
Chr05:11749607-11750167	Cluster_88074	561	296	296.1	0.7	285	0.334	.	CAUGUGACUAGGGUCUCAAAGCCU	17	0.551	24	N5	19	19.5	3	0	0	2	3	10	14	32	226	6
Chr05:14612312-14612566	Cluster_88724	255	359	359.0	0.0	359	0.295	.	ACGGAUCAGUGAUAGGUUCAGCCU	154	0.253	24	N6	20	19.5	2	0	1	2	4	1	11	17	312	9
Chr06:31720050-31720670	Cluster_110150	621	994	1000.7	3.7	899	0.606	.	AUGCUCGAACCAAAGGACUCUCUU	83	0.386	24	N5	19	19.5	15	1	2	6	11	25	34	82	793	25
Chr07:15695054-15695440	Cluster_117887	387	139	139.7	4.1	82	0.360	.	UUAGUCUCCAAGUGUAUCUUUGCU	30	0.388	24	N5	23	19.5	1	0	1	0	1	4	4	31	94	3
Chr08:48076277-48076595	Cluster_145283	319	215	208.6	3.7	153	0.679	.	AGAAACCAAUUCUUUUGAACCAAU	81	0.353	24	N5	18	19.5	2	0	2	4	1	6	6	12	172	10
Chr11:43523639-43524109	Cluster_200876	471	892	887.6	5.2	754	0.687	.	AUCCCGAACCAUCUGAUCACUGGA	87	0.320	24	N5	20	19.5	13	0	10	4	22	25	19	50	731	18
Chr01:1166976-1167424	Cluster_643	449	304	307.1	3.2	279	0.250	.	AAACCGUGACAGAACACUAACAUC	64	0.421	24	N5	25	19.4	2	2	1	1	2	3	5	22	256	10
Chr01:39111293-39112497	Cluster_14362	1205	434	430.2	7.1	304	0.378	.	CCCAAAGACUCACAAGAUAAGACU	27	0.592	24	N5	18	19.4	8	0	3	2	9	17	18	30	334	13
Chr02:47897481-47898930	Cluster_42344	1450	778	757.4	9.9	401	0.487	.	AGUUUCGGAAUCAAGAUUAAAGUC	39	0.429	24	N5	21	19.4	1	4	3	6	16	61	36	55	572	24
Chr03:5017284-5018645	Cluster_45805	1362	271	271.0	0.4	270	0.708	.	GUCCAAGGGAGUAGACUAUGUCCU	92	0.450	24	N5	18	19.4	5	0	1	0	1	6	7	16	229	6
Chr03:47433815-47434321	Cluster_63022	507	438	435.9	1.1	426	0.326	.	UCAGAAUACCGAGUACUGAAUACU	59	0.457	24	N5	20	19.4	5	1	3	5	5	13	1	27	371	7
Chr03:51576326-51577061	Cluster_64971	736	418	418.3	8.1	279	0.289	.	UUGAAGAAUAGGACAACCAAGAGU	61	0.495	24	N5	22	19.4	3	0	1	3	6	7	13	21	353	11
Chr05:40051043-40051794	Cluster_97478	752	802	802.5	0.8	796	0.696	.	AGAGAAUGAACAUGUAGAAACCUU	132	0.256	24	N5	19	19.4	8	0	5	5	2	16	14	70	670	12
Chr06:21331002-21331765	Cluster_105837	764	592	592.1	2.5	563	0.287	.	AUCAUUAUUACUGUACACCUGAGU	49	0.483	24	N5	23	19.4	14	5	2	6	4	23	19	48	448	23
Chr08:605305-605848	Cluster_129529	544	870	862.5	8.6	622	0.648	.	AAACUAAAUGACAGUAUAACCGAC	132	0.324	24	N5	19	19.4	6	2	6	6	8	31	14	57	722	18
Chr08:55535584-55536104	Cluster_149331	521	285	288.9	1.1	280	0.477	.	AUAAAUUGUACAUUCUGAAAAGUU	70	0.439	24	N5	18	19.4	1	0	0	5	2	9	8	17	236	7
Chr08:58003782-58004412	Cluster_150516	631	316	315.6	0.9	312	0.291	.	ACAUUGCCUGUGACAUAUUAGCCU	86	0.427	24	N5	19	19.4	0	3	3	3	2	11	7	18	261	8
Chr09:35931895-35932420	Cluster_170722	526	281	278.5	4.9	188	0.683	.	AUUGAGAAGAUUAGGUGAAAAACU	90	0.374	24	N5	22	19.4	5	0	2	0	2	4	4	12	245	7
Chr10:41604552-41604896	Cluster_185845	345	174	175.4	0.5	174	0.224	.	GGAGAUCAAGUAGCCAAUAACUCU	50	0.391	24	N5	25	19.4	0	1	1	3	2	4	6	15	142	0
Chr11:189408-190232	Cluster_186938	825	351	361.0	4.4	260	0.313	.	AAGAAUUCCUUGUAGAAUAAUAUG	69	0.370	24	N5	25	19.4	5	1	1	0	4	12	5	22	290	11
Chr11:1173849-1174430	Cluster_187481	582	598	600.7	1.7	577	0.642	.	AAAACGAGAUUGACAGAUGAUUCU	80	0.418	24	N5	21	19.4	13	2	8	5	4	18	20	47	454	27
Chr01:38288715-38289382	Cluster_13896	668	358	356.6	5.2	238	0.335	.	UCAUUACGAACAGUGAUCACUCAC	72	0.402	24	N5	19	19.3	2	0	0	2	2	10	12	18	303	9
Chr02:39853050-39854042	Cluster_38890	993	269	269.1	1.1	216	0.312	.	UUAACCGAAUGAAUUUCUUACAAC	66	0.476	24	N5	22	19.3	2	1	9	1	0	6	6	17	221	6
Chr03:38433857-38434303	Cluster_58967	447	266	266.0	0.0	264	0.425	.	AUUUGUACCUUGAUUUGAUAUGUU	56	0.451	24	N5	23	19.3	5	0	1	2	2	7	12	17	217	3
Chr03:45934588-45935236	Cluster_62318	649	392	388.8	1.4	373	0.293	.	ACACUUGGAUUUGUACAUCUGCCU	45	0.510	24	N5	18	19.3	5	2	2	8	6	4	11	39	308	7
Chr05:30857538-30857973	Cluster_92561	436	411	412.4	0.5	409	0.616	.	GGUUCCAAACACGAAUUCUCGUUC	39	0.372	24	N5	22	19.3	9	2	3	6	5	7	8	33	324	14
Chr05:40240226-40240750	Cluster_97611	525	218	216.7	0.5	215	0.693	.	AUUUCCGACCAAGAGCUGAAACCU	82	0.459	24	N5	21	19.3	3	0	1	1	2	6	6	6	186	7
Chr06:22741448-22742211	Cluster_106437	764	404	399.8	2.8	370	0.629	.	UUUGAAGACUUUGAAGUUCAGCCU	58	0.438	24	N5	22	19.3	0	1	1	6	3	11	10	33	327	12
Chr06:25129584-25130132	Cluster_107415	549	632	641.1	5.6	462	0.288	.	AACACUCAAGGUAACUAUUCACUC	91	0.402	24	N5	18	19.3	11	2	6	3	6	11	18	63	497	15
Chr08:6976476-6977438	Cluster_132613	963	889	891.4	4.4	748	0.592	.	AAGCGCUGAGAUAACUGUUGAUGU	31	0.476	24	N5	20	19.3	7	1	1	6	8	22	28	62	732	22
Chr08:46357859-46358405	Cluster_144405	547	382	381.9	0.3	379	0.298	.	ACGUGAACCAUGUAAAAGAACACA	65	0.429	24	N5	21	19.3	6	1	0	0	7	10	11	36	302	9
Chr08:49034052-49034411	Cluster_145861	360	294	295.5	1.1	290	0.350	.	AGUCAACGGGCUAUAUUAGUGAGU	93	0.299	24	N5	20	19.3	3	0	0	1	0	7	7	29	238	9
Chr08:49835855-49836459	Cluster_146321	605	455	470.6	6.6	380	0.549	.	UCGUUCCAGAAGACAUUGCUCAUC	66	0.488	24	N5	20	19.3	5	0	3	4	8	16	17	42	340	20
Chr01:21239483-21239928	Cluster_8586	446	431	415.1	9.1	146	0.794	.	AAUCCGGAAGCUAAAAAAGACUUU	50	0.316	24	N5	18	19.2	37	3	2	3	2	5	16	33	319	11
Chr01:46300415-46300657	Cluster_17908	243	190	189.9	0.3	187	0.237	.	AUGGAUAUGACAUGGACACAAACA	47	0.374	24	N6	21	19.2	3	0	0	1	2	7	4	21	141	11
Chr02:1744432-1745000	Cluster_21221	569	201	207.4	3.3	163	0.284	.	AUUUAAAAGUGGACUUUUAAGCCU	53	0.498	24	N5	19	19.2	4	0	1	2	4	9	9	11	158	3
Chr02:17311550-17312075	Cluster_27845	526	489	489.5	0.7	484	0.636	.	AUCGGAAUGACUUGAAUGUACACA	56	0.415	24	N5	23	19.2	4	3	3	5	6	17	14	37	391	9
Chr04:44120129-44121548	Cluster_81125	1420	255	260.2	4.1	101	0.757	.	AUUCUACUUUAGAUACCUCUAAUU	96	0.498	24	N5	18	19.2	3	0	1	1	3	5	6	14	216	6
Chr06:13453207-13453967	Cluster_101896	761	312	313.9	1.6	282	0.638	.	CCCAACUCGUAGAAUCGUAAGAGU	81	0.407	24	N5	18	19.2	7	0	2	3	3	10	11	34	241	1
Chr06:14202464-14202922	Cluster_102255	459	285	278.8	4.7	189	0.295	.	UUUAUCCAGGAGUGUUGUUUCCCC	72	0.411	24	N5	24	19.2	5	1	0	2	4	14	11	13	227	8
Chr06:24892796-24893545	Cluster_107314	750	336	340.7	3.1	269	0.548	.	UUGAGAACUGGGAGAACUAUCGCC	65	0.426	24	N5	24	19.2	2	1	1	3	3	8	14	23	275	6
Chr06:31041444-31041928	Cluster_109803	485	537	537.8	1.3	512	0.209	.	ACAGCAGGACGGAACAGGUUGACC	76	0.359	24	N5	19	19.2	8	1	3	6	8	18	13	35	439	6
Chr07:4745772-4746621	Cluster_112519	850	356	359.8	10.3	24	0.368	.	UUUCAAGACCAAUACUUAAAUGAU	37	0.542	24	N5	18	19.2	4	1	2	2	4	14	12	19	292	6
Chr07:48215363-48215911	Cluster_127539	549	202	214.9	9.8	52	0.371	.	AAAUCUAUUUCUGACUUUGGCAUC	47	0.515	24	N5	18	19.2	1	3	1	4	2	8	5	10	167	1
Chr08:56468917-56469180	Cluster_149765	264	266	268.6	5.5	189	0.797	.	UACGAGUAUCGGGUAUCGGACACC	115	0.361	24	N6	19	19.2	2	0	1	2	1	8	8	18	224	2
Chr09:21371840-21373683	Cluster_162143	1844	615	615.4	0.5	613	0.652	.	AUCAACAACUAGAACAUGGAUGGU	51	0.483	24	N5	23	19.2	10	1	1	4	7	7	14	54	501	16
Chr09:31548244-31548727	Cluster_168133	484	321	320.8	0.4	320	0.492	.	UAGUAUCGGAUACAUCUACAUAGA	55	0.417	24	N5	19	19.2	1	0	2	0	1	6	8	37	251	15
Chr11:977281-977836	Cluster_187365	556	793	795.1	4.0	741	0.416	.	CACAAGGAUGACAAGUACAAAGAU	94	0.338	24	N5	24	19.2	16	1	3	3	12	17	18	48	641	34
Chr01:49212318-49213026	Cluster_19054	709	678	674.3	4.9	515	0.465	.	AAGGAUGAUUAAGUCUAUUUGAUU	105	0.438	24	N5	21	19.1	4	4	3	3	9	23	14	46	555	17
Chr02:39584620-39584920	Cluster_38768	301	145	145.0	0.0	145	0.379	.	AAGGAACCAGUAUACUCGUAC	21	0.428	24	N5	22	19.1	0	1	0	1	1	23	6	17	95	1
Chr02:47893144-47893589	Cluster_42339	446	530	529.0	1.7	518	0.732	.	AAAGGACAACUCGUCGAUUACGGU	158	0.219	24	N5	20	19.1	4	0	3	3	3	12	6	26	465	8
Chr03:35028562-35029161	Cluster_57203	600	198	203.2	2.7	191	0.657	.	AAUACCGAAUGGAUGAGCUAGCCU	55	0.449	24	N5	20	19.1	5	0	0	1	2	8	5	12	161	4
Chr04:2389319-2390195	Cluster_66487	877	298	297.3	0.5	297	0.359	.	GUCCAGGACAUCUUUUAGUAGCUC	53	0.480	24	N5	21	19.1	1	2	1	1	2	7	9	20	246	9
Chr05:2940511-2941169	Cluster_83791	659	230	229.7	1.3	219	0.430	.	AUGCUACAAGUACCUGGAUGGUCU	36	0.504	24	N5	18	19.1	2	1	1	4	3	4	6	14	192	3
Chr07:858629-858935	Cluster_110635	307	232	233.2	0.7	231	0.289	.	ACUCAGACAUAACUCUUAAAUGGU	119	0.259	24	N5	24	19.1	2	1	1	1	2	0	1	18	203	3
Chr07:1168001-1168785	Cluster_110774	785	470	469.9	6.8	410	0.513	.	AAGGCACAUUAACACUUAAAAAGU	15	0.551	24	N5	18	19.1	5	3	3	7	4	13	12	38	373	12
Chr08:54467711-54468769	Cluster_148845	1059	512	513.5	1.0	509	0.570	.	CGAGAGGCCAACUAGUCGAAUGUU	64	0.500	24	N5	19	19.1	5	3	3	2	4	16	12	36	415	16
Chr09:12315243-12316056	Cluster_157360	814	462	457.3	5.6	383	0.450	.	ACUUGCAAUUGUGAUCUCGCGCCU	22	0.535	24	N5	20	19.1	7	1	6	6	6	19	11	38	356	12
Chr09:15870177-15870823	Cluster_159261	647	666	659.4	4.6	630	0.449	.	UUUGGAACCUAGAGAAUGAUUGCU	66	0.416	24	N5	21	19.1	14	0	4	3	11	18	17	56	527	16
Chr09:33896516-33896985	Cluster_169476	470	423	426.8	1.7	398	0.537	.	AACCAUCGGAAUGUUUAUCCACGA	97	0.378	24	N5	20	19.1	5	2	1	2	2	9	11	24	358	9
Chr01:1159653-1160249	Cluster_640	597	422	422.4	3.5	353	0.543	.	CAGAGUCUAACUGAGAUGGAAAGU	60	0.360	24	N5	20	19	18	2	1	3	1	5	7	36	342	7
Chr01:3154571-3155834	Cluster_1727	1264	339	338.6	0.5	338	0.622	.	AAGUACGAGAUAACAUCAUGAAAU	54	0.519	24	N5	22	19	3	0	0	4	2	9	9	27	283	2
Chr01:3451393-3451819	Cluster_1872	427	448	446.9	2.3	433	0.382	.	UCCAGAAAGAACAAUUGAGAAAAU	55	0.413	24	N5	25	19	16	0	12	3	4	14	17	41	326	15
Chr01:40355922-40356485	Cluster_15063	564	393	398.1	3.6	346	0.407	.	GAAAUUCAAGACCAAACUUUAGCU	81	0.491	24	N5	25	19	9	0	0	4	1	17	11	27	317	7
Chr01:50673350-50674042	Cluster_19679	693	904	903.9	18.3	326	0.701	.	AACUCGAGUAGAAGCCGUGAGAGC	61	0.407	24	N5	22	19	8	1	7	8	12	33	35	54	721	25
Chr02:1786138-1786590	Cluster_21245	453	436	430.4	6.2	296	0.422	.	ACUGACUUGAGCGUUGGAAUGCCU	54	0.463	24	N5	20	19	6	2	3	2	3	12	13	52	335	8
Chr02:47922602-47922913	Cluster_42355	312	176	175.2	1.8	161	0.750	.	UGUUUACGACAUUCGUAGGACACU	93	0.312	24	N5	21	19	1	0	1	4	2	4	1	5	157	1
Chr04:41655936-41656542	Cluster_79769	607	780	786.1	13.3	330	0.568	.	AUGGACCUAGAGAACUAUUGAAGU	53	0.387	24	N5	18	19	11	1	5	5	6	38	29	48	620	17
Chr05:39137868-39138696	Cluster_96985	829	654	660.2	4.2	546	0.610	.	AUACAAGUCCAGAACUAAUAUGUC	93	0.353	24	N5	19	19	33	3	3	5	7	15	11	57	500	20
Chr06:5668344-5668637	Cluster_99151	294	303	299.5	3.9	245	0.350	.	CGGAUAGCGAGUAGCCUGAUAAGC	40	0.350	24	N6	23	19	8	2	4	4	1	6	8	37	227	6
Chr06:16122387-16122917	Cluster_103215	531	760	752.7	6.6	509	0.572	.	AAUCCAGAACUUAUUACUCACUUC	91	0.399	24	N5	18	19	14	5	13	7	10	18	22	58	593	20
Chr06:19552573-19553229	Cluster_105026	657	341	340.7	0.8	332	0.452	.	AACCAUCUAGCAAGACUGUCUAGC	22	0.601	24	N5	19	19	4	0	2	2	3	17	14	17	268	14
Chr06:27623795-27624278	Cluster_108450	484	246	244.0	1.5	234	0.350	.	UAUUCGUAGUUACUGACAUUGCCU	23	0.476	24	N5	19	19	2	2	0	5	1	5	11	16	202	2
Chr07:427225-427745	Cluster_110424	521	319	319.1	1.3	288	0.326	.	ACACUCAGAACAUCCAUAAAAGAA	29	0.517	24	N5	23	19	1	0	3	7	1	9	8	32	242	16
Chr07:2654069-2654543	Cluster_111518	475	546	549.1	2.9	497	0.405	.	ACAUGAUUCAAGUACAAUUAGACU	31	0.440	24	N5	21	19	5	2	3	5	9	10	20	42	430	20
Chr07:4188754-4189515	Cluster_112209	762	519	523.6	4.9	434	0.301	.	CGAGACACAUGCCAUCCUGAUCGA	28	0.497	24	N5	22	19	13	0	4	3	12	21	24	30	401	11
Chr07:48187295-48187832	Cluster_127528	538	236	233.6	8.8	112	0.504	.	AAUAGGAUGUCUAGCUUAUGCAGC	35	0.500	24	N5	18	19	6	0	6	2	3	10	9	44	149	7
Chr07:51270476-51270953	Cluster_129024	478	592	592.5	3.3	535	0.454	.	UUUAGAACCGAGAGUCCAUUUGAG	35	0.334	24	N5	19	19	4	3	3	3	4	21	17	39	486	12
Chr08:4625814-4626229	Cluster_131505	416	594	592.2	0.7	591	0.625	.	AUUCACUUGAACGUCGUAGUGCCU	53	0.342	24	N5	21	19	5	4	3	5	4	21	13	55	471	13
Chr08:56353135-56353595	Cluster_149719	461	294	292.2	2.7	250	0.282	.	CGGAACAGACUAAUGCGGAUUAGC	75	0.391	24	N5	18	19	4	0	1	2	3	7	10	16	247	4
Chr09:35617078-35617532	Cluster_170523	455	365	356.1	9.5	166	0.271	.	UAUUAUGAAGUGAACUUUAAGCCU	84	0.392	24	N5	22	19	3	2	1	1	6	12	12	23	298	7
Chr09:36171146-36171466	Cluster_170850	321	163	162.4	3.4	151	0.663	.	AUCGGAUUACCAAUAAUAUGUAGU	51	0.503	24	N5	23	19	2	0	2	1	2	9	1	5	140	1
Chr11:3510484-3510758	Cluster_188594	275	296	289.5	4.1	241	0.541	.	ACUAGAGACUAAGACAUUACAAGU	76	0.422	24	N6	22	19	6	2	2	2	4	10	10	20	230	10
Chr11:5471782-5472207	Cluster_189618	426	113	112.0	1.0	107	0.743	.	UCACUCGGAUGCAAACAUAGCAUU	28	0.496	24	N5	24	19	1	0	0	0	0	7	1	8	95	1
Chr11:49564288-49564909	Cluster_204251	622	274	273.9	0.3	271	0.339	.	UGAGGAUUGUAAAUCAAAAGGGUU	61	0.522	24	N5	23	19	3	1	0	4	3	3	8	34	206	12
Chr01:49393347-49394216	Cluster_19122	870	240	238.8	0.9	230	0.704	.	UCCAGGUCUUGAGAACAAUAACUU	42	0.537	24	N5	23	18.9	11	0	1	1	0	7	4	17	190	9
Chr02:3234149-3234732	Cluster_21964	584	804	808.2	2.7	780	0.459	.	AGAAUCCCAAACCAUCUGAUCAUU	38	0.407	24	N5	18	18.9	12	2	8	9	7	13	28	54	642	29
Chr03:2342760-2343309	Cluster_44217	550	554	557.6	1.7	423	0.632	.	AAUAGUCUUGAGUGUUGAUAUGUU	105	0.323	24	N5	21	18.9	6	1	6	3	4	9	13	53	443	16
Chr03:3618386-3619136	Cluster_44909	751	359	349.9	5.4	246	0.563	.	UUCCAAUAACAUGUAUAACUUUAU	60	0.476	24	N5	25	18.9	4	1	3	6	9	5	10	33	281	7
Chr03:25173309-25174125	Cluster_52635	817	490	496.0	7.2	354	0.533	.	CGGAAGUGUACAGUAAUUAAUGAC	65	0.502	24	N5	23	18.9	9	3	2	3	8	10	23	43	372	17
Chr03:50761492-50762043	Cluster_64590	552	444	458.3	4.7	405	0.536	.	UAUUAAGAAGUAGACUUUAGGCCU	121	0.234	24	N5	19	18.9	2	0	4	3	3	5	7	13	401	6
Chr04:32246408-32246747	Cluster_75785	340	285	283.7	2.4	250	0.214	.	AUGAAACACUGAACUCCAAAGCGG	65	0.389	24	N5	22	18.9	3	0	1	1	1	8	11	26	231	3
Chr04:40135058-40135566	Cluster_78948	509	731	735.0	2.6	683	0.527	.	AUUCUGUCGGUCGGUGUCUGGCCU	62	0.416	24	N5	20	18.9	9	1	5	7	7	23	25	61	580	13
Chr04:44199859-44200261	Cluster_81179	403	519	519.9	0.5	518	0.279	.	GGCCACAGAGAGACUCAAUAACUC	68	0.378	24	N5	18	18.9	4	4	7	8	6	20	26	32	398	14
Chr05:28854060-28854598	Cluster_91915	539	223	224.8	4.4	200	0.682	.	UUUAGUUUAGACUUAGAAAUGCCU	65	0.543	24	N5	18	18.9	2	0	2	1	3	7	12	21	170	5
Chr06:22117861-22118190	Cluster_106203	330	137	137.6	0.9	134	0.307	.	UUUUCCAAUGUAGAUAUAUAAUAU	34	0.401	24	N5	25	18.9	3	0	0	1	0	4	2	16	104	7
Chr08:252355-253427	Cluster_129351	1073	385	381.4	4.9	309	0.626	.	GAGAUGACAAUCACUUUGGAUGAU	63	0.506	24	N5	18	18.9	4	1	2	2	2	4	8	22	325	15
Chr08:1620987-1621527	Cluster_130104	541	233	231.8	5.6	187	0.313	.	GUACAAAUUCAAGACUAACACUCU	56	0.464	24	N5	18	18.9	4	1	0	1	0	15	5	16	185	6
Chr09:10603306-10604008	Cluster_156501	703	366	363.8	1.7	323	0.519	.	UUCCUUUGUUAGAAUUGUAAGCCU	61	0.503	24	N5	22	18.9	6	1	2	4	4	14	9	26	295	5
Chr09:11477958-11479678	Cluster_156993	1721	568	563.5	5.3	500	0.438	.	AUACCGGACGAGCCAGUCUCAGGC	81	0.474	24	N5	22	18.9	5	0	1	0	4	14	21	40	473	10
Chr09:18739190-18739939	Cluster_160829	750	182	182.0	3.2	161	0.335	.	GACGAUGAUGUACAUGUUGAGCCU	19	0.560	24	N5	18	18.9	1	0	0	0	2	3	7	14	147	8
Chr09:30921458-30921809	Cluster_167756	352	408	414.3	3.1	354	0.694	.	ACGGAUCACCAACCUUCAAACGGC	141	0.316	24	N5	22	18.9	4	1	1	4	4	7	7	23	344	13
Chr09:36167558-36167956	Cluster_170847	399	181	182.2	1.1	177	0.398	.	AGAGAGCAGUUUCAUCAUCUGAGC	64	0.331	24	N5	19	18.9	1	0	0	1	0	4	3	12	156	4
Chr10:987008-987421	Cluster_172168	414	329	326.1	2.6	299	0.319	.	ACCUAAACCAUAUCGGAUUACGUA	57	0.453	24	N5	19	18.9	3	1	1	3	3	18	8	38	242	12
Chr11:46560590-46562689	Cluster_202745	2100	544	541.4	6.0	436	0.463	.	AUACAGAAGAAGGACAACUGAAGU	39	0.513	24	N5	18	18.9	6	1	4	4	7	13	7	46	441	15
Chr01:48925025-48925559	Cluster_18978	535	202	201.5	0.7	200	0.267	.	GCCAAAGACCAAUGUUAGUAACAC	44	0.545	24	N5	18	18.8	3	0	2	3	2	8	5	17	158	4
Chr02:2394413-2394993	Cluster_21545	581	262	262.4	3.3	231	0.340	.	ACGUUAUAUUUCAUCUUUGUUGGA	36	0.462	24	N5	18	18.8	0	1	0	1	6	9	10	22	201	12
Chr02:3309154-3309760	Cluster_22000	607	718	715.3	2.5	706	0.331	.	AUACCGAGUGUCGAAUACUAAAGU	45	0.389	24	N5	18	18.8	6	7	7	8	7	16	25	60	566	16
Chr02:36495105-36496377	Cluster_37125	1273	327	326.3	2.3	312	0.587	.	GAUGAUAAUUGCACUUUAGACGAU	75	0.523	24	N5	20	18.8	0	0	3	4	5	5	6	18	278	8
Chr02:42504339-42504872	Cluster_39978	534	280	280.0	0.0	280	0.764	.	UAAAUAGAGACAUGUGAAUAAGCA	50	0.325	24	N5	18	18.8	1	0	0	2	0	6	3	15	247	6
Chr03:1766118-1766670	Cluster_43897	553	178	173.6	4.2	129	0.393	.	CUAAAUUAUGUAAUCGGAAAGCCU	19	0.506	24	N5	24	18.8	7	0	1	2	3	6	2	13	137	7
Chr03:46858617-46859010	Cluster_62759	394	312	316.5	11.4	49	0.641	.	UCCUUACAGACAGUGAUUACUCAC	125	0.279	24	N5	18	18.8	2	0	0	1	0	10	10	10	271	8
Chr03:51974894-51975344	Cluster_65170	451	462	461.0	0.6	457	0.346	.	CGACCAAGAAUAUACAUUUAAGAC	77	0.290	24	N5	22	18.8	8	0	3	1	6	19	13	22	384	6
Chr04:44475529-44476055	Cluster_81340	527	401	400.8	1.5	383	0.544	.	AUCCGAGCUAGUUGUUCUACUAAC	46	0.456	24	N5	20	18.8	4	4	1	4	3	13	17	30	312	13
Chr06:21685019-21685562	Cluster_106008	544	234	232.1	0.5	214	0.551	.	AGAGUUUCGAAGGAUCUGAAGUCC	68	0.517	24	N5	18	18.8	8	7	1	3	2	7	9	19	176	2
Chr06:23836301-23836689	Cluster_106868	389	320	314.7	11.5	192	0.734	.	UAUUACGAAGUAAACUUUAAGCCU	88	0.341	24	N5	18	18.8	4	0	1	5	6	3	4	34	255	8
Chr06:25889035-25889558	Cluster_107726	524	382	385.2	1.2	356	0.343	.	UUAAGAAUAAAACUGUGACGGAGU	42	0.429	24	N5	18	18.8	6	0	2	1	5	4	12	47	293	12
Chr06:26525524-26525946	Cluster_107962	423	184	183.8	0.6	178	0.261	.	CACCAACAUUCGUACAAUACUCGU	65	0.342	24	N5	23	18.8	1	1	0	5	1	2	1	10	157	6
Chr06:31361225-31361786	Cluster_109953	562	256	252.7	2.5	237	0.457	.	UUUGAAAACUUUGAAGUUCAGCCU	55	0.422	24	N5	20	18.8	3	2	0	1	1	6	1	13	217	12
Chr07:44995695-44996261	Cluster_126054	567	164	164.3	0.9	161	0.390	.	UUCCAAUGUCAAAACUACUUUGCU	37	0.518	24	N5	19	18.8	1	0	0	0	3	5	3	16	133	3
Chr08:134624-135336	Cluster_129289	713	911	910.9	7.0	622	0.353	.	AAGAACUUCCUUCACACUUAGCCU	70	0.367	24	N5	20	18.8	15	5	4	10	16	38	38	62	703	20
Chr08:822592-823374	Cluster_129656	783	495	496.7	3.3	450	0.446	.	AAUUGAAUUCUAAAUUAACAGGUU	66	0.444	24	N5	20	18.8	6	3	3	3	4	21	21	36	385	13
Chr09:13631261-13631825	Cluster_158003	565	443	442.8	5.4	330	0.406	.	ACCCGACGGAUGUGUGUCACGACU	27	0.526	24	N5	18	18.8	6	0	5	6	6	24	10	27	341	18
Chr09:13656846-13657707	Cluster_158021	862	472	474.5	2.8	443	0.458	.	GGAUGACAGAGCCUGAGUAAGGUU	45	0.532	24	N5	24	18.8	5	3	3	3	7	14	27	44	355	11
Chr09:19070846-19071409	Cluster_160966	564	507	514.9	8.1	325	0.637	.	GGAUAGAAAUGAGAACUUAAUAGU	78	0.381	24	N5	20	18.8	6	5	8	2	8	11	13	42	383	29
Chr10:42109013-42109560	Cluster_186159	548	500	496.9	1.6	476	0.492	.	ACCUUGAAUUCUGAUCAACCUCAU	80	0.328	24	N5	18	18.8	12	5	3	2	4	12	8	50	395	9
Chr02:29312642-29313209	Cluster_33066	568	1097	1097.5	2.4	1070	0.457	.	AAGCAGGACAGACUAGACUGAUCC	110	0.263	24	N5	23	18.7	29	8	7	4	7	25	12	73	911	21
Chr03:1358062-1358335	Cluster_43687	274	225	225.2	2.7	180	0.289	.	ACCGAGUUGACAGAUUAGAUGGAC	51	0.289	24	N6	19	18.7	5	0	22	1	3	5	2	17	161	9
Chr03:42860512-42860868	Cluster_60942	357	225	225.7	0.6	217	0.320	.	AAUCAACGGACUAAAUUAGUAAGU	64	0.404	24	N5	20	18.7	1	0	0	1	3	4	3	21	185	7
Chr03:46031102-46032226	Cluster_62379	1125	504	499.1	6.5	330	0.365	.	GUUUGGAUUACGAGAAGACUGAGA	64	0.504	24	N5	21	18.7	4	1	5	7	4	12	18	43	396	14
Chr03:48463861-48464059	Cluster_63519	199	202	199.2	3.0	158	0.480	.	AAGAGGACGACAAGAAUCUCAGCU	42	0.416	24	N6	22	18.7	1	0	5	4	2	1	2	6	176	5
Chr04:8766474-8766994	Cluster_69912	521	554	549.5	8.9	281	0.455	.	GAGAUCCGGAACUCAUUUAUGUUU	79	0.395	24	N5	18	18.7	16	5	8	6	9	16	15	32	431	16
Chr04:42659837-42660061	Cluster_80324	225	127	123.3	2.1	11	0.512	.	UUGGCGCUGAUUGUUGUUGAGAUU	28	0.472	24	N6	18	18.7	6	4	0	0	2	10	5	5	95	0
Chr04:44571692-44572272	Cluster_81392	581	562	558.3	5.4	368	0.562	.	AAUCACGAAUCAAUUGUAGAAAAU	134	0.359	24	N5	19	18.7	4	1	1	11	12	18	12	49	434	20
Chr05:1549998-1550605	Cluster_82998	608	176	173.6	2.8	87	0.256	.	AUAUGUAAGAACAAUGUUAUAAGU	52	0.472	24	N5	21	18.7	0	1	2	0	4	7	2	21	135	4
Chr07:21649746-21651110	Cluster_118732	1365	559	551.0	3.5	457	0.435	.	ACCAAGCGCUGAACUCUAAACGCU	62	0.470	24	N5	22	18.7	7	3	4	6	6	20	13	46	451	3
Chr07:45120081-45121750	Cluster_126139	1670	506	509.3	5.3	393	0.453	.	UUCCGGAUAACAGGUUUUGAAAGC	55	0.451	24	N5	25	18.7	5	0	5	4	4	13	17	36	404	18
Chr07:48635539-48636355	Cluster_127706	817	443	442.9	2.6	361	0.503	.	GAGUUUCAGUGGAAUUAGAUUGAC	79	0.458	24	N5	22	18.7	5	3	7	8	8	8	4	35	347	18
Chr07:49896348-49896507	Cluster_128300	160	160	160.4	0.5	160	0.613	.	AUUACAACUGUAAUUUCUUUACGU	54	0.219	24	N6	20	18.7	0	0	0	0	0	4	3	5	147	1
Chr09:1176128-1176498	Cluster_151924	371	124	124.9	0.9	121	0.202	.	AUCCCAAACUGUUACUUGAACAUU	42	0.589	24	N5	18	18.7	0	0	1	0	2	6	7	13	88	7
Chr11:2689937-2690205	Cluster_188202	269	451	452.8	2.4	398	0.676	.	AAGGAUACAAUGAUUAAACUCACU	89	0.293	24	N6	18	18.7	3	0	2	2	3	12	10	38	371	10
Chr01:1055805-1056044	Cluster_568	240	496	496.4	1.2	491	0.748	.	AAGUUCCAAGAUCUGACCGAGAGU	97	0.282	24	N6	21	18.6	4	1	2	1	3	11	15	37	413	9
Chr01:1666054-1667365	Cluster_963	1312	646	645.9	2.6	613	0.336	.	AUAAACAAGAUAGUCUAGUAUUCU	100	0.365	24	N5	20	18.6	7	2	2	3	0	14	12	45	551	10
Chr01:1800725-1801818	Cluster_1047	1094	804	797.0	5.4	708	0.491	.	AAUACCCAGUCAGGACCGACUGAC	40	0.439	24	N5	19	18.6	14	2	2	3	5	33	18	50	655	22
Chr01:47483722-47484501	Cluster_18384	780	999	1000.7	1.8	947	0.652	.	AGUUUAUUUGGAUUCCAAGGAUCU	53	0.367	24	N5	18	18.6	9	2	1	7	5	30	34	71	815	25
Chr01:49929803-49930088	Cluster_19351	286	175	170.2	3.4	126	0.709	.	UACGGUAGAAUGAAUGUGUGAGCA	43	0.389	24	N6	25	18.6	0	2	0	2	0	4	3	22	140	2
Chr01:51699537-51700233	Cluster_20216	697	849	849.5	0.7	837	0.690	.	AGAAAGACAAGUGACCAAUCAACU	127	0.320	24	N5	25	18.6	12	2	7	13	9	19	29	92	628	38
Chr01:51919248-51919601	Cluster_20317	354	275	273.2	1.8	256	0.378	.	ACAAUUCAUCGGAUAUAAAUGGAU	109	0.316	24	N5	18	18.6	6	0	5	2	1	3	3	18	235	2
Chr02:1199534-1200684	Cluster_20971	1151	344	343.7	0.5	341	0.515	.	ACUGAACUCAACCUGGAUCAUGGU	16	0.590	24	N5	21	18.6	4	1	4	0	3	15	7	19	284	7
Chr02:35718907-35720794	Cluster_36688	1888	467	463.9	5.3	385	0.424	.	AGAGAACUGGGUCCUGUAUGGAUU	28	0.522	24	N5	18	18.6	7	2	3	3	4	14	8	52	362	12
Chr02:46481210-46481890	Cluster_41713	681	376	375.6	3.4	351	0.378	.	AGAAUUUAUAGGGCUUAUCAAGUC	50	0.495	24	N5	25	18.6	7	2	1	5	8	7	12	17	302	15
Chr03:31981746-31982231	Cluster_55528	486	467	449.7	6.1	346	0.726	.	UUGAAGAAUAGGACAACCAAGAGU	62	0.360	24	N5	23	18.6	2	1	5	2	4	11	10	22	397	13
Chr03:35491531-35492147	Cluster_57497	617	313	313.9	3.5	293	0.767	.	AGGAUUACAAAACACUCAUGAUUU	68	0.419	24	N5	18	18.6	3	0	5	2	2	7	5	26	257	6
Chr05:6274889-6275206	Cluster_85727	318	381	380.5	1.9	368	0.457	.	AUUCCGACUUCAAGUUAACAUGCU	97	0.375	24	N5	23	18.6	5	1	4	5	3	8	14	34	292	15
Chr05:30036126-30036990	Cluster_92160	865	184	184.3	2.0	168	0.489	.	GACAGGUCAGAUCAGCUUUUGGGC	18	0.685	24	N5	21	18.6	3	0	1	2	3	13	11	15	131	5
Chr05:37596235-37596796	Cluster_96259	562	516	516.2	0.4	511	0.541	.	AGAGGACAUAUAUGUUUACAUGUU	140	0.359	24	N5	24	18.6	3	0	2	3	7	13	21	42	412	13
Chr05:40072568-40073131	Cluster_97493	564	568	539.8	11.6	328	0.732	.	AACUAAGGAUCCGACAAACAUUGU	70	0.407	24	N5	23	18.6	8	3	2	8	3	10	20	40	459	15
Chr06:26696633-26697312	Cluster_108032	680	344	358.2	7.4	156	0.349	.	AAUGAAAGGCUCUAAUAUCUAGUC	97	0.308	24	N5	24	18.6	1	1	2	3	1	7	8	17	291	13
Chr07:10257502-10258314	Cluster_115501	813	155	155.1	0.3	154	0.239	.	UAAUACGGUACACAAAGUGACAUU	31	0.561	24	N5	19	18.6	3	0	0	1	0	9	12	9	115	6
Chr07:48797432-48797742	Cluster_127777	311	181	180.9	1.2	179	0.271	.	CGAAUGUAAAGUAGAUAUGAGACU	80	0.387	24	N5	20	18.6	2	1	0	0	2	6	0	13	155	2
Chr08:46945486-46946132	Cluster_144657	647	212	212.3	0.5	210	0.358	.	AGAAUCUCUAUGUACUGAUCUGCA	29	0.481	24	N5	20	18.6	0	0	0	1	1	5	5	10	190	0
Chr08:49771634-49772139	Cluster_146290	506	419	421.3	3.0	397	0.396	.	GAAUGAAAAUGUAUUUAAACUGAU	58	0.399	24	N5	19	18.6	5	2	3	3	5	13	11	28	338	11
Chr08:53050183-53050896	Cluster_148038	714	405	399.5	8.6	262	0.286	.	UGAACUAUUUCUGACUUUGGCAUC	69	0.474	24	N5	19	18.6	6	1	2	2	3	9	7	24	343	8
Chr09:27000619-27001144	Cluster_165505	526	609	593.2	7.5	456	0.626	.	ACUCGAAAUGACUCUGAUACGAUG	69	0.425	24	N5	21	18.6	9	1	3	7	9	17	28	38	479	18
Chr09:36527355-36527834	Cluster_171057	480	180	179.7	0.6	177	0.522	.	UUUCUUAGUCUAAACUUUAGGCCU	47	0.422	24	N5	20	18.6	4	0	0	1	3	3	3	11	152	3
Chr10:30221064-30221533	Cluster_180380	470	204	204.0	0.0	204	0.343	.	AACCAAAUAGACUAGACGCUCAUU	59	0.426	24	N5	23	18.6	1	0	0	1	2	4	10	8	174	4
Chr11:5393396-5394297	Cluster_189576	902	340	341.0	4.0	225	0.424	.	AGAGCGUCUAGGACAACAAGAUCC	70	0.497	24	N5	18	18.6	5	3	3	2	0	11	7	17	284	8
Chr01:46614554-46615329	Cluster_18004	776	336	336.4	0.5	333	0.342	.	AUGAGGAUCUCAAAUGAAGAAAUU	53	0.494	24	N5	25	18.5	7	0	2	2	2	13	8	28	262	12
Chr02:32454125-32454384	Cluster_34828	260	161	159.6	2.5	143	0.590	.	ACCCCGAGUCGGUAUUAUGAGAUU	55	0.435	24	N6	18	18.5	2	2	1	1	1	4	5	9	133	3
Chr03:32436268-32436826	Cluster_55795	559	490	490.3	1.7	477	0.410	.	AUCACUAGAGGACCAAGAACCGAU	52	0.478	24	N5	20	18.5	8	1	3	1	6	11	10	33	402	15
Chr04:13489619-13490133	Cluster_71964	515	214	190.5	8.5	96	0.678	.	UAUUACGAAAUGAACUUUAAGCCU	60	0.528	24	N5	18	18.5	5	1	4	2	1	5	6	16	167	7
Chr04:44670654-44671793	Cluster_81447	1140	338	333.6	4.9	280	0.373	.	ACAUUCUGACGUGUCUCAGACACU	42	0.559	24	N5	19	18.5	2	0	3	0	4	8	6	15	288	12
Chr07:4089689-4090058	Cluster_112151	370	438	438.8	2.8	407	0.505	.	UACUCGAUCAUCUUUAAUAGUGGA	48	0.379	24	N5	18	18.5	1	1	2	0	2	14	15	46	344	13
Chr07:41946064-41947130	Cluster_124509	1067	596	596.3	2.5	563	0.339	.	AGAACAAUCCAGUCGUCACUGAGU	43	0.445	24	N5	24	18.5	7	3	3	8	6	8	8	41	498	14
Chr08:5327724-5327953	Cluster_131827	230	91	91.2	0.6	90	0.264	.	AUUUCAGUUAGGUUGACAUCUCAC	51	0.374	24	N6	25	18.5	0	0	2	0	3	0	5	9	72	0
Chr08:57860229-57860725	Cluster_150435	497	729	727.0	2.9	715	0.254	.	AAUGUUUUACUGGAUAGCCGAGAA	111	0.296	24	N5	21	18.5	6	3	5	2	6	13	10	49	623	12
Chr09:15997631-15998175	Cluster_159333	545	249	253.0	10.1	118	0.430	.	CAUUUAAGAGAAGUGUCUGAGCCU	48	0.474	24	N5	19	18.5	4	0	2	4	6	10	7	26	187	3
Chr09:29757009-29757794	Cluster_167122	786	947	948.1	10.5	781	0.208	.	UAACCGAGACUCCAUCUUUCUGAC	57	0.325	24	N5	20	18.5	10	4	12	9	8	27	22	58	775	22
Chr10:1181375-1181918	Cluster_172285	544	373	372.8	0.4	371	0.426	.	GGGAAUUAGACCUGACCUAAGAGU	77	0.512	24	N5	20	18.5	5	2	1	2	5	11	20	30	282	15
Chr11:6747817-6748441	Cluster_190247	625	664	665.7	3.3	628	0.545	.	GUUAAACAAUCUUUAAUUGUAGAU	28	0.488	24	N5	20	18.5	7	3	2	3	7	24	24	47	535	12
Chr02:1251271-1252112	Cluster_20989	842	277	276.0	0.6	275	0.538	.	GAGACCGACUAGUUGGAUGCUUGU	34	0.491	24	N5	18	18.4	4	1	2	1	5	9	8	10	226	11
Chr02:22442161-22442988	Cluster_29593	828	551	553.5	3.4	432	0.390	.	AAGUCCAUCAAAGAGUAGAUUUGG	36	0.477	24	N5	22	18.4	8	0	2	5	6	23	17	48	431	11
Chr02:46377595-46377953	Cluster_41660	359	176	175.9	3.6	155	0.341	.	CGCUGAGAUUACCAACUUGUACGU	27	0.517	24	N5	19	18.4	1	3	2	3	2	14	4	15	125	7
Chr03:11216847-11217725	Cluster_49465	879	385	385.6	0.5	376	0.543	.	AUUCCCAAAACAAGCAUUAGAACU	57	0.390	24	N5	23	18.4	1	0	2	2	1	7	9	30	330	3
Chr04:42548219-42548703	Cluster_80267	485	136	137.0	1.0	121	0.588	.	ACAAUUAUCUACCAUCUUUUGAGC	13	0.566	24	N5	21	18.4	1	1	2	2	3	3	4	12	102	6
Chr06:31242755-31243514	Cluster_109910	760	603	604.5	11.4	361	0.552	.	UUAACCGAAUCUGAAGUCUGACUU	80	0.474	24	N5	18	18.4	11	5	4	5	7	24	13	44	477	13
Chr06:31289934-31290490	Cluster_109933	557	512	512.2	0.9	508	0.670	.	GAGAAAUCCGUAAAUGUACUUUGA	48	0.402	24	N5	19	18.4	6	2	3	3	5	9	14	35	419	16
Chr07:44768348-44768744	Cluster_125944	397	85	85.3	0.6	84	0.541	.	GCAUGACGUCAUAAUAGGAUGAGU	6	0.718	24	N5	22	18.4	0	2	1	0	2	0	5	10	62	3
Chr07:46023299-46023970	Cluster_126531	672	314	314.0	0.0	314	0.710	.	UUACAUGAAGUAGACAUGACUCGU	38	0.433	24	N5	19	18.4	3	0	2	3	3	7	8	28	254	6
Chr08:9971076-9971675	Cluster_134403	600	316	316.0	0.0	316	0.706	.	AUUUAUAUCUAAAGACCUUGAGCC	121	0.402	24	N5	23	18.4	1	0	2	1	3	6	3	24	270	6
Chr08:54794045-54794692	Cluster_148968	648	353	349.4	0.9	340	0.340	.	AUCCCGACACUGAAGUAAGAUCUU	52	0.527	24	N5	21	18.4	7	1	5	5	1	15	17	21	272	9
Chr09:8039789-8040134	Cluster_154964	346	121	117.0	4.4	87	0.711	.	AGGGAAUGUCUAUGCUGAUAAGUU	56	0.289	24	N5	21	18.4	0	1	0	1	4	1	5	19	86	4
Chr09:36362981-36363637	Cluster_170955	657	374	375.2	2.2	366	0.412	.	GCCAAGAACCAAGAACAAAAGCUU	50	0.481	24	N5	18	18.4	7	2	0	2	4	11	26	43	269	10
Chr10:663177-663656	Cluster_171894	480	630	632.2	2.5	623	0.441	.	GAGAGAAGGAAGAGUUGUGAAGCU	43	0.381	24	N5	18	18.4	7	2	3	4	3	12	18	46	521	14
Chr10:38468745-38470087	Cluster_184179	1343	517	516.6	0.5	515	0.632	.	AACGAGUGACAAUUGUAUGGAUCU	121	0.435	24	N5	18	18.4	5	0	2	3	3	10	15	33	434	12
Chr10:42071305-42071666	Cluster_186132	362	214	214.0	0.0	214	0.584	.	UCACCGAAAUCGAGUGACUAACUC	37	0.350	24	N5	19	18.4	0	4	1	0	2	15	8	13	152	19
Chr01:4710349-4710706	Cluster_2537	358	171	179.3	3.8	136	0.421	.	AAAGGAAUUACAACUGGACUUUGU	42	0.520	24	N5	21	18.3	1	0	5	1	1	9	7	15	129	3
Chr01:42554464-42555265	Cluster_16233	802	598	597.6	0.7	587	0.480	.	GCUGAGUUCUGAUUGUGUAAUGAU	64	0.381	24	N5	18	18.3	7	2	0	5	4	10	27	38	491	14
Chr02:44993417-44994240	Cluster_41016	824	452	438.3	6.3	377	0.493	.	UUUAAGUUGUAUGAUUGUUUGCCU	55	0.458	24	N5	20	18.3	7	1	4	1	1	16	11	48	356	7
Chr02:47252153-47252643	Cluster_42046	491	292	289.2	1.5	280	0.623	.	AUAAAAUGGACCAAGAUAAUACCU	50	0.455	24	N5	19	18.3	2	2	2	2	3	7	18	21	229	6
Chr06:19570901-19571472	Cluster_105034	572	686	683.0	3.3	496	0.501	.	AUGACCGAGACACACGUUGACAUG	76	0.378	24	N5	20	18.3	4	1	4	8	10	19	21	32	558	29
Chr06:25041366-25042117	Cluster_107364	752	422	422.2	1.8	398	0.268	.	CGGAACAAGUACAUCUUUAAAGGA	80	0.457	24	N5	18	18.3	5	0	3	3	4	12	14	25	345	11
Chr07:4285866-4286574	Cluster_112281	709	352	351.1	0.7	347	0.420	.	ACUACAGACUAGGUCAUAAGAACC	72	0.446	24	N5	19	18.3	4	1	9	1	2	5	14	28	269	19
Chr07:6817454-6818009	Cluster_113529	556	233	229.9	4.5	189	0.691	.	AAAGGAAGAGAUGCAAUCUAUGAU	80	0.361	24	N5	25	18.3	1	2	0	2	1	2	3	15	202	5
Chr07:12104392-12104976	Cluster_116557	585	1213	1205.4	9.5	1073	0.406	.	ACGAGAACAAGUUGAUAUCGACAU	62	0.325	24	N5	18	18.3	20	3	8	6	12	61	37	86	954	26
Chr07:44274619-44275345	Cluster_125723	727	410	411.1	3.2	395	0.527	.	GCUAAAACGGAUUAACUGAAAGGU	51	0.437	24	N5	23	18.3	8	1	3	1	7	15	17	28	322	8
Chr11:2304497-2304966	Cluster_188015	470	177	177.2	0.6	166	0.407	.	AUUACAUACGGAUUAGAAUCUGUA	57	0.418	24	N5	18	18.3	0	0	2	2	0	4	2	9	150	8
Chr11:5713930-5714626	Cluster_189736	697	1124	1126.5	1.6	1117	0.270	.	ACGAGAAUGACACUUUGAAACUCU	87	0.294	24	N5	18	18.3	9	3	6	3	6	31	44	84	900	38
Chr11:44847541-44848257	Cluster_201671	717	698	697.0	4.4	626	0.583	.	AUGGGACCUAGAGAAAUGUUGACU	41	0.476	24	N5	21	18.3	7	5	7	11	10	25	30	47	543	13
Chr01:651200-651871	Cluster_298	672	364	365.1	0.5	360	0.338	.	AGAAUCUAAUUGACUGAAAUCACU	97	0.357	24	N5	18	18.2	3	0	3	1	1	5	5	22	321	3
Chr01:43915210-43915722	Cluster_16962	513	367	336.2	12.7	87	0.616	.	AGGACAAAAAUGUAUUUUCAUGUU	87	0.422	24	N5	22	18.2	1	1	0	3	2	5	7	29	304	15
Chr02:4173951-4174691	Cluster_22513	741	422	424.7	2.5	397	0.652	.	GAGGAUCAGACAGACCAAGAAGUC	55	0.524	24	N5	22	18.2	4	3	3	3	8	13	12	24	339	13
Chr02:30826213-30826815	Cluster_33854	603	673	675.4	7.2	600	0.245	.	ACCGAGGUACACUCUGACGUGAUU	66	0.385	24	N5	19	18.2	8	3	4	7	6	17	12	59	528	29
Chr03:2242932-2243266	Cluster_44169	335	212	211.7	0.8	210	0.646	.	ACGAGACGGUCCAACCUACAAGCC	60	0.335	24	N5	22	18.2	1	1	0	1	2	6	3	25	170	3
Chr03:38849090-38849840	Cluster_59180	751	497	496.7	0.5	496	0.213	.	AAGAGUUGGAACAUCUUUUAUAGA	103	0.352	24	N5	25	18.2	2	2	0	5	2	20	12	52	398	4
Chr03:42272514-42273117	Cluster_60641	604	263	269.4	5.6	212	0.506	.	UCUUGAAGACUAUGAAGUCAGCCU	51	0.494	24	N5	20	18.2	2	0	5	3	4	8	4	27	206	4
Chr03:51085393-51085985	Cluster_64740	593	594	596.4	7.4	427	0.707	.	AAUUUCCAACUGUUCUAGCCAACU	79	0.375	24	N5	19	18.2	4	2	5	6	8	14	17	53	464	21
Chr04:44534152-44534664	Cluster_81373	513	163	166.8	2.6	137	0.748	.	ACUCGAAAUGACUGUGAUACCAUA	66	0.423	24	N5	21	18.2	2	1	0	1	1	2	4	13	128	11
Chr05:37324302-37324940	Cluster_96127	639	705	680.5	8.9	466	0.528	.	UGACGACGAGAUCUGAGUAAUGUU	61	0.376	24	N5	23	18.2	2	5	3	7	3	19	20	56	570	20
Chr05:37809035-37809530	Cluster_96362	496	235	235.0	5.4	134	0.477	.	UUUGAGAAGACAAAAGACAAUCUU	54	0.421	24	N5	18	18.2	1	1	0	3	4	5	7	20	189	5
Chr06:21940188-21940505	Cluster_106135	318	330	325.7	2.5	301	0.403	.	ACCAGUUAAGAGAAGUGUCUGAGC	86	0.321	24	N5	20	18.2	6	1	1	1	1	10	10	34	257	9
Chr06:24892327-24892695	Cluster_107313	369	217	216.8	0.7	216	0.341	.	AAAUGUCAAGAUUCAAUAGAAACU	95	0.286	24	N5	21	18.2	0	1	0	0	3	1	4	11	195	2
Chr07:40040590-40041001	Cluster_123490	412	484	485.4	0.9	483	0.498	.	UUUCCAACCUCUUUUCUUGAUCGU	49	0.448	24	N5	20	18.2	2	5	0	6	4	9	14	35	387	22
Chr08:170454-171312	Cluster_129309	859	794	793.6	2.3	776	0.584	.	AGAGUUCGGGUGACUAUAUGCAUC	93	0.389	24	N5	22	18.2	11	4	10	5	9	25	12	53	650	15
Chr08:642770-643372	Cluster_129564	603	506	506.5	1.1	502	0.686	.	AAGGAGAGAAACAACGAUCAAGGU	82	0.407	24	N5	22	18.2	7	0	2	3	10	15	18	30	407	14
Chr08:57512002-57512349	Cluster_150236	348	451	449.2	0.6	439	0.251	.	GAUGUGGACACACUCUCUUGCGCC	129	0.297	24	N5	25	18.2	4	0	1	1	4	8	5	19	393	16
Chr09:8456238-8456799	Cluster_155198	562	296	295.0	0.0	293	0.301	.	CGAUAAUGAGAACAAUAUGUUGAU	99	0.375	24	N5	18	18.2	2	0	1	1	4	11	9	16	249	3
Chr09:17708134-17708857	Cluster_160303	724	649	643.3	7.5	545	0.555	.	AAUAGAAACCAAUUUGUAGAAACU	21	0.471	24	N5	20	18.2	5	2	7	3	5	26	20	70	491	20
Chr09:18036143-18036772	Cluster_160498	630	815	812.0	6.6	693	0.509	.	CGGAGUGAGACAUGUCAACGGUGU	38	0.385	24	N5	18	18.2	13	1	10	4	13	26	26	44	656	22
Chr11:1546139-1546521	Cluster_187667	383	609	608.8	2.3	598	0.567	.	GUUCGGAUCAACUCUCAGACGAGU	55	0.365	24	N5	18	18.2	16	3	9	4	2	13	16	59	467	20
Chr01:47719956-47720677	Cluster_18480	722	401	402.2	3.3	372	0.411	.	AGAGAUAAGAAUAUUUUGUAGUAU	82	0.501	24	N5	25	18.1	2	1	2	4	2	16	6	27	329	12
Chr02:30917273-30918223	Cluster_33898	951	406	406.7	0.5	404	0.251	.	GAGAGGACAAGGAGUAUAUCGACU	38	0.446	24	N5	18	18.1	2	1	1	0	3	2	9	45	334	9
Chr02:38745913-38747150	Cluster_38367	1238	188	186.8	0.6	186	0.356	.	ACAUUAAUCUCAUCUGUCAGAAGA	24	0.649	24	N5	22	18.1	6	0	1	2	1	3	7	15	147	6
Chr03:6122961-6123100	Cluster_46527	140	111	111.0	0.0	111	0.396	.	GAGACCAAGAUACAAAACAACAUU	34	0.432	24	N6	25	18.1	0	0	1	0	0	2	3	11	92	2
Chr03:51907147-51907867	Cluster_65136	721	317	315.3	3.4	293	0.407	.	AUCUUCAAAGUGGAUUUUAGGCCU	44	0.448	24	N5	20	18.1	3	2	1	2	5	11	13	29	244	7
Chr04:29384538-29385079	Cluster_75258	542	572	571.4	0.7	558	0.645	.	GCGAGAUUCAUGAAUGUUCAACUC	65	0.393	24	N5	23	18.1	7	0	4	6	7	24	17	37	455	15
Chr04:44689759-44690877	Cluster_81456	1119	386	385.5	0.5	383	0.313	.	AUAUCCAAUGAGAGCCAAGAAUCU	85	0.412	24	N5	25	18.1	5	1	1	2	3	10	7	20	327	10
Chr05:35494058-35494489	Cluster_95070	432	197	173.4	6.9	81	0.289	.	AUGAGAAGGAUGAGAAAAAUCACU	54	0.497	24	N5	24	18.1	2	0	1	0	2	8	11	13	154	6
Chr06:22936705-22937329	Cluster_106528	625	320	326.9	7.7	214	0.609	.	GAGAAAAAAAGGAAAAUGAAACUU	56	0.438	24	N5	18	18.1	1	0	2	1	0	5	7	23	274	7
Chr06:29294915-29295502	Cluster_109043	588	563	562.9	9.5	437	0.719	.	AGGACGGAUCGAGAAUUCUAACCC	85	0.242	24	N5	25	18.1	1	0	1	4	5	14	15	25	489	9
Chr07:2790244-2790848	Cluster_111569	605	370	366.3	2.9	334	0.689	.	UGGCAGAACCGUAGGAAU	40	0.427	24	N5	18	18.1	5	0	46	2	2	38	13	18	235	11
Chr07:6724128-6724697	Cluster_113469	570	340	349.1	8.1	177	0.456	.	AGGGAUGAUGAAGUAUAUAAACU	37	0.406	24	N5	22	18.1	1	2	1	2	4	12	8	50	249	11
Chr07:47660307-47660869	Cluster_127253	563	97	97.0	0.0	96	0.299	.	AUAAUCGGAUGCAGGAGUAUCUCC	44	0.412	24	N5	25	18.1	1	1	1	0	0	5	2	5	81	1
Chr08:2382677-2383216	Cluster_130405	540	522	532.2	5.6	392	0.544	.	AUAGAGAUUACCAGACAAAGAGAC	68	0.490	24	N5	19	18.1	6	0	3	5	2	18	26	34	412	16
Chr08:41817252-41818392	Cluster_142634	1141	335	336.5	4.1	277	0.382	.	AAAGAUAAGACGACUUUGCAAUGU	30	0.624	24	N5	18	18.1	5	0	4	3	3	10	9	16	273	12
Chr08:59053886-59054835	Cluster_151055	950	601	601.1	0.7	598	0.674	.	AUUAACCAUCUUCGAAUCUGGGGA	57	0.431	24	N5	19	18.1	4	1	3	4	6	23	19	48	484	9
Chr09:16497834-16498420	Cluster_159645	587	414	413.3	1.7	407	0.449	.	GCCGAGAUCUACGAACUCUUGCGU	52	0.307	24	N5	21	18.1	5	2	2	2	5	18	18	40	316	6
Chr09:20079779-20080623	Cluster_161497	845	311	310.6	0.5	306	0.299	.	GAACAAUGAAGUGUAAGAACUCGU	71	0.405	24	N5	23	18.1	3	0	1	1	1	8	10	28	257	2
Chr09:20833752-20834960	Cluster_161915	1209	739	726.9	5.2	585	0.628	.	CGAAGAUACCAAGAUUAAAAGACC	50	0.488	24	N5	19	18.1	12	3	2	5	6	22	14	67	588	20
Chr09:29609655-29610242	Cluster_167040	588	462	465.4	4.3	421	0.431	.	UACACCGAGAUAAGAACAUUUCAU	53	0.357	24	N5	23	18.1	7	1	4	1	0	10	16	41	369	13
Chr01:12233428-12233768	Cluster_6329	341	147	145.2	8.2	17	0.286	.	CCAAAACACCAAAAUCAUGAACUU	59	0.231	24	N5	18	18	0	0	1	0	0	11	5	14	114	2
Chr02:1666652-1667052	Cluster_21190	401	607	605.6	3.4	558	0.755	.	AUGAGAGGAUAUACCACUGAACAG	174	0.259	24	N5	24	18	12	2	3	3	5	11	15	60	481	15
Chr02:25645457-25645996	Cluster_31143	540	466	474.5	7.4	242	0.273	.	GUCCAUUUAAGAGAAGUGUCUGAA	78	0.363	24	N5	19	18	3	0	3	5	4	13	20	33	374	11
Chr02:35749350-35749751	Cluster_36710	402	506	494.0	10.3	330	0.411	.	UAACGACCCGAUAACAGUUGACAC	37	0.425	24	N5	20	18	7	1	1	4	10	12	20	43	392	16
Chr03:6288649-6289067	Cluster_46671	419	326	321.7	9.9	176	0.399	.	AACGGCAGACACAAGGUUAAGACU	84	0.377	24	N5	25	18	4	1	2	3	4	7	6	19	269	11
Chr03:49915628-49915825	Cluster_64203	198	168	168.0	0.0	167	0.298	.	AAAGAUUGAUCCAAGAAAAAGACU	69	0.351	24	N6	24	18	1	0	0	1	3	2	5	15	138	3
Chr05:36831540-36832163	Cluster_95867	624	494	495.2	1.0	462	0.457	.	UAAGUUCCAACUGAUCUCUAAUGU	64	0.447	24	N5	21	18	8	4	6	1	8	13	14	47	384	9
Chr07:1559556-1560283	Cluster_110993	728	1212	1211.0	2.5	1186	0.209	.	AACGAGAAACAUUAACGUGUCUGA	77	0.270	24	N5	19	18	8	5	6	8	5	27	33	75	1002	43
Chr07:44934211-44934784	Cluster_126022	574	207	201.5	6.6	53	0.362	.	AGAUCCAGCUGGAAGAAGACCAAC	39	0.488	24	N5	18	18	2	2	1	0	1	6	6	18	169	2
Chr08:5675533-5676057	Cluster_132008	525	912	909.5	2.0	888	0.495	.	AGGACGUUCAACACUCGGAUGUGU	92	0.302	24	N5	19	18	7	5	4	4	12	30	17	55	764	14
Chr09:2971418-2971960	Cluster_152730	543	202	206.6	4.6	99	0.688	.	UAUUAUGAAGUAGACUUUAAGCCU	57	0.535	24	N5	20	18	3	3	0	1	3	11	6	10	157	8
Chr09:12812014-12812735	Cluster_157641	722	548	546.2	4.5	422	0.648	.	UACCGAGUGUUGAAUACUAAAUAU	51	0.493	24	N5	19	18	3	0	2	8	5	16	19	56	423	16
Chr09:24237911-24238361	Cluster_163849	451	164	164.0	1.2	148	0.262	.	AGGGCUCACCAAAACUAACAGUUU	43	0.512	24	N5	19	18	1	0	0	3	0	3	5	11	137	4
Chr10:851353-851744	Cluster_172047	392	361	360.5	2.5	336	0.532	.	GAACGAGAGUGUGAAAGUUCAGCU	52	0.457	24	N5	18	18	5	4	3	1	2	13	8	15	301	9
Chr01:2033226-2033828	Cluster_1171	603	245	240.0	4.3	187	0.408	.	ACUGCACACCAUUCUGAAUAUGAA	41	0.535	24	N5	19	17.9	3	2	2	3	3	8	11	17	189	7
Chr01:23378131-23378411	Cluster_9279	281	101	100.5	0.5	100	0.594	.	UUCUGGAGAAAAGUCGUAUUUGAC	37	0.386	24	N6	19	17.9	1	0	1	0	0	8	3	1	87	0
Chr02:1318384-1318776	Cluster_21023	393	652	672.4	12.4	211	0.752	.	AUUAGUAAGACCCAACUUUUGAGU	187	0.213	24	N5	18	17.9	5	2	2	1	2	11	11	26	576	16
Chr02:42732210-42732639	Cluster_40079	430	496	496.9	0.3	496	0.685	.	UGAUCCGGAGCAAUGUAUCUGCAU	92	0.274	24	N5	24	17.9	4	1	4	2	0	6	7	27	427	18
Chr03:2839385-2839819	Cluster_44496	435	459	458.9	0.3	457	0.288	.	GACAUGAACACCAAUCAACUCGAU	65	0.394	24	N5	23	17.9	4	3	2	2	8	14	22	15	383	6
Chr03:35345230-35346535	Cluster_57384	1306	695	672.8	11.1	96	0.465	.	AAGAGAAUGUUAUACUAGAGGAAG	42	0.574	24	N5	19	17.9	19	3	2	17	31	149	45	39	384	6
Chr03:39116703-39117348	Cluster_59277	646	586	587.0	0.6	583	0.239	.	GAAACAGGAGUGAACCGAAAGUCC	107	0.350	24	N5	20	17.9	7	1	4	4	1	11	11	49	487	11
Chr04:14762657-14763530	Cluster_72492	874	501	493.8	6.4	325	0.541	.	GUCCAAUCUGUCUAUUGUAGGCGU	53	0.497	24	N5	19	17.9	7	1	1	5	9	16	19	38	397	8
Chr04:25511066-25511568	Cluster_74265	503	241	241.1	1.9	232	0.315	.	AGAGAAAAACUGGUAGUAAUUUAC	87	0.320	24	N5	18	17.9	2	1	1	2	1	1	2	8	218	5
Chr05:4821854-4822129	Cluster_84902	276	84	83.0	1.1	78	0.250	.	GCACUCAAUUAUGCUGAGACUCGU	14	0.643	24	N6	18	17.9	3	0	2	0	3	4	6	11	53	2
Chr07:5559955-5560753	Cluster_112914	799	823	824.0	0.8	811	0.631	.	AUACAUGUCUUCACUGUAGAGAUA	107	0.374	24	N5	20	17.9	14	3	5	1	16	20	19	73	624	48
Chr07:39255401-39256069	Cluster_123053	669	438	438.0	0.0	437	0.573	.	AGACAAGUUGGUUCAUACCUGAUU	68	0.477	24	N5	23	17.9	5	3	3	3	3	10	11	39	353	8
Chr07:42216072-42216698	Cluster_124626	627	220	217.6	6.0	163	0.500	.	AUCUUACGAACAGUGAUCAUUCAC	38	0.491	24	N5	22	17.9	1	1	1	0	0	4	4	16	189	4
Chr08:53275561-53276185	Cluster_148181	625	590	590.7	0.5	589	0.622	.	AGAGACGAGUUCAACAUAUGAAGU	78	0.346	24	N5	20	17.9	7	1	3	5	5	17	22	46	473	11
Chr09:24278534-24279166	Cluster_163873	633	448	443.1	3.3	383	0.241	.	AACUUCCACUGUAAUAGUACUCGG	71	0.388	24	N5	20	17.9	5	1	2	6	2	6	11	38	364	13
Chr10:35999494-36000533	Cluster_182794	1040	387	382.4	1.7	324	0.501	.	AGUGGAGGAUAACAAAGUACAAUU	27	0.623	24	N5	18	17.9	5	0	2	3	7	14	10	41	293	12
Chr10:36224126-36224507	Cluster_182923	382	542	536.1	8.8	340	0.244	.	AAUAGUAAUUCUGACUUUGGCAUC	55	0.375	24	N5	21	17.9	8	4	3	8	3	15	15	38	430	18
Chr10:40075886-40076599	Cluster_185071	714	578	578.8	1.4	510	0.557	.	AGAGUAGAAUUAGUCACACAUGAU	28	0.427	24	N5	20	17.9	8	2	6	2	8	8	15	64	442	23
Chr11:9238160-9238511	Cluster_191590	352	192	192.4	0.5	191	0.281	.	CGACUGUUUAUUAAAAAC	21	0.453	24	N5	20	17.9	38	0	29	17	6	11	14	8	68	1
Chr03:3351631-3352410	Cluster_44772	780	607	586.3	5.1	464	0.269	.	AAUUCUGCUGAGACCAGAGAACCU	33	0.483	24	N5	19	17.8	10	1	7	7	6	25	13	44	476	18
Chr03:40220914-40221364	Cluster_59761	451	165	162.6	5.6	129	0.424	.	UAUUAGGAAGUGGACUUUAGGCCU	18	0.552	24	N5	22	17.8	1	1	2	5	1	3	4	18	124	6
Chr03:46741891-46742536	Cluster_62706	646	344	344.0	0.0	344	0.358	.	GAGAAUCUCGGUAUGUAAGUUAUU	47	0.459	24	N5	23	17.8	4	1	1	3	2	10	8	18	288	9
Chr03:49364144-49364951	Cluster_63921	808	216	216.7	1.2	202	0.338	.	CUCACCGAAGUGUCUUUUAAGAAC	41	0.569	24	N5	23	17.8	5	1	1	0	1	9	5	17	163	14
Chr03:51970464-51970958	Cluster_65167	495	417	413.1	8.3	268	0.324	.	CUCUGAUAAGUGAACUUUAAGCCU	87	0.386	24	N5	19	17.8	3	0	3	5	4	21	9	42	315	15
Chr04:25606420-25606994	Cluster_74305	575	388	399.4	11.9	171	0.469	.	AUAGUGGAGUUUGAUUGACUGGCU	125	0.307	24	N5	21	17.8	4	0	1	2	1	5	10	17	343	5
Chr06:26093712-26094541	Cluster_107799	830	579	579.6	1.5	573	0.416	.	AAGAGAAGGAACAAUAUUGUAUAU	61	0.465	24	N5	18	17.8	6	2	3	5	2	14	13	27	494	13
Chr06:26428853-26429421	Cluster_107922	569	240	238.6	1.4	229	0.654	.	GUAUUUCAAUGAAGGACACUUAAU	22	0.575	24	N5	19	17.8	5	1	1	1	2	11	17	26	170	6
Chr06:28874190-28874629	Cluster_108889	440	172	175.0	4.5	97	0.273	.	AAAUGACUAUGAUACUUUAAGCCU	33	0.616	24	N5	20	17.8	0	0	1	1	2	6	7	18	132	5
Chr06:29349553-29350070	Cluster_109062	518	478	474.9	5.6	373	0.513	.	AUGAACAAAGUGAACUUUAGGCCU	106	0.314	24	N5	20	17.8	10	1	2	6	3	14	14	30	394	4
Chr07:2377119-2377604	Cluster_111402	486	832	831.0	0.9	823	0.656	.	AUAUGGGUCUGAAUCGACUUGACU	25	0.429	24	N5	18	17.8	9	1	6	3	11	36	15	80	649	22
Chr07:44992805-44993528	Cluster_126053	724	360	357.1	2.7	324	0.408	.	GAGAGACGAAGAGGUUGAAAGCUU	35	0.433	24	N5	21	17.8	3	1	0	4	6	10	8	23	288	17
Chr08:3620147-3620683	Cluster_131046	537	1022	1019.3	2.5	935	0.293	.	ACCUGUAGAAGACAUUCCGACGUU	133	0.295	24	N5	19	17.8	11	1	7	6	8	37	21	79	836	16
Chr08:4180308-4183961	Cluster_131311	3654	724	725.6	8.9	606	0.796	.	AACGGUAACAGUAACGGCAACGAC	36	0.579	24	N5	22	17.8	2	1	2	1	7	21	22	18	617	33
Chr08:51160642-51161215	Cluster_147040	574	765	771.7	7.9	697	0.258	.	AGUACUAAUCUUGACUUUGGCAUC	57	0.363	24	N5	20	17.8	6	4	7	4	5	15	14	58	633	19
Chr08:58883400-58884876	Cluster_150968	1477	503	503.0	0.0	499	0.290	.	UCUGAAUAAUAACAACCUAAACGU	69	0.481	24	N5	21	17.8	6	3	6	3	3	15	10	51	393	13
Chr09:8333116-8333926	Cluster_155131	811	260	260.9	5.4	207	0.638	.	AUAACCAAGGACAUAACAGACACU	43	0.446	24	N5	23	17.8	8	0	1	5	3	5	5	23	204	6
Chr10:3830015-3831348	Cluster_173892	1334	369	357.8	8.5	258	0.501	.	AAAGCCGGACAGGUCAUACGGGCC	23	0.596	24	N5	18	17.8	2	5	5	5	8	18	8	17	294	7
Chr10:7786047-7786657	Cluster_175990	611	424	429.1	3.3	361	0.509	.	UCCAUCUUGAUCGUCCACGCGAGA	58	0.458	24	N5	24	17.8	5	1	6	2	3	8	18	27	344	10
Chr10:42302019-42302904	Cluster_186293	886	732	733.7	4.5	700	0.426	.	ACUUAUUUAAACGUCGGAGUGCCU	82	0.425	24	N5	18	17.8	12	2	6	2	4	13	27	50	595	21
Chr11:6167715-6168154	Cluster_189957	440	359	358.4	1.1	347	0.259	.	AGUUGAAACCCGAACAUUAAGAGA	61	0.382	24	N5	19	17.8	3	0	4	2	2	18	21	31	269	9
Chr01:49240708-49241288	Cluster_19060	581	568	567.7	4.4	520	0.509	.	UGGAUUAAGAAAGUCAUUCUGCCU	65	0.435	24	N5	20	17.7	6	0	6	7	4	24	17	34	457	13
Chr02:3442921-3443508	Cluster_22108	588	637	636.2	1.2	630	0.606	.	AGACAAUAACUCAUUUAUGAUAAU	157	0.261	24	N5	18	17.7	2	0	1	4	4	12	10	48	539	17
Chr02:4019977-4020501	Cluster_22414	525	961	961.1	1.9	956	0.287	.	ACCAGAUCCAAUCCUGUAAACCUU	156	0.232	24	N5	21	17.7	12	5	2	2	4	18	16	102	780	20
Chr02:33350184-33350578	Cluster_35383	395	266	265.8	0.4	263	0.233	.	CCAAGAAUCAUCCGAGAAACUCAC	16	0.519	24	N5	18	17.7	5	0	2	0	2	9	11	17	211	9
Chr02:42481072-42481539	Cluster_39971	468	405	404.7	0.9	403	0.647	.	CGACCUAGAACCACUUAUCUUGAG	51	0.469	24	N5	24	17.7	6	2	1	2	5	8	10	35	323	13
Chr02:46102781-46103278	Cluster_41540	498	664	663.0	2.4	623	0.361	.	GAUGACCAAUCGAUAGAAUGAGAU	69	0.380	24	N5	18	17.7	4	2	2	5	7	16	19	55	531	23
Chr03:43087-44214	Cluster_42932	1128	397	395.3	7.0	307	0.680	.	AGAAUCGGAGUAAGAGUUAAGCUC	83	0.481	24	N5	23	17.7	2	1	1	3	2	7	10	19	343	9
Chr03:5925502-5926075	Cluster_46411	574	307	308.6	2.6	176	0.228	.	AAGAUUUCCAUUGGACACGAACUU	68	0.388	24	N5	22	17.7	4	0	3	1	2	10	3	10	268	6
Chr03:7358009-7358182	Cluster_47371	174	50	50.2	0.6	45	0.380	.	CCUUUCGGGUUGGACUCUCAGUU	7	0.560	24	N6	21	17.7	3	2	3	1	1	0	2	8	26	4
Chr03:36393933-36394757	Cluster_57923	825	333	333.0	3.6	311	0.291	.	GGAAACCAAUGACGUUGAACACUU	64	0.514	24	N5	22	17.7	5	0	2	6	3	8	11	25	262	11
Chr03:42626981-42628117	Cluster_60844	1137	220	218.4	1.5	205	0.355	.	AUACGAGAGGCUGAUUGUCCUGAU	55	0.545	24	N5	24	17.7	4	0	1	1	2	6	7	19	172	8
Chr06:27621606-27622288	Cluster_108449	683	532	531.2	3.9	480	0.658	.	AGACCGAGACAUGACAUAAUUCGU	88	0.430	24	N5	19	17.7	6	0	4	8	4	21	8	46	419	16
Chr07:41075683-41076202	Cluster_124075	520	347	351.5	2.2	339	0.389	.	AAGGAACGAGGAGACAAUCAACAC	45	0.386	24	N5	22	17.7	2	1	0	5	4	11	10	26	280	8
Chr08:812826-813344	Cluster_129646	519	1123	1114.4	3.1	1060	0.444	.	AUUGGUAAAAUCUCUGUCUGGCCC	107	0.234	24	N5	18	17.7	65	3	10	8	10	27	44	66	873	17
Chr08:3820830-3821156	Cluster_131137	327	206	205.7	0.6	202	0.748	.	ACACAUGAGAUACUUGUAAACACA	49	0.442	24	N5	19	17.7	3	0	1	0	3	5	10	15	163	6
Chr08:54894441-54895009	Cluster_149006	569	414	415.1	1.0	410	0.391	.	AAUGAAAGACACACGUAAGAAAGG	67	0.420	24	N5	23	17.7	7	0	2	4	3	8	6	32	337	15
Chr08:56091845-56092353	Cluster_149583	509	512	512.2	2.4	491	0.754	.	UGAGAAUGAGAUUUGCACGCACUU	112	0.297	24	N5	23	17.7	5	3	4	6	8	8	17	30	423	8
Chr09:33568451-33569162	Cluster_169277	712	612	608.9	4.7	491	0.621	.	UACCAGAACAAUGUUAUUUAGAAU	114	0.373	24	N5	21	17.7	5	2	11	4	11	16	14	32	494	23
Chr10:5771296-5771963	Cluster_174980	668	159	158.4	0.7	109	0.509	.	AUUGAAAAUUCUGAAGUAAAACUU	21	0.597	24	N5	18	17.7	10	0	3	3	2	7	1	17	111	5
Chr10:40559041-40560064	Cluster_185269	1024	286	281.7	4.2	250	0.629	.	AUUCCAAGUCUAAUAAGAGAGCCU	33	0.601	24	N5	20	17.7	0	0	7	0	2	9	14	21	227	6
Chr10:42999944-43001668	Cluster_186685	1725	565	565.4	0.5	563	0.494	.	AUAUCGAGCUAAAUGGAAAUCAUU	50	0.531	24	N5	19	17.7	5	1	10	6	3	14	13	35	449	29
Chr02:1714001-1714707	Cluster_21216	707	519	516.3	7.5	273	0.316	.	GAGAUGAACAAGCUAUACGUAACU	26	0.539	24	N5	20	17.6	12	1	3	6	9	14	16	33	415	10
Chr02:3707408-3707982	Cluster_22231	575	324	323.6	0.7	323	0.611	.	AACAUGAGACCAUUUGAGAAAGAA	66	0.414	24	N5	22	17.6	2	1	1	3	4	9	7	22	268	7
Chr02:20984703-20985146	Cluster_28873	444	324	325.6	3.1	188	0.787	.	AUCUAGAGAAGACUGGUUAGAAGC	93	0.302	24	N5	18	17.6	3	3	2	0	1	6	12	25	265	7
Chr02:33260627-33260990	Cluster_35313	364	249	248.2	2.6	237	0.494	.	AUUUCAAGUCGUCGUUAAUAACCU	69	0.406	24	N5	19	17.6	4	0	1	1	1	4	3	20	208	7
Chr02:37187260-37188487	Cluster_37527	1228	535	540.7	4.7	403	0.604	.	ACACCAGAAUCUAACUCACAACCU	50	0.594	24	N5	25	17.6	5	0	4	9	8	23	22	36	415	13
Chr02:44984161-44984793	Cluster_41013	633	548	546.9	11.8	140	0.595	.	AGGACCAAGAACACUUGAAAUGGG	104	0.414	24	N5	19	17.6	2	8	4	2	9	10	12	27	465	9
Chr03:6886538-6887339	Cluster_47079	802	365	362.0	4.5	262	0.534	.	GGCACAACUUCAGUAUGACAGGAC	39	0.466	24	N5	19	17.6	5	0	1	1	7	18	8	23	292	10
Chr03:34244686-34245247	Cluster_56747	562	270	273.1	10.0	124	0.333	.	ACUAACCUGUACAAAUUCAAAAUU	21	0.559	24	N5	21	17.6	4	1	0	0	3	10	6	31	203	12
Chr03:47073615-47074048	Cluster_62836	434	408	416.9	4.3	335	0.650	.	AGUCAGAACCAAUUGGAUUGAGAU	86	0.350	24	N5	24	17.6	4	1	5	4	1	11	9	12	355	6
Chr03:51042630-51043182	Cluster_64718	553	506	509.1	1.3	489	0.607	.	GAGAGAGGACAAGUCAAGGAAUCU	81	0.385	24	N5	23	17.6	5	0	3	3	5	9	20	35	409	17
Chr04:252603-253069	Cluster_65396	467	335	335.8	1.9	326	0.731	.	AUACGAGACUAUAUAGAUAAGCUA	98	0.394	24	N5	20	17.6	3	3	3	2	4	7	7	32	263	11
Chr04:910413-910847	Cluster_65739	435	339	332.0	10.0	52	0.451	.	ACCGAAUAUCGAGCUCUUGUUACU	60	0.395	24	N5	19	17.6	2	1	3	1	1	14	7	39	247	24
Chr04:39250485-39250954	Cluster_78429	470	293	294.1	5.5	236	0.324	.	GAUAUAAGAGUCAUUUAAAAGCCU	29	0.478	24	N5	19	17.6	2	2	1	2	5	20	9	36	208	8
Chr05:16026230-16026358	Cluster_89090	129	27	24.5	1.9	21	0.222	.	CUCAAACCAAGGUCAGUGAAGCUU	13	0.407	24	N6	20	17.6	1	3	0	0	0	2	2	2	17	0
Chr06:27574829-27576017	Cluster_108428	1189	336	338.5	3.1	246	0.432	.	ACAUAACAUCUGACGUCUUUCGGA	70	0.497	24	N5	21	17.6	3	3	1	0	0	7	6	33	268	15
Chr07:3416235-3416856	Cluster_111846	622	555	541.5	7.4	393	0.773	.	AGGGAUGAAGCCAGAACUAAUUGG	57	0.413	24	N5	21	17.6	11	3	6	6	11	16	9	42	434	17
Chr07:7683070-7683521	Cluster_114058	452	471	487.2	9.1	398	0.548	.	UAUAUAGAAAUUGUCUACCUGAGA	24	0.516	24	N5	24	17.6	11	2	8	10	9	27	36	42	317	9
Chr08:857183-857396	Cluster_129674	214	240	241.0	1.1	239	0.221	.	ACAAAGAAACUCCAGCGUAACACC	76	0.350	24	N6	24	17.6	1	0	1	0	3	5	9	13	202	6
Chr08:8569514-8570057	Cluster_133500	544	281	283.4	7.6	140	0.441	.	UAUUACGAAGUAAACUUUAAGCCU	52	0.473	24	N5	22	17.6	2	2	4	1	5	8	17	21	212	9
Chr09:7970368-7971380	Cluster_154915	1013	449	432.1	6.0	202	0.374	.	AACUAAGGAUCCGACAAACAUUGU	44	0.535	24	N5	18	17.6	3	2	2	1	3	15	18	33	363	9
Chr09:13921439-13921744	Cluster_158154	306	126	125.2	0.6	123	0.214	.	GUAUGAUCCGGUCUAAUAGAUGGC	58	0.373	24	N5	18	17.6	0	0	0	3	1	3	5	5	108	1
Chr10:5469076-5469322	Cluster_174848	247	91	85.0	3.8	38	0.231	.	UAUUAAAGAGUGGACUUUAAGCCU	43	0.407	24	N6	18	17.6	1	0	0	0	1	3	1	6	75	4
Chr10:13302151-13302668	Cluster_177768	518	1383	1414.5	17.5	8	0.623	.	UUGGACCUCGAACGCGAUAACUCG	63	0.321	24	N5	20	17.6	48	127	27	31	26	47	56	132	828	61
Chr10:41013534-41013826	Cluster_185543	293	166	166.0	0.0	166	0.416	.	AAAACGAGAGUCGUUGGUAGAACC	42	0.386	24	N6	18	17.6	3	2	2	2	0	2	2	5	135	13
Chr11:559329-559863	Cluster_187130	535	189	183.2	4.1	92	0.323	.	AACUCAGUAGACACAAUGACGAAU	42	0.466	24	N5	19	17.6	0	1	0	0	4	2	4	16	159	3
Chr01:46797807-46798253	Cluster_18100	447	253	247.1	3.5	23	0.233	.	CGAGAAGCCAAGAUCUUCAGAGAC	23	0.411	24	N5	18	17.5	0	1	2	3	2	7	6	27	201	4
Chr01:48065759-48066269	Cluster_18623	511	368	369.9	3.3	342	0.351	.	AAGAGGUCUAGUCGAAAUUAACAC	40	0.476	24	N5	22	17.5	1	2	4	3	2	10	12	33	295	6
Chr01:51598418-51599146	Cluster_20162	729	408	408.2	3.1	361	0.466	.	GUAUCAACUCUCGGAUAAGUGGGU	39	0.475	24	N5	19	17.5	6	2	4	5	3	17	12	28	322	9
Chr02:26630927-26631437	Cluster_31664	511	230	233.3	5.2	157	0.409	.	UCCAGUCACAUGUACUAUCUAGAC	62	0.409	24	N5	20	17.5	3	1	0	1	1	7	3	10	198	6
Chr02:43423756-43424322	Cluster_40388	567	381	383.8	2.4	356	0.509	.	GACCAAGUAGUAUAAGUAAACCCU	36	0.533	24	N5	19	17.5	4	0	2	2	2	15	9	31	300	16
Chr03:1145135-1145723	Cluster_43556	589	659	673.8	13.2	376	0.525	.	AUCGUGUCCAGACCAAAGAAGAUC	54	0.419	24	N5	18	17.5	5	2	3	5	4	21	12	36	555	16
Chr03:13121674-13122065	Cluster_50310	392	160	157.3	1.9	151	0.463	.	UUCUUAUGGACAGUGAUCACUCAC	50	0.394	24	N5	23	17.5	1	0	1	0	3	2	6	8	131	8
Chr04:4681645-4681959	Cluster_67728	315	76	78.5	3.7	35	0.211	.	UGUUAAAAAGUGGACUUUAAGCCU	30	0.447	24	N5	24	17.5	1	2	1	1	1	2	2	8	58	0
Chr04:45116568-45117194	Cluster_81678	627	232	234.1	2.3	215	0.319	.	UUGCGACUAGAGAACAAUGAAAAU	73	0.409	24	N5	19	17.5	6	0	0	1	0	8	3	16	195	3
Chr05:4367900-4368557	Cluster_84658	658	525	524.5	0.5	522	0.543	.	AUAGUACCAAGUCUGAAUAACAGU	36	0.392	24	N5	20	17.5	7	2	2	4	2	8	12	40	424	24
Chr06:20893172-20893851	Cluster_105665	680	175	171.8	3.2	160	0.783	.	AGAGAAUGAUUGAAAGUUAAUGUU	90	0.400	24	N5	18	17.5	2	0	0	0	3	3	7	13	144	3
Chr06:27222330-27223140	Cluster_108289	811	718	716.5	3.8	640	0.376	.	ACACCAUAAGAAUUCUAGAACACC	43	0.382	24	N5	19	17.5	6	0	2	6	8	17	26	69	554	30
Chr07:24178-24875	Cluster_110268	698	546	547.8	1.7	476	0.504	.	ACACCGAACAAUAUUUAAAAGAGU	22	0.471	24	N5	21	17.5	8	3	2	2	5	17	21	41	435	12
Chr07:8378013-8378492	Cluster_114445	480	377	377.9	2.3	329	0.321	.	AAAACUCAAUCUGGAGAACCCAAU	30	0.472	24	N5	18	17.5	4	4	2	4	4	12	7	35	289	16
Chr07:50339222-50339651	Cluster_128558	430	426	413.9	9.4	289	0.420	.	UUCAAGUCGUUGGACAACAUCGCU	32	0.481	24	N5	19	17.5	2	2	4	3	3	7	18	36	334	17
Chr07:51553632-51554190	Cluster_129162	559	603	604.5	1.0	598	0.303	.	AACGCACCUGAAGACCAUGAACAC	59	0.371	24	N5	21	17.5	10	1	4	3	6	16	14	41	489	19
Chr08:46214274-46215881	Cluster_144337	1608	211	201.6	6.6	94	0.336	.	UAAACCAAAAGUUGUAGUACCUUU	35	0.645	24	N5	22	17.5	1	0	2	0	3	7	1	15	171	11
Chr09:37406295-37406667	Cluster_171606	373	234	230.9	3.4	205	0.239	.	GUCAGAUGUUGGACAUGUUAGCCU	75	0.436	24	N5	23	17.5	2	2	1	1	2	8	4	20	187	7
Chr10:3502771-3503294	Cluster_173689	524	571	553.6	6.6	383	0.478	.	UAACACUCGAACUAGCUAAUCACU	64	0.406	24	N5	20	17.5	12	2	4	5	6	8	15	46	461	12
Chr10:21328172-21328599	Cluster_179031	428	124	125.9	2.5	48	0.395	.	UCUCAGAGAGACAAUCUGCAACGU	28	0.573	24	N5	18	17.5	2	1	0	2	0	6	5	6	98	4
Chr10:35604061-35604417	Cluster_182573	357	173	172.8	0.7	172	0.347	.	ACUGAAUACGAGACUUCUAGAUCU	51	0.370	24	N5	22	17.5	3	1	0	0	1	4	2	10	150	2
Chr01:49958451-49959048	Cluster_19365	598	431	428.7	8.9	221	0.531	.	ACACAUCUAAAAAAAACUUAUGGA	29	0.441	24	N5	18	17.4	3	0	2	2	2	9	7	36	353	17
Chr01:51386258-51386757	Cluster_20052	500	231	231.0	0.0	230	0.368	.	AUGUCGAGUACUGAAGUUUUACUU	60	0.411	24	N5	25	17.4	3	1	1	2	4	5	2	10	201	2
Chr02:32998122-32998862	Cluster_35178	741	665	665.0	0.0	658	0.561	.	CCAAUGGUGUCUCGUGUUACUCAU	53	0.405	24	N5	18	17.4	10	1	1	4	7	9	11	42	558	22
Chr04:2616995-2617270	Cluster_66599	276	199	215.3	5.8	114	0.492	.	GAGUGUCUGAGUCUCAUAACGCCU	57	0.322	24	N6	18	17.4	1	1	0	1	0	5	6	20	163	2
Chr05:39361175-39361718	Cluster_97100	544	564	563.5	1.4	557	0.406	.	CGAAUGACCGAUCGUUCAAACGAU	66	0.374	24	N5	20	17.4	8	0	5	5	4	16	30	37	443	16
Chr07:7123965-7125094	Cluster_113727	1130	317	320.9	5.0	223	0.394	.	AUGUAGAAAAAGCCAAGGAAAUCU	27	0.621	24	N5	20	17.4	5	2	2	2	3	11	6	19	254	13
Chr07:7675125-7675599	Cluster_114050	475	523	530.7	10.3	272	0.354	.	AAAGAUGACUGAGUUUCUAUAAUU	64	0.474	24	N5	18	17.4	14	1	3	6	7	13	14	38	409	18
Chr07:51335414-51335984	Cluster_129058	571	466	464.5	1.4	456	0.785	.	AUUCCAAAGCCUGUAAAAUAAGUU	121	0.352	24	N5	22	17.4	2	2	4	2	4	8	10	23	400	11
Chr08:56260391-56261110	Cluster_149669	720	495	506.0	3.4	370	0.327	.	AUUCCAAGGACAAAGGUACGUCAU	23	0.545	24	N5	18	17.4	14	1	4	5	6	17	16	48	373	11
Chr09:8598962-8599275	Cluster_155301	314	235	232.2	9.9	87	0.787	.	UGUUAAGAAGUGAACUUUAAGCCU	81	0.387	24	N5	24	17.4	1	0	1	0	1	6	6	17	195	8
Chr09:17789659-17790191	Cluster_160346	533	189	194.5	7.3	99	0.402	.	UAUUAUAAAGUAGACUUUAAGCCU	33	0.608	24	N5	18	17.4	2	0	1	2	1	8	7	15	150	3
Chr09:21915199-21915828	Cluster_162441	630	303	302.7	1.1	287	0.455	.	GCCAAAGAGACUUCAGGAUCGGCC	14	0.574	24	N5	19	17.4	8	1	3	2	3	15	20	25	222	4
Chr09:23576480-23577278	Cluster_163437	799	375	372.7	5.7	284	0.379	.	AAUAACCGAGUUAACCUGUCUGAG	21	0.453	24	N5	22	17.4	2	1	1	9	9	15	14	22	290	12
Chr10:533668-534399	Cluster_171782	732	565	565.7	0.5	563	0.566	.	GGAGUCCAAAGGACAAGUAAACUU	87	0.480	24	N5	23	17.4	9	6	0	6	5	15	19	48	439	18
Chr10:35710706-35711558	Cluster_182636	853	842	833.3	6.8	725	0.209	.	ACGAGACCAACGACCUAUAUGGCC	64	0.398	24	N5	18	17.4	7	1	5	4	7	40	30	44	695	9
Chr10:38445890-38446095	Cluster_184165	206	93	93.0	0.0	92	0.473	.	ACAAACCAAAUGCAAGACGAAACU	20	0.473	24	N6	18	17.4	7	0	2	2	0	9	2	4	67	0
Chr10:40312294-40312807	Cluster_185199	514	345	344.0	3.6	330	0.606	.	AAGGAGAAGCAAGCAGAAAGAACU	21	0.574	24	N5	22	17.4	2	2	4	3	3	19	8	38	255	11
Chr02:23081842-23082839	Cluster_29992	998	458	454.8	6.0	346	0.738	.	ACCGAGACACGUGUCACCCUGACC	21	0.513	24	N5	22	17.3	4	0	3	2	6	16	10	38	366	13
Chr02:28981904-28982909	Cluster_32890	1006	474	478.2	3.3	438	0.473	.	AAGAAGACAGUUUUACCAAAUAGC	66	0.536	24	N5	22	17.3	6	4	3	2	5	14	14	25	392	9
Chr02:40264477-40265105	Cluster_39015	629	550	556.8	9.3	260	0.696	.	GAAGACAUGAUCUUGAUCGGGUUU	37	0.451	24	N5	18	17.3	5	3	1	4	4	26	19	44	435	9
Chr02:44366061-44366554	Cluster_40735	494	573	560.6	5.6	449	0.569	.	ACUGACUUGAUCGUCGAAGUGCCU	90	0.464	24	N5	18	17.3	5	2	8	5	6	14	22	36	458	17
Chr03:4251768-4252053	Cluster_45317	286	202	203.8	2.3	189	0.223	.	AAAGUCCAAUUGUAUCAGAACUAU	70	0.436	24	N6	21	17.3	8	1	3	0	2	4	8	18	149	9
Chr03:39300799-39301887	Cluster_59353	1089	601	601.0	0.0	601	0.532	.	ACUGAAUCAAGCUCAAAUCAAGCU	28	0.554	24	N5	23	17.3	4	2	3	3	2	14	21	70	472	10
Chr04:1875561-1875954	Cluster_66208	394	220	217.3	7.1	144	0.509	.	ACCCGCCAUCGGACUGUUAUCGGA	49	0.414	24	N5	20	17.3	3	0	0	1	1	6	2	27	175	5
Chr05:28286658-28287160	Cluster_91620	503	370	356.1	9.5	159	0.516	.	AAGAUCCAGAACUCAUUUAUGUUU	49	0.381	24	N5	25	17.3	13	1	1	2	3	11	9	22	299	9
Chr05:39576888-39577473	Cluster_97218	586	580	595.3	11.3	380	0.495	.	AGGGAGUAGAAGAACAAUCGUUCU	29	0.474	24	N5	19	17.3	7	5	6	4	7	15	22	53	446	15
Chr06:22586561-22587091	Cluster_106367	531	448	444.3	2.2	416	0.344	.	AACUAAACCAAAGUCACUGAAACU	24	0.442	24	N5	22	17.3	27	3	10	8	6	15	10	33	321	15
Chr06:27211611-27212040	Cluster_108287	430	310	310.4	0.9	305	0.455	.	CGGACAAGUCAUGUUAUUCGGUCU	24	0.474	24	N5	19	17.3	5	2	3	2	4	9	11	23	243	8
Chr07:4263638-4264555	Cluster_112266	918	181	178.6	1.4	170	0.387	.	GAGACCAACUCACUACGAAAGAGC	45	0.536	24	N5	20	17.3	0	1	4	3	2	5	3	4	155	4
Chr07:40519543-40520034	Cluster_123743	492	223	220.5	0.8	215	0.354	.	UUUCAAAUGUGACUUUGACUCAUU	29	0.502	24	N5	23	17.3	5	1	1	4	1	8	8	26	157	12
Chr07:50935417-50935976	Cluster_128834	560	731	730.3	2.4	713	0.621	.	AAGGUUCCAAAGAUGUCUUUCUCU	77	0.335	24	N5	23	17.3	10	4	5	8	11	16	13	77	566	21
Chr08:50024780-50026144	Cluster_146395	1365	712	714.2	2.0	616	0.546	.	AGACAACAAUGAGGUGAUCUGAUU	51	0.538	24	N5	25	17.3	7	2	6	7	10	24	21	68	533	34
Chr09:11984868-11985807	Cluster_157229	940	361	353.6	6.3	233	0.360	.	GAAUAGGUAACCAGUUUUUUGAAC	45	0.584	24	N5	19	17.3	6	1	4	8	7	17	10	24	277	7
Chr09:18662514-18663018	Cluster_160802	505	187	192.6	2.6	153	0.754	.	AAUGAAAAACUCUAAUCUUUAGUU	52	0.417	24	N5	23	17.3	3	0	1	1	1	6	5	10	155	5
Chr09:33059404-33059999	Cluster_168954	596	458	458.0	2.3	448	0.448	.	AAAUCCGAGUGACAUGUUAGUUCU	62	0.338	24	N5	18	17.3	1	3	0	1	6	13	16	54	349	15
Chr10:38654988-38655738	Cluster_184296	751	198	197.4	0.9	190	0.561	.	ACAAAUCCAGUCUAAUAGAAAUUC	79	0.359	24	N5	25	17.3	5	0	1	1	3	3	2	13	167	3
Chr10:41124260-41125302	Cluster_185607	1043	452	453.0	5.5	334	0.319	.	CAACCGACAACCGGCAAGAACGGC	43	0.518	24	N5	19	17.3	4	2	0	4	7	12	24	31	354	14
Chr01:1326758-1327479	Cluster_765	722	825	809.7	7.1	633	0.550	.	UUGGACAACAUUGAUAGAAUCAAU	53	0.395	24	N5	24	17.2	8	1	2	8	8	38	14	64	657	25
Chr01:45077173-45078007	Cluster_17387	835	390	388.0	1.5	339	0.572	.	AUUGGACGAGAUCCUCUAGGGGCU	53	0.505	24	N5	18	17.2	6	1	5	3	6	19	15	20	305	10
Chr01:50413111-50413607	Cluster_19559	497	818	814.5	2.8	790	0.359	.	UCGGAAUCCGAUUAUUAUGACAAU	122	0.318	24	N5	24	17.2	5	4	1	6	6	27	18	58	637	56
Chr02:42932808-42933337	Cluster_40189	530	660	660.0	0.0	660	0.567	.	AGAUUGAACCAACUCAAGCGAAGU	67	0.455	24	N5	18	17.2	11	1	7	5	4	17	20	53	517	25
Chr03:35232044-35232590	Cluster_57313	547	394	394.3	4.5	371	0.609	.	ACUGACUUGAUCGUCGGUGUGCCU	74	0.459	24	N5	19	17.2	2	0	1	7	6	13	10	34	310	11
Chr03:36805225-36805539	Cluster_58124	315	107	106.9	0.5	105	0.495	.	CAGUCCAAUCAGGUUUGACUCGAU	34	0.308	24	N5	20	17.2	1	0	1	0	0	0	1	9	90	5
Chr04:258466-258784	Cluster_65400	319	161	161.9	0.8	157	0.708	.	UCGAGAAUUAGAUAUCUAAAACAU	61	0.410	24	N5	25	17.2	3	1	1	2	0	5	4	14	130	1
Chr04:4686530-4688085	Cluster_67730	1556	301	299.7	6.3	205	0.282	.	CCCAACAAUCGAAAUGACUCUGAU	31	0.522	24	N5	22	17.2	5	5	2	9	4	4	7	32	230	3
Chr04:6783786-6784416	Cluster_68629	631	261	260.1	1.0	256	0.284	.	GCAUAAGAGAAUGAGGUUAGAGAC	59	0.425	24	N5	21	17.2	0	2	1	4	0	5	9	15	223	2
Chr05:38127753-38128299	Cluster_96540	547	460	457.6	1.1	453	0.267	.	ACGAGAACCAAAAACGGAGAGCUU	38	0.400	24	N5	18	17.2	11	2	1	3	8	11	9	52	346	17
Chr06:27437150-27437497	Cluster_108358	348	250	251.6	2.5	241	0.308	.	AUUGUGAGAUCUCCAACAACGACU	75	0.356	24	N5	21	17.2	2	2	1	1	3	4	5	13	215	4
Chr06:28786941-28787947	Cluster_108857	1007	773	777.4	5.8	686	0.369	.	UUCCAGAUAAGAGUAUUGAUGAUC	42	0.392	24	N5	19	17.2	6	3	5	6	2	19	9	60	645	18
Chr07:1941372-1941677	Cluster_111212	306	525	522.6	4.8	427	0.688	.	UCUUACAAAGUGAACUUUAAGCCU	161	0.290	24	N5	18	17.2	10	4	0	3	5	13	12	38	432	8
Chr07:2562483-2562734	Cluster_111481	252	392	393.9	1.7	347	0.278	.	AUUCCGACAUUAGUAAAAAACUGU	81	0.286	24	N6	20	17.2	2	2	1	1	1	2	9	31	331	12
Chr07:3309746-3310055	Cluster_111812	310	294	297.1	2.8	279	0.446	.	UGACGAAACACUGACCUUCAAAGU	57	0.425	24	N5	19	17.2	1	0	3	1	3	8	7	27	233	11
Chr07:4076732-4076991	Cluster_112141	260	229	223.9	5.3	184	0.620	.	CGGAUACAAAGAUACUUAUAAUCU	79	0.284	24	N6	22	17.2	2	1	1	1	1	4	5	12	189	13
Chr07:8332102-8332866	Cluster_114417	765	589	589.5	2.7	527	0.367	.	ACUAACCAGAGAAUAAUGAAGAGU	41	0.424	24	N5	23	17.2	6	1	2	5	8	23	26	41	450	27
Chr07:51012804-51013055	Cluster_128873	252	166	165.9	0.3	149	0.271	.	GAAGAGGACAAUAUUUUAUGGGAU	15	0.494	24	N6	21	17.2	17	1	7	2	2	2	2	9	124	0
Chr08:8613424-8614154	Cluster_133524	731	860	856.5	5.7	594	0.747	.	CUGACCGAGAUCCACGUGACUGCC	37	0.387	24	N5	20	17.2	11	7	5	6	13	41	25	44	686	22
Chr08:51740400-51741265	Cluster_147346	866	477	478.1	2.9	419	0.516	.	AACAGAUUGACAAGACUAACUUCU	42	0.386	24	N5	23	17.2	4	1	2	1	2	15	12	42	389	9
Chr09:34085718-34086106	Cluster_169569	389	115	112.4	2.5	65	0.426	.	CCCGACGAUCAAGUCAGUGAGAGC	41	0.470	24	N5	18	17.2	0	0	0	2	1	1	0	7	103	1
Chr09:37354781-37355238	Cluster_171572	458	374	375.8	2.4	354	0.615	.	UUCAACAAUCAAGUUAGUCUGAGU	56	0.412	24	N5	18	17.2	5	2	0	3	2	2	14	25	308	13
Chr10:2260250-2261666	Cluster_172923	1417	532	527.3	4.0	388	0.592	.	AACGAGUCUAAGUAGCAGAAAUAC	37	0.496	24	N5	19	17.2	12	0	3	6	4	13	20	52	392	30
Chr10:39777670-39778743	Cluster_184922	1074	653	654.9	1.4	649	0.530	.	AUUAAACGUUCAUUAGGUCUGCCU	59	0.459	24	N5	22	17.2	4	2	4	9	6	22	18	31	540	17
Chr10:41883558-41884050	Cluster_186034	493	282	282.0	0.0	281	0.603	.	GGUGAGAAGAACAAUUUGAAGUUU	43	0.348	24	N5	18	17.2	3	1	0	3	4	5	9	17	233	7
Chr01:4647403-4648383	Cluster_2480	981	286	302.9	8.3	62	0.703	.	AUAGAGUGGAUCCAAAAUGAGUUU	80	0.462	24	N5	21	17.1	4	2	0	1	4	7	6	24	230	8
Chr01:5627013-5627573	Cluster_3144	561	526	526.0	0.0	525	0.312	.	AAAUACAUGUUCAAGAAUGAGACA	80	0.420	24	N5	21	17.1	2	1	2	3	2	18	8	54	423	13
Chr01:38485235-38485655	Cluster_14004	421	436	425.5	2.9	345	0.679	.	UAUAAAUACUAGAGAAGACUUAGC	45	0.443	24	N5	19	17.1	2	0	2	6	4	18	9	41	347	7
Chr01:45645800-45646325	Cluster_17627	526	497	499.5	5.9	373	0.268	.	GCAUGAGACAAUAUAUUUAUGGAU	74	0.344	24	N5	18	17.1	3	2	3	3	4	6	8	25	411	32
Chr01:46899161-46899750	Cluster_18136	590	418	419.5	6.8	219	0.641	.	GAUAAGUCCAACACAAAUACUCGU	78	0.435	24	N5	22	17.1	6	2	3	2	2	10	13	28	343	9
Chr01:49945914-49946396	Cluster_19359	483	178	178.5	1.6	170	0.331	.	CUGAUAACGAGUAACCUGAUAAGU	30	0.478	24	N5	18	17.1	2	0	0	1	2	7	4	34	123	5
Chr02:27653612-27654214	Cluster_32215	603	403	406.9	1.1	400	0.571	.	AGUAUGAUUAUACACUUAUUGGGC	28	0.499	24	N5	19	17.1	3	2	0	0	1	9	9	38	332	9
Chr03:40161493-40161923	Cluster_59740	431	443	448.6	2.1	347	0.535	.	UCUCGGAUGACAAUAGUAAUCUUU	48	0.336	24	N5	19	17.1	1	2	1	5	2	11	7	35	370	9
Chr04:43873026-43873626	Cluster_80962	601	230	231.3	1.0	227	0.435	.	CGAGUGAUCUAAGGUCAACAAACU	45	0.483	24	N5	18	17.1	8	0	0	2	0	6	3	25	158	28
Chr04:45126008-45126524	Cluster_81685	517	642	643.7	5.2	599	0.489	.	AACCGAAUUCUGAGACUUUUAAUU	32	0.385	24	N5	18	17.1	6	1	4	3	6	20	13	52	515	22
Chr05:5610545-5610984	Cluster_85357	440	225	225.3	6.6	122	0.453	.	AAAUGUGUUCCGGAUUAUAUAAUC	60	0.364	24	N5	21	17.1	0	0	0	0	3	5	9	12	191	5
Chr05:35357382-35357665	Cluster_94969	284	303	302.3	1.5	277	0.307	.	AAACCAGUCUGAGAUAUAGAAACU	39	0.366	24	N6	18	17.1	0	0	1	2	1	8	9	30	241	11
Chr06:23529296-23529833	Cluster_106747	538	265	266.1	1.4	257	0.223	.	AGGAAUCCACUGGUCGAAGAACUU	34	0.396	24	N5	20	17.1	3	2	0	0	3	7	6	23	205	16
Chr06:31175643-31176096	Cluster_109880	454	234	221.3	4.3	189	0.479	.	UACAUCGACUAGAGAUUAAAGCCU	32	0.474	24	N5	20	17.1	2	1	2	2	4	9	13	26	172	3
Chr07:5284978-5285674	Cluster_112778	697	813	816.6	5.2	667	0.451	.	AACGAGUGUUGGACUUACCAAGUC	65	0.358	24	N5	21	17.1	17	3	8	8	14	27	31	91	578	36
Chr07:50758714-50759305	Cluster_128756	592	145	143.7	0.6	143	0.462	.	CAAAUUUGGUCGAUAGACAAGCCU	26	0.600	24	N5	18	17.1	3	0	0	2	1	7	3	15	109	5
Chr08:6974671-6975176	Cluster_132612	506	846	843.6	4.7	787	0.632	.	AACCGAGAGUUGAAUCAUUUACUG	74	0.356	24	N5	22	17.1	6	3	1	10	12	14	33	59	685	23
Chr08:7652090-7652620	Cluster_133018	531	129	128.9	0.5	127	0.605	.	AUUCAGAGAAGACGAUGAACACAU	32	0.457	24	N5	20	17.1	0	0	2	0	2	2	4	3	107	9
Chr08:59011170-59011880	Cluster_151034	711	232	232.3	0.6	229	0.427	.	GUAGAGCUCGUUCGAUU	23	0.621	24	N4	19	17.1	40	0	1	3	2	8	10	15	147	6
Chr10:42250401-42251002	Cluster_186264	602	551	554.3	3.4	483	0.697	.	AAGAGAAGACACUAGAUAUGUUGG	99	0.321	24	N5	24	17.1	1	4	11	5	3	13	12	31	455	16
Chr11:1063240-1064513	Cluster_187418	1274	325	320.9	3.7	287	0.406	.	UUUAUGAAUAUCAGGAUUGAAGCC	34	0.585	24	N5	19	17.1	6	2	4	3	3	8	17	27	242	13
Chr11:41464782-41465268	Cluster_199716	487	420	428.9	7.1	358	0.493	.	AUCAAAAGGAUCACAGUAAAGCUC	10	0.581	24	N5	21	17.1	4	0	2	3	6	15	11	29	329	21
Chr01:11421087-11421581	Cluster_6017	495	422	418.3	4.5	364	0.711	.	GAGACUCUACGGACAAUCAGACCG	49	0.436	24	N5	19	17	5	1	2	2	1	15	15	32	341	8
Chr01:38131235-38131821	Cluster_13825	587	1329	1327.8	11.8	1094	0.780	.	AAGAAUUGAGAGAUCCAGUUGACC	60	0.309	24	N5	24	17	14	6	9	16	7	28	37	117	1066	29
Chr01:48696263-48696666	Cluster_18888	404	293	291.2	8.6	117	0.341	.	AAUUACGAAGUGAACUUUAAGCCU	121	0.287	24	N5	22	17	1	0	1	2	0	4	5	22	250	8
Chr02:3246189-3246839	Cluster_21976	651	311	310.7	5.7	232	0.460	.	AAGCCAGGACCAAUUGGAUUGGAC	55	0.482	24	N5	19	17	0	1	1	1	2	7	9	29	254	7
Chr02:46819049-46819933	Cluster_41851	885	1241	1233.4	21.4	480	0.621	.	AGGAAUAACUCAACUAUAAACUGU	56	0.417	24	N5	19	17	11	4	11	7	8	33	29	113	964	61
Chr03:809583-810045	Cluster_43348	463	405	404.4	1.3	399	0.533	.	UUCUGACAUGUCUGUAUAAAGAUU	23	0.489	24	N5	22	17	8	1	1	3	2	10	16	34	313	17
Chr03:43824999-43825368	Cluster_61389	370	352	351.9	0.3	349	0.250	.	AGGAUUGAUCAGGAGACCACCUCC	77	0.369	24	N5	18	17	1	1	3	0	3	4	5	14	310	11
Chr03:51630889-51631551	Cluster_65007	663	1033	1035.1	4.0	989	0.339	.	ACUCGACAAUCUGUUUAAACCGAU	76	0.278	24	N5	18	17	12	2	5	4	14	18	15	79	853	31
Chr04:2661045-2661608	Cluster_66620	564	1035	1023.7	5.3	892	0.533	.	AGAAUGACAUACCUGAUACUUGGA	45	0.375	24	N5	19	17	36	2	16	16	8	28	22	76	812	19
Chr04:45584893-45585477	Cluster_82002	585	423	423.0	0.0	423	0.565	.	CUGUGAUCGAUGGAGUCUCAGCCU	49	0.501	24	N5	18	17	3	0	2	4	4	18	18	38	324	12
Chr05:1768936-1769556	Cluster_83124	621	211	212.4	7.3	115	0.389	.	UGUUACGAAGUGAACUUUAAGCCU	41	0.559	24	N5	23	17	2	0	0	2	2	5	4	16	179	1
Chr06:23227752-23228520	Cluster_106647	769	713	691.5	10.4	484	0.547	.	GAGUAGAUGUACAGUAAUAAUGAC	46	0.353	24	N5	20	17	8	2	3	9	4	19	19	42	593	14
Chr07:2626550-2627076	Cluster_111503	527	301	301.4	5.4	168	0.312	.	GAGAUACAUUGUCACUGAUAACUU	78	0.512	24	N5	23	17	4	4	2	4	4	6	8	25	239	5
Chr07:38589020-38589690	Cluster_122698	671	280	278.5	1.7	260	0.436	.	AGUUACAAACAACUUUGAAUGAGU	38	0.496	24	N5	19	17	1	0	2	3	3	4	5	21	240	1
Chr07:51028223-51028553	Cluster_128884	331	320	319.7	0.5	319	0.344	.	ACAACCUAAAACAUCGAUCACAGA	31	0.381	24	N5	23	17	3	1	1	2	0	6	8	31	259	9
Chr08:630034-630742	Cluster_129551	709	390	367.0	10.5	118	0.251	.	AACAGAUGACAGGACGACUCUUCC	94	0.395	24	N5	20	17	1	1	0	3	4	13	9	23	327	9
Chr08:972313-972874	Cluster_129735	562	452	452.8	2.1	436	0.622	.	AAUUUCAAACCUGAUCAAAACGUU	49	0.462	24	N5	19	17	6	3	2	5	1	13	7	45	355	15
Chr08:7613133-7614390	Cluster_132998	1258	365	366.2	2.1	354	0.627	.	UUAGGAUUCUUACGUGGAUAACGU	25	0.622	24	N5	20	17	2	2	3	6	3	10	8	22	295	14
Chr08:12624304-12624617	Cluster_135687	314	122	122.5	0.5	121	0.303	.	AACGUGAACCGAAUUUUAGAAACU	30	0.516	24	N5	22	17	1	2	1	3	0	5	4	10	93	3
Chr08:57163120-57163784	Cluster_150079	665	801	801.0	0.6	795	0.704	.	ACCGAGUGUCGAAUACUGAAAACU	55	0.330	24	N5	18	17	7	4	2	7	9	19	16	65	648	24
Chr09:13477013-13477560	Cluster_157936	548	465	464.0	1.9	458	0.282	.	GAAUUCCAAGUUCGGAUGAUACCU	69	0.359	24	N5	23	17	6	2	1	1	2	5	11	26	400	11
Chr09:17507614-17508197	Cluster_160217	584	820	822.6	6.7	612	0.733	.	AUGGAACGAGAUCGAGAUGACUCU	72	0.349	24	N5	20	17	4	2	6	5	12	29	36	64	628	34
Chr09:19571158-19571580	Cluster_161192	423	334	327.8	9.7	183	0.404	.	UUAUCGGACCACUCAUAAUAUGUU	43	0.434	24	N5	23	17	3	0	2	3	3	7	5	35	267	9
Chr09:26174338-26175763	Cluster_164961	1426	443	442.2	4.0	330	0.406	.	AAGAAGACUAAGUCUCAGCUGACU	75	0.456	24	N5	18	17	6	0	1	4	6	9	12	28	373	4
Chr10:41837546-41838331	Cluster_186004	786	212	212.2	2.3	200	0.458	.	AUACCGUGAAUGAUUGUAAUUACU	31	0.571	24	N5	18	17	3	0	1	2	2	8	6	20	165	5
Chr10:41864804-41865122	Cluster_186019	319	278	279.0	0.0	268	0.385	.	UGUUCAAUAGGUCUGUAGGUCUGU	60	0.399	24	N5	23	17	2	3	3	4	3	8	13	28	206	8
Chr10:42778262-42778860	Cluster_186572	599	377	378.5	2.1	363	0.727	.	AGAUUCCAUCGACUAAAGAUUAGA	42	0.371	24	N5	24	17	4	2	0	0	6	9	10	20	317	9
Chr11:1049495-1049948	Cluster_187408	454	744	760.7	9.5	601	0.403	.	AAACGAGCAGAAUCUCUCAGGAUU	47	0.403	24	N5	20	17	6	4	8	4	7	24	22	54	587	28
Chr11:1805821-1806207	Cluster_187813	387	382	381.7	0.5	380	0.725	.	UUACUGAGAAUCGAAGUUUAAGAC	117	0.246	24	N5	25	17	2	1	2	2	5	15	11	32	306	6
Chr11:41342054-41342631	Cluster_199647	578	282	277.8	3.1	208	0.277	.	ACACUGGGAGUACAAUGAAUUCUU	28	0.493	24	N5	23	17	2	2	4	8	5	4	10	40	197	10
Chr02:654366-654714	Cluster_20701	349	454	462.0	5.9	277	0.606	.	AGUGGACAAUACCUCAGAUGCGGU	55	0.385	24	N5	18	16.9	5	0	2	3	7	9	12	28	379	9
Chr02:28988110-28988371	Cluster_32892	262	96	96.8	3.2	72	0.406	.	AGUGAAGACAAGAGCAACCGUUCU	24	0.583	24	N6	19	16.9	0	0	0	2	1	6	4	5	75	3
Chr02:29850769-29851128	Cluster_33349	360	260	256.0	2.0	244	0.650	.	AGGACAACAUAUUGUGAGUGAUGU	65	0.492	24	N5	18	16.9	5	3	3	2	6	9	9	15	202	6
Chr02:40299335-40300305	Cluster_39045	971	601	619.9	16.6	95	0.433	.	ACACUAGAAUAAGAUUGAUAAGAU	76	0.426	24	N5	18	16.9	6	2	5	4	7	17	17	28	503	12
Chr03:31868308-31869028	Cluster_55462	721	421	421.0	0.0	420	0.755	.	AUACGAGCAACACAAUGAACGAAU	114	0.368	24	N5	20	16.9	2	2	2	2	0	4	8	27	363	11
Chr04:6147009-6147390	Cluster_68478	382	176	176.6	2.4	56	0.784	.	AAACAAGGAUCUCUAGAGCAUCUU	74	0.415	24	N5	19	16.9	2	0	0	1	1	2	4	12	148	6
Chr05:1756026-1756568	Cluster_83113	543	238	238.0	1.3	230	0.424	.	ACACAUUUUAGACAUCGUCAGAGA	47	0.458	24	N5	24	16.9	1	1	0	2	3	4	6	11	207	3
Chr05:31127857-31128525	Cluster_92697	669	728	726.1	1.4	722	0.652	.	ACGAAAUGGAAGUGGAACAUCCCU	85	0.405	24	N5	21	16.9	10	2	6	7	4	23	20	50	592	14
Chr06:1049468-1049713	Cluster_98176	246	158	158.0	0.0	158	0.222	.	ACGGAUUAACUUUAUUCAAAGCCU	63	0.361	24	N6	22	16.9	1	1	0	1	2	3	3	14	133	0
Chr07:700691-701511	Cluster_110564	821	924	935.1	15.7	593	0.301	.	AAUCCUUGAACAUCCAACAUCGGA	66	0.316	24	N5	24	16.9	10	2	4	4	7	35	20	63	763	16
Chr07:2786638-2787068	Cluster_111565	431	157	152.1	1.8	126	0.452	.	UACAAUGAAAGACUCUAAUCGAUC	43	0.446	24	N5	25	16.9	1	0	1	1	0	5	6	12	128	3
Chr07:24887757-24888244	Cluster_119069	488	226	223.4	1.7	211	0.593	.	AAGAAAUGCCGACGUGUCUGAAGU	32	0.487	24	N5	21	16.9	0	0	1	3	2	3	7	17	189	4
Chr07:35854328-35855473	Cluster_121223	1146	453	441.3	10.9	316	0.662	.	UAUUACAAAGUGGACUUUAAGCUU	27	0.570	24	N5	18	16.9	5	2	2	3	9	14	17	63	327	11
Chr07:41385611-41386611	Cluster_124254	1001	264	264.5	0.8	260	0.341	.	AGAGAGAUGAGUAUUGACAACGAU	52	0.564	24	N5	18	16.9	5	0	3	1	3	7	6	16	218	5
Chr07:41740597-41741140	Cluster_124437	544	230	249.4	7.9	110	0.743	.	UGUUACAAAGUGGACUUUAAGCCU	44	0.435	24	N5	23	16.9	3	1	0	6	3	4	3	18	183	9
Chr07:45645972-45646255	Cluster_126367	284	250	249.4	2.7	232	0.640	.	AAUUCUCAAGGUCAUGUAUUACUU	100	0.324	24	N6	18	16.9	1	0	0	1	0	1	3	17	221	6
Chr07:50001836-50002269	Cluster_128364	434	299	293.9	3.5	239	0.445	.	ACACUUCCAGAACUUCAUGAACUC	55	0.532	24	N5	21	16.9	22	0	4	3	7	16	12	22	207	6
Chr08:4206138-4206516	Cluster_131323	379	170	171.1	1.4	155	0.329	.	UACUAAAAAGUGGACUUUAAGCCU	40	0.453	24	N5	20	16.9	1	0	1	2	1	8	4	6	143	4
Chr08:43425460-43425848	Cluster_143290	389	123	117.7	3.5	42	0.252	.	AGAUUCUGACACCAUAAUAUACGU	44	0.512	24	N5	18	16.9	1	0	1	1	2	6	4	5	99	4
Chr08:50273389-50274744	Cluster_146567	1356	312	312.7	0.8	310	0.750	.	AAUCCUGGCAGAGAACAAUGAAUU	54	0.458	24	N5	21	16.9	4	2	0	0	1	4	9	28	251	13
Chr09:9074664-9074974	Cluster_155608	311	252	248.7	1.3	243	0.270	.	ACCGAGACGGUUAAUAACUUGUAC	68	0.321	24	N5	22	16.9	2	0	3	1	3	5	8	15	210	5
Chr09:33531997-33532516	Cluster_169255	520	164	164.0	0.0	164	0.256	.	AUGACAAGGAAAGGUAAAGAAACU	36	0.518	24	N5	23	16.9	3	0	0	1	1	4	4	17	125	9
Chr10:29349148-29349473	Cluster_180055	326	293	293.0	0.9	291	0.307	.	UUACAACUGGAGAAAAAUGAAAGU	65	0.338	24	N5	20	16.9	2	1	0	3	1	7	14	18	237	10
Chr10:36150615-36151099	Cluster_182871	485	332	328.0	5.0	131	0.271	.	AGAUUCAAGAAUUGUGGAAAAACU	41	0.506	24	N5	21	16.9	1	0	0	3	6	4	16	31	265	6
Chr10:39659874-39660197	Cluster_184879	324	337	338.5	1.6	336	0.579	.	AGAACAAAAUUGUGACGGAACACU	46	0.353	24	N5	18	16.9	4	1	2	1	2	3	8	23	287	6
Chr11:3872097-3872865	Cluster_188787	769	419	414.7	2.5	392	0.554	.	GAUUAAACGGACAUUGAGAUUGUC	47	0.482	24	N5	18	16.9	5	0	5	5	6	13	9	24	335	17
Chr11:5739609-5739962	Cluster_189754	354	258	257.7	0.5	256	0.302	.	ACUUACUAAUCUAUUCUGUUGACU	35	0.415	24	N5	18	16.9	5	1	2	4	2	6	4	16	215	3
Chr11:9034790-9035235	Cluster_191491	446	438	442.1	3.9	399	0.338	.	GUAACAGCGGAUGACCUGAUCAGC	76	0.397	24	N5	22	16.9	2	3	2	3	6	10	18	35	353	6
Chr01:29818044-29818708	Cluster_10414	665	560	561.1	6.6	480	0.375	.	ACAGAUCGACAUGUGUAUCAGGCA	50	0.421	24	N5	18	16.8	4	0	7	2	1	17	21	33	462	13
Chr01:45900702-45902438	Cluster_17741	1737	747	757.5	6.9	608	0.489	.	GAAUUCUAGUGUCAGAUUUAGACC	57	0.486	24	N5	18	16.8	8	5	5	3	5	15	28	60	600	18
Chr01:49774401-49774576	Cluster_19281	176	243	241.6	1.7	231	0.214	.	CUGUACCAGGUGAGACUCGAAGCC	92	0.259	24	N6	23	16.8	4	0	2	4	3	6	9	11	200	4
Chr02:34966493-34966931	Cluster_36303	439	220	213.1	3.6	186	0.441	.	AAUCCAUUGUAUCUCUUAAGUAUU	50	0.373	24	N5	23	16.8	2	1	1	1	1	5	5	13	184	7
Chr02:37034865-37036078	Cluster_37452	1214	335	336.8	7.1	252	0.364	.	CCGUGAUGGAGAAGUUGAGAGCCU	39	0.522	24	N5	18	16.8	5	0	2	3	6	10	12	28	264	5
Chr02:47746028-47746690	Cluster_42270	663	493	490.0	3.8	423	0.708	.	UUCGAGAAGAAGGACAAUCGUUCU	104	0.371	24	N5	25	16.8	6	3	6	3	7	13	9	50	379	17
Chr02:48396488-48397186	Cluster_42613	699	630	630.2	1.2	624	0.684	.	AGAAUGCCGACAUGACUGAAUGGU	91	0.337	24	N5	22	16.8	1	2	4	3	5	10	11	31	547	16
Chr03:2059349-2059766	Cluster_44048	418	257	256.8	0.4	256	0.350	.	GUUUUGAUCUUAGCCCAGUACUGC	24	0.510	24	N5	21	16.8	1	1	1	2	2	9	8	26	203	4
Chr03:10277440-10278518	Cluster_48994	1079	931	926.2	4.7	871	0.499	.	AUAAAUGAGAACAAUGACAGUUAU	61	0.375	24	N5	18	16.8	13	3	8	2	15	27	28	69	749	17
Chr03:41868964-41869418	Cluster_60478	455	299	296.4	5.7	232	0.555	.	UAUUACAAAGUGAACUUUAAACUU	40	0.482	24	N5	22	16.8	3	0	3	2	4	14	8	25	231	9
Chr03:44149284-44150627	Cluster_61565	1344	846	830.9	9.0	643	0.444	.	UCCUGGAGCAAAGACUACAAGACU	41	0.506	24	N5	23	16.8	4	4	10	6	11	23	21	60	676	31
Chr05:5307399-5307813	Cluster_85190	415	343	343.0	0.0	342	0.743	.	UAGAAUAGAUCCAAGACUAAACCU	97	0.350	24	N5	22	16.8	2	1	0	2	4	16	5	38	269	6
Chr05:19341806-19342568	Cluster_89657	763	222	221.7	2.5	210	0.523	.	AGCACAACUCUUACAUUUUGGAUU	38	0.545	24	N5	22	16.8	8	0	17	2	1	10	8	15	152	9
Chr05:30011714-30012273	Cluster_92145	560	413	413.0	0.0	412	0.257	.	UUUUUACCAGAACAAAGAAGACUU	84	0.344	24	N5	25	16.8	3	1	2	2	3	5	8	39	338	12
Chr06:15628340-15628594	Cluster_102941	255	295	296.4	3.0	262	0.244	.	GUGACCGAAUGAAAUUUUACAGAA	84	0.308	24	N6	19	16.8	6	1	2	0	2	6	6	18	247	7
Chr06:20606689-20606922	Cluster_105522	234	94	93.1	0.8	90	0.202	.	GAGCUAUGAGACUCAAACACGCCU	49	0.404	24	N6	22	16.8	0	0	0	1	0	1	3	4	84	1
Chr07:899845-900429	Cluster_110643	585	722	721.2	2.4	704	0.442	.	GAGUUUCGAAUCGGUCGUACGGUU	59	0.403	24	N5	18	16.8	17	4	19	7	3	22	22	43	567	18
Chr07:2442614-2443202	Cluster_111431	589	918	937.9	11.0	784	0.576	.	AUUUUGUAUCAGGAUUAGAACACC	98	0.322	24	N5	24	16.8	10	2	0	4	8	19	21	54	751	49
Chr07:51121255-51121858	Cluster_128937	604	321	320.8	1.9	305	0.551	.	AGAGAAAGUCAAGCGUUUGAGGUU	33	0.486	24	N5	24	16.8	2	3	0	2	3	3	5	23	269	11
Chr08:678920-679436	Cluster_129576	517	279	279.9	0.3	267	0.713	.	AAAACGAGUAGAAACAGAUUUAGU	66	0.376	24	N5	19	16.8	2	1	0	2	3	5	3	29	228	6
Chr08:8694173-8694417	Cluster_133576	245	211	211.0	0.0	211	0.664	.	UCGAGACACCAAUAUGAGUAUGAU	78	0.313	24	N6	23	16.8	0	0	0	0	1	4	4	11	183	8
Chr08:24011905-24012649	Cluster_139764	745	298	295.2	2.4	251	0.698	.	GAUCAACAGGUAGAGUCCAUCUGU	50	0.550	24	N5	20	16.8	3	0	1	1	6	8	15	19	237	8
Chr08:53791177-53791704	Cluster_148487	528	593	592.5	6.2	466	0.393	.	AUGAUCCAGUGAGUCGGUAAGCAC	29	0.442	24	N5	18	16.8	5	1	5	5	4	20	26	42	468	17
Chr08:57100953-57101581	Cluster_150057	629	294	298.4	2.2	281	0.306	.	AAAAUCAGAAUGUAACUUAAAAGU	44	0.490	24	N5	24	16.8	2	3	1	1	2	8	12	35	220	10
Chr08:58764163-58764651	Cluster_150891	489	190	194.6	6.1	142	0.258	.	UAUUACGAAGUGAACUCUAAGCCU	52	0.458	24	N5	21	16.8	2	0	1	2	1	11	1	11	156	5
Chr09:10378450-10379350	Cluster_156401	901	567	557.5	6.0	449	0.293	.	UUAAUUGAACCAAAGCAAAAACUU	35	0.541	24	N5	24	16.8	7	2	8	13	1	19	13	46	443	15
Chr09:11840462-11841253	Cluster_157144	792	713	712.8	5.4	627	0.405	.	AGGAGUAACAUCGAGACAAGAAGA	45	0.351	24	N5	23	16.8	5	1	1	6	6	26	14	53	586	15
Chr09:14740538-14740965	Cluster_158617	428	276	277.9	0.8	272	0.478	.	AUGGUCUCUGAGAACACUCAAAAG	40	0.377	24	N5	24	16.8	0	0	4	0	2	9	5	15	230	11
Chr09:21916608-21917321	Cluster_162442	714	381	380.6	1.1	372	0.383	.	AAUUGUCCAAUCUGUAAUACAUUU	51	0.388	24	N5	22	16.8	2	3	0	2	5	10	13	43	292	11
Chr09:24543282-24544576	Cluster_164033	1295	296	295.1	0.5	286	0.453	.	UUAAACCGGUAACAAGUACUAUCU	22	0.547	24	N5	18	16.8	2	1	1	1	1	5	13	22	245	5
Chr09:29800359-29801029	Cluster_167142	671	170	168.6	3.5	31	0.300	.	AUUCCGUCUGACAGUCAAUCCAGA	73	0.400	24	N5	22	16.8	3	1	6	2	0	6	0	9	143	0
Chr09:36316540-36316964	Cluster_170928	425	509	508.2	1.2	482	0.330	.	ACAAACUAAAACCAGAACUAAAUC	76	0.373	24	N5	22	16.8	8	0	1	0	6	10	10	37	424	13
Chr10:3226855-3227443	Cluster_173517	589	278	278.6	0.7	277	0.327	.	UUAAAGAAAUACAAGACCAAAACU	36	0.417	24	N5	19	16.8	2	0	0	1	1	9	1	22	237	5
Chr10:43054782-43055828	Cluster_186718	1047	426	421.6	4.0	337	0.392	.	UGGAUAACCAGUUCUAGUAGGAUU	27	0.573	24	N5	19	16.8	9	3	4	2	3	23	20	35	320	7
Chr11:273353-273938	Cluster_186975	586	521	518.3	1.6	510	0.378	.	GAGGAUGAAGUACCUGCAAAGAUA	30	0.422	24	N5	22	16.8	4	2	3	2	7	11	15	37	423	17
Chr01:50313977-50314406	Cluster_19497	430	551	555.0	2.4	503	0.416	.	AUCCGAACUUGAAGUACACGAGAA	59	0.388	24	N5	18	16.7	10	2	3	4	5	20	12	52	433	10
Chr02:1452076-1452287	Cluster_21103	212	426	425.2	1.3	335	0.521	.	UGUUAUGAUGUUCCUUGAUAUGUU	48	0.336	24	N6	18	16.7	7	0	0	4	0	11	17	51	332	4
Chr02:6066945-6067657	Cluster_23194	713	656	657.2	2.7	621	0.494	.	UACCCGAACGAGAACAAUUGGCGU	31	0.459	24	N5	24	16.7	11	2	1	8	5	22	25	40	526	16
Chr03:1361799-1362489	Cluster_43691	691	692	689.7	1.4	680	0.731	.	GAAGAAGACCCAAUAGAAAGCUAU	73	0.361	24	N5	22	16.7	4	2	2	10	5	22	22	39	569	17
Chr03:47055903-47056485	Cluster_62824	583	493	494.8	1.3	481	0.584	.	ACGAGUAGAGAAGAGGAAAGAGCU	38	0.412	24	N5	19	16.7	14	2	4	8	3	7	14	39	394	8
Chr03:51166891-51167509	Cluster_64788	619	367	370.0	3.9	354	0.608	.	GACCGGAUACUAGACUCAAGUGUC	104	0.477	24	N5	24	16.7	3	7	5	2	1	15	9	17	299	9
Chr04:2570830-2571643	Cluster_66588	814	363	364.7	1.8	350	0.559	.	GAGAUCUGAAGGCGAUUUUAAGCC	35	0.556	24	N5	19	16.7	8	1	2	1	7	13	14	26	285	6
Chr04:10041862-10042381	Cluster_70555	520	236	237.2	1.5	233	0.716	.	AUAAAUGACGACAGUUAUAAUGAC	79	0.500	24	N5	25	16.7	1	2	1	1	4	4	6	23	189	5
Chr05:36992798-36994124	Cluster_95933	1327	415	403.4	10.1	184	0.335	.	ACACUUCCAGAACUUCAUAAACUC	31	0.655	24	N5	19	16.7	14	2	1	5	2	8	19	40	313	11
Chr05:39300241-39300871	Cluster_97066	631	501	492.9	5.9	413	0.563	.	GAGUAUGUAUACAGUGAUAAUGAC	44	0.423	24	N5	21	16.7	4	1	6	6	7	19	13	35	397	13
Chr06:16434467-16434926	Cluster_103407	460	971	960.7	10.4	801	0.510	.	AACGAGACUAAUCAACAUUUAAGA	94	0.366	24	N5	19	16.7	20	5	6	7	13	22	26	71	769	32
Chr06:22504963-22505746	Cluster_106344	784	542	545.7	5.0	494	0.389	.	UCUUAGAACCUCUCUAAAUGGCCU	27	0.535	24	N5	18	16.7	7	1	3	2	4	21	25	42	418	19
Chr07:37243634-37243800	Cluster_121933	167	286	286.6	0.5	285	0.287	.	ACAGAACGAGAACGAGUUACUAUU	59	0.371	24	N6	19	16.7	10	1	3	2	1	4	9	26	211	19
Chr07:48522587-48522920	Cluster_127645	334	218	218.8	0.6	217	0.725	.	GUUUCAAUCCAAGGACCUGUGGAU	73	0.362	24	N5	18	16.7	2	0	2	0	0	3	9	14	183	5
Chr07:50370648-50371105	Cluster_128579	458	231	231.2	0.4	231	0.723	.	AUGAGAUACAAGGGUUUAGACUAU	83	0.385	24	N5	22	16.7	0	1	1	0	4	4	2	16	198	5
Chr07:51162011-51162590	Cluster_128961	580	334	332.2	2.2	308	0.219	.	AGUAGACAAUACCUCAAAUGCGGU	55	0.446	24	N5	21	16.7	1	4	0	2	1	12	10	26	265	13
Chr08:8375590-8376101	Cluster_133377	512	235	235.1	0.7	228	0.387	.	UGAAAUCAGGUUGUAAUAGUUAUC	52	0.528	24	N5	23	16.7	3	0	1	1	1	8	8	17	191	5
Chr08:53973958-53974702	Cluster_148583	745	391	395.8	4.1	339	0.581	.	GUACACAUGUGGAUGUCAGAGCCU	18	0.606	24	N5	18	16.7	5	2	2	7	3	16	13	36	284	23
Chr09:7650489-7651131	Cluster_154767	643	387	387.5	0.7	383	0.326	.	CUAGAGAUGAAAGUACCAGCUGAC	33	0.385	24	N5	19	16.7	3	0	1	3	1	7	16	31	311	14
Chr09:10604656-10605383	Cluster_156502	728	817	824.0	6.4	709	0.300	.	ACAAAUGAACCUUCGUCUGAGCCU	91	0.421	24	N5	19	16.7	15	6	2	6	8	23	16	68	649	24
Chr09:10844552-10845233	Cluster_156627	682	334	337.5	3.9	294	0.638	.	AAUGGAUGACAACACAAUGAGUUU	64	0.512	24	N5	20	16.7	6	2	1	2	3	9	5	30	271	5
Chr09:13355641-13356186	Cluster_157874	546	385	384.3	0.5	382	0.688	.	GACGAAACUCUGAUGUGUAGACAU	110	0.465	24	N5	20	16.7	4	1	2	1	2	10	13	17	327	8
Chr11:377582-378213	Cluster_187036	632	388	387.2	0.7	386	0.503	.	UCGAGGUGACCUGUAAAAGAUACU	23	0.495	24	N5	18	16.7	6	3	2	1	3	14	17	38	290	14
Chr11:47795486-47796360	Cluster_203474	875	526	521.2	8.2	454	0.726	.	AGAGAACGAAAGUGUAAAUGACGC	77	0.373	24	N5	21	16.7	6	2	3	5	2	7	12	26	453	10
Chr01:178461-178720	Cluster_22	260	296	294.5	7.9	77	0.588	.	AAACCAUUCGGUCGUCCGGCUAGA	67	0.274	24	N6	19	16.6	1	0	2	2	1	4	2	8	271	5
Chr01:17023855-17024669	Cluster_7716	815	536	535.0	0.9	465	0.371	.	UAAAGAGAAUAGUGGAAUUAAAGC	29	0.470	24	N5	20	16.6	3	1	1	7	2	11	20	34	443	14
Chr01:44126681-44127247	Cluster_17073	567	560	561.5	0.8	548	0.345	.	GGAGAUUCCUCUGACUGAGUCUGC	73	0.346	24	N5	18	16.6	7	2	1	0	8	12	18	33	469	10
Chr01:45424108-45424750	Cluster_17558	643	472	472.2	0.4	472	0.403	.	ACGAGAAACUUGCAAGACGAACCU	60	0.430	24	N5	22	16.6	1	1	3	4	4	11	11	31	394	12
Chr02:39338794-39339384	Cluster_38655	591	192	192.3	0.5	192	0.411	.	ACGAAUAUGAAACAUGACCGCACA	23	0.510	24	N5	20	16.6	3	0	0	2	2	7	8	24	141	5
Chr03:408740-409153	Cluster_43148	414	148	147.5	1.6	143	0.655	.	UGUCUGUAGCAAUCAUUGUCGCCU	64	0.372	24	N5	21	16.6	1	0	0	4	1	8	3	11	115	5
Chr03:45441177-45441839	Cluster_62125	663	330	329.5	1.7	322	0.394	.	UUACGAGUGUAUGGAUAUGACAUU	74	0.488	24	N5	21	16.6	7	1	1	1	3	12	11	16	268	10
Chr04:43812755-43813525	Cluster_80937	771	317	317.5	0.7	315	0.587	.	UCGAAUAAAGACAAGAUAGAUCCU	79	0.470	24	N5	19	16.6	3	1	2	2	0	9	7	30	256	7
Chr05:4300860-4301391	Cluster_84617	532	371	372.1	3.9	256	0.345	.	UUUGAAGAGAUCCAGGACCAAACC	41	0.434	24	N5	19	16.6	4	1	0	2	2	9	16	19	309	9
Chr06:28372161-28372800	Cluster_108718	640	506	505.4	0.5	503	0.354	.	GAGCAACAACUGUAAAUUAUCUGU	33	0.415	24	N5	18	16.6	5	3	3	6	5	14	13	37	407	13
Chr06:28635799-28636747	Cluster_108824	949	700	701.6	0.9	659	0.563	.	AACACCGAGUACUUACUUGAACGU	50	0.416	24	N5	20	16.6	43	0	4	6	10	23	14	57	517	26
Chr07:2547990-2548553	Cluster_111474	564	552	558.4	1.9	536	0.531	.	AGAAGACCAAGUGAUCGAGUAGCU	54	0.415	24	N5	20	16.6	8	2	2	3	7	6	13	40	455	16
Chr07:36513194-36513769	Cluster_121579	576	444	451.7	5.8	280	0.655	.	CUGAGUCCAAGGGAUAGAAAGCCC	66	0.444	24	N5	18	16.6	8	4	3	1	5	9	8	29	369	8
Chr07:40495051-40495804	Cluster_123732	754	888	885.3	4.7	843	0.449	.	ACCUGAUUAUUGGAAUUUGUGCCU	57	0.419	24	N5	18	16.6	19	2	9	5	5	26	34	70	687	31
Chr07:43339233-43339631	Cluster_125225	399	240	240.0	0.0	238	0.596	.	GAGAUGCUCUGAUGAUAAAGUCAU	84	0.346	24	N5	19	16.6	3	0	1	0	2	3	9	12	207	3
Chr07:47120814-47121236	Cluster_127039	423	380	364.9	12.7	165	0.463	.	GAGAUCCAGAACUCAUUUAUGUUU	71	0.424	24	N5	19	16.6	20	2	3	4	2	8	8	37	288	8
Chr07:49087317-49087823	Cluster_127910	507	294	294.5	0.9	293	0.520	.	AACAUGUCGAAACUUAAAGUGCCU	25	0.490	24	N5	22	16.6	8	2	0	1	3	7	12	22	233	6
Chr07:49982689-49983170	Cluster_128352	482	250	256.3	7.8	178	0.240	.	AUAUAAAUCCGGAACUAGUAUGUC	41	0.336	24	N5	22	16.6	1	0	0	0	1	4	7	18	211	8
Chr09:1935331-1935865	Cluster_152236	535	271	267.8	6.0	222	0.506	.	AGUAGAAACAUGUGAGAAUAUACA	61	0.410	24	N5	20	16.6	6	0	7	1	3	6	5	13	224	6
Chr09:21579868-21580926	Cluster_162265	1059	256	256.0	0.0	256	0.598	.	AUUAAUUGUCUCAUGAUGUAAGCU	22	0.625	24	N5	20	16.6	3	5	0	2	2	5	3	21	208	7
Chr09:26522403-26523170	Cluster_165191	768	465	463.5	1.9	396	0.557	.	UAAAAUGACAAUAUCUGACAAUAU	44	0.486	24	N5	18	16.6	5	2	2	5	9	11	12	38	370	11
Chr09:26546072-26546537	Cluster_165204	466	145	145.1	2.0	122	0.579	.	CGUAGAAAUUCCGCAACAAUCGGC	29	0.552	24	N5	23	16.6	2	0	1	5	0	6	5	19	104	3
Chr09:29222578-29222920	Cluster_166804	343	188	188.0	0.0	186	0.309	.	UAUUUUAAGGUACAAGUGAACACU	18	0.372	24	N5	20	16.6	2	0	0	0	1	9	3	20	144	9
Chr10:11281751-11282090	Cluster_177285	340	268	264.0	1.8	246	0.369	.	AUUCAACGAUCGAAAAUGAGUAGU	84	0.347	24	N5	18	16.6	8	0	2	2	4	5	2	20	223	2
Chr11:10441876-10443290	Cluster_192369	1415	429	426.4	1.2	425	0.245	.	ACCAAUGUUUGAACAACCUAACUU	76	0.438	24	N5	21	16.6	7	0	4	0	6	7	12	24	355	14
Chr01:6356328-6356765	Cluster_3478	438	154	154.0	0.0	149	0.201	.	AUUAGAGACUAUCAUCAUUUUGGA	57	0.383	24	N5	21	16.5	1	1	0	0	0	2	3	6	138	3
Chr01:42119080-42119959	Cluster_16027	880	298	300.1	1.0	266	0.634	.	AAAGUAUGUUACAAUUGUAGGCCU	33	0.547	24	N5	19	16.5	3	0	4	1	5	7	4	32	233	9
Chr01:49666213-49666851	Cluster_19228	639	931	931.5	1.1	920	0.611	.	AUCGAAGACCAACUGAAAGUUAGC	88	0.289	24	N5	24	16.5	6	3	4	3	3	13	17	70	798	14
Chr01:49999518-50000013	Cluster_19385	496	384	383.3	1.2	371	0.622	.	GACUGAAUUGUAACUUUUCCGCCU	64	0.375	24	N5	20	16.5	3	3	0	3	4	9	12	19	319	12
Chr02:2977878-2979042	Cluster_21832	1165	410	408.4	8.6	244	0.761	.	ACACAAGAAGACUGAGUUUCUGCU	57	0.505	24	N5	18	16.5	4	1	2	1	2	12	12	37	331	8
Chr02:5708963-5709452	Cluster_23008	490	586	585.7	4.7	554	0.481	.	GUUCAAAUCAGUGUUUGUAAGGCU	24	0.451	24	N5	18	16.5	5	0	5	2	6	18	18	47	464	21
Chr02:44973362-44973940	Cluster_41007	579	553	552.8	0.6	540	0.732	.	AGGACAAAACCAAGAAAUAACUCU	101	0.369	24	N5	20	16.5	6	6	0	3	2	9	18	48	446	15
Chr03:48208145-48208847	Cluster_63394	703	256	256.7	1.8	251	0.270	.	AGACAAUACUCUGAGUACAGUGAU	102	0.273	24	N5	18	16.5	1	1	0	0	0	1	1	11	232	9
Chr03:51071891-51072086	Cluster_64728	196	295	295.5	0.5	293	0.746	.	UUUGUAUCGCAUACAUCUGGAACC	68	0.308	24	N6	21	16.5	4	2	1	3	7	5	9	21	228	15
Chr03:51598628-51599241	Cluster_64985	614	804	809.7	5.3	677	0.307	.	AAAGACUCGAAGAACCAAAUAGCU	69	0.322	24	N5	19	16.5	4	3	5	4	6	21	17	72	656	16
Chr03:52030993-52031530	Cluster_65203	538	505	499.5	4.2	408	0.529	.	GCACGUGAAAAGGAAGAAAGACUU	28	0.467	24	N5	18	16.5	5	2	0	6	5	16	8	33	416	14
Chr04:12457285-12457709	Cluster_71571	425	172	173.3	2.2	163	0.250	.	UAGAAACAGUUUUAAAUGUAGAGC	83	0.384	24	N5	19	16.5	3	0	0	3	0	4	1	9	151	1
Chr04:45719760-45720542	Cluster_82067	783	526	526.1	0.8	524	0.312	.	ACACGAGUUGAGUCUAAACUGAUU	84	0.317	24	N5	24	16.5	3	2	1	2	2	3	5	35	465	8
Chr05:4199465-4200081	Cluster_84551	617	373	373.5	1.0	342	0.684	.	AUUAUUCAAACCAGUAAGAACUAC	98	0.375	24	N5	21	16.5	4	2	2	1	3	27	13	37	276	8
Chr05:35844315-35845169	Cluster_95281	855	353	353.2	1.3	326	0.385	.	AGAAGACAAAAGGUCGUAGAAACU	31	0.470	24	N5	25	16.5	5	2	2	2	1	11	8	41	261	20
Chr05:40110024-40111208	Cluster_97536	1185	445	440.4	4.9	365	0.467	.	UUGAGAAUGUAUCAUUUUGAAGGA	22	0.539	24	N5	18	16.5	9	0	4	1	3	14	12	29	364	9
Chr06:24423212-24423720	Cluster_107121	509	471	470.1	1.4	452	0.622	.	AUCCGAAAGUCUAACCUAAAGAGC	101	0.363	24	N5	21	16.5	7	1	3	4	8	14	17	52	355	10
Chr06:30854330-30855238	Cluster_109714	909	820	817.8	7.2	609	0.284	.	UCACCGAGAUCGAGUAGCGAAAGA	26	0.461	24	N5	19	16.5	11	1	4	15	12	35	16	49	661	16
Chr07:1586308-1587264	Cluster_111005	957	650	661.2	3.8	576	0.512	.	AUACAUCGUAGAUAAACCCUUAGA	72	0.443	24	N5	19	16.5	10	3	1	12	7	20	22	58	506	11
Chr07:5234322-5234761	Cluster_112760	440	105	104.0	0.9	97	0.476	.	UGAAGCUUAGAGUUCCAUAAUAGU	16	0.600	24	N5	19	16.5	4	1	1	0	0	1	6	12	78	2
Chr07:43401185-43402342	Cluster_125260	1158	508	511.8	2.3	478	0.583	.	AUACACAAGUCGGUCAAUCAAGCU	26	0.500	24	N5	18	16.5	7	5	0	3	1	11	7	38	419	17
Chr08:53497179-53497429	Cluster_148322	251	68	62.7	2.8	26	0.279	.	UUUUAUGGGGUUGAGUUAGGCUUU	17	0.485	24	N6	19	16.5	3	0	5	5	3	5	2	1	44	0
Chr09:17820962-17821382	Cluster_160375	421	256	254.5	1.8	235	0.309	.	ACAAUAGACAACACUGAAAAAUGU	95	0.328	24	N5	24	16.5	0	2	1	0	3	7	3	14	225	1
Chr10:9724615-9725100	Cluster_176761	486	360	353.5	3.4	329	0.539	.	UUGCUAGAAUAAGUUUGAAAUGAC	36	0.431	24	N5	18	16.5	8	0	5	1	4	7	10	30	276	19
Chr11:2683396-2684409	Cluster_188195	1014	393	393.1	1.5	384	0.450	.	UACCAAAGCUGUUAAAAAAAACUU	85	0.397	24	N5	22	16.5	7	1	2	1	2	10	4	25	331	10
Chr11:5246626-5247177	Cluster_189489	552	702	702.0	0.0	700	0.355	.	AGAUAUCAAGACAUAACGAACACU	62	0.353	24	N5	19	16.5	9	4	3	8	4	22	16	61	562	13
Chr11:9383485-9383798	Cluster_191709	314	147	149.4	3.7	124	0.592	.	AAAAACGGACAAUGUUAUUAACAU	17	0.497	24	N5	22	16.5	1	1	0	0	2	3	5	14	119	2
Chr01:47950100-47950363	Cluster_18581	264	379	376.2	3.4	305	0.298	.	UUGAGGUGAAGAGUCUAUGAAACU	56	0.359	24	N6	18	16.4	8	2	4	1	2	10	2	25	310	15
Chr01:51115927-51116507	Cluster_19901	581	274	283.9	5.9	183	0.639	.	UAUUAUAAAGUAGACUUUAAGCCU	62	0.485	24	N5	24	16.4	1	0	0	2	3	6	12	36	207	7
Chr01:51545470-51546321	Cluster_20131	852	492	489.8	4.3	377	0.463	.	AAGAAAACCGAUGUUCUGAAGCCU	31	0.508	24	N5	18	16.4	6	0	5	6	5	8	14	37	396	15
Chr02:1598580-1598957	Cluster_21161	378	150	150.0	0.0	150	0.567	.	AUGUCUAAUAGUCUCACAUCGCCU	33	0.373	24	N5	25	16.4	0	2	0	2	0	0	5	10	116	15
Chr02:30424505-30424989	Cluster_33632	485	663	663.9	0.3	662	0.445	.	AAGAGACUCUGAUGAUAAAAUCAU	82	0.351	24	N5	20	16.4	4	4	1	4	6	18	19	35	556	16
Chr02:38412334-38413032	Cluster_38186	699	822	815.8	2.2	782	0.572	.	AAAGAACUAGAGAAUUUAAAAGCU	67	0.366	24	N5	20	16.4	20	1	3	5	11	16	17	55	674	20
Chr02:41185325-41185894	Cluster_39361	570	168	168.0	0.0	168	0.518	.	AUUAGAAAUGUUUCCACCUGAAGG	32	0.571	24	N5	20	16.4	2	0	1	4	1	6	3	7	138	6
Chr02:45144345-45145239	Cluster_41081	895	394	399.5	5.3	344	0.426	.	UAUGAGAUGAUCAUUUAUGUAGAU	34	0.477	24	N5	25	16.4	3	2	0	8	4	16	7	33	314	7
Chr03:38329982-38331040	Cluster_58927	1059	424	425.9	1.1	415	0.672	.	ACUCCAAUGAGUGUAUUAUCUGAU	104	0.429	24	N5	20	16.4	3	0	1	6	5	10	13	29	345	12
Chr03:41780073-41780616	Cluster_60441	544	565	568.6	4.7	437	0.565	.	AGGAAUAACAUCAAGGCGAGAAGA	76	0.391	24	N5	21	16.4	10	1	6	4	5	15	10	38	464	12
Chr04:43307866-43309334	Cluster_80677	1469	402	401.2	1.6	372	0.647	.	CGGGAAUGAAAGUACUAAAGACUC	36	0.565	24	N5	19	16.4	3	0	2	6	4	13	17	24	322	11
Chr06:25573913-25574493	Cluster_107592	581	506	512.6	2.4	426	0.458	.	AACUAUUGUCUUCGAAUGUGUGCU	35	0.466	24	N5	25	16.4	9	2	4	5	9	16	14	39	380	28
Chr06:26137761-26138007	Cluster_107819	247	155	155.7	2.9	136	0.503	.	CGAUCCAAAUCCGUAUGUAACGCU	40	0.406	24	N6	23	16.4	0	0	2	1	2	4	2	8	134	2
Chr07:11522005-11522474	Cluster_116235	470	214	228.6	8.1	159	0.322	.	AAAAUUGUUUCUGACUUUGGCAUC	47	0.523	24	N5	18	16.4	2	0	1	2	3	9	2	14	177	4
Chr08:613748-614203	Cluster_129535	456	483	480.9	1.7	463	0.400	.	AAGAAUCCAUUUUCUGAACGAUCU	99	0.348	24	N5	18	16.4	7	0	4	3	6	16	9	36	397	5
Chr09:1914586-1915257	Cluster_152218	672	240	244.1	4.8	210	0.400	.	CGGCCAGUCUUAAUUAUCUUUAAC	30	0.554	24	N5	18	16.4	5	1	1	1	6	9	4	16	193	4
Chr09:3538342-3538914	Cluster_153001	573	597	597.0	0.0	595	0.477	.	UACAAGGACUCAUAACAGUUUACU	61	0.412	24	N5	19	16.4	9	2	9	1	7	21	22	49	454	23
Chr09:13281093-13281813	Cluster_157839	721	631	646.0	7.4	371	0.572	.	AUUCCAGAUAUGAAAAUUCAGAAC	43	0.377	24	N5	19	16.4	13	1	2	5	12	14	19	53	502	10
Chr10:7536402-7536675	Cluster_175863	274	75	71.9	1.7	64	0.440	.	ACGGAUAGACACGACACAGAUACG	24	0.427	24	N6	19	16.4	0	0	0	1	0	3	0	6	64	1
Chr10:38034240-38034849	Cluster_183900	610	1062	1060.7	2.4	1010	0.598	.	AGAGAAUGAGGUGUAGACCGACCA	56	0.311	24	N5	20	16.4	19	4	5	8	9	35	20	75	851	36
Chr11:385096-385584	Cluster_187041	489	248	253.2	8.1	106	0.560	.	UGUUACAAAGUGGACUUUAAGCCU	48	0.440	24	N5	19	16.4	11	2	1	0	3	4	4	21	195	7
Chr01:47536282-47536911	Cluster_18413	630	637	637.3	2.6	623	0.578	.	GAGAAAAUAGUAGAUUGAUCGACU	61	0.407	24	N5	21	16.3	5	1	2	8	7	16	20	40	525	13
Chr02:1758234-1759525	Cluster_21228	1292	470	472.5	3.7	344	0.434	.	GCGAGUCAAACAGUUGAAUUGGAC	37	0.566	24	N5	19	16.3	3	1	2	1	4	17	26	32	376	8
Chr02:3828794-3829370	Cluster_22300	577	317	318.0	1.3	310	0.603	.	AAAGUUAAGGAUAUUUUUUUGGAU	22	0.552	24	N5	22	16.3	4	1	1	3	5	10	14	33	235	11
Chr02:3925121-3925820	Cluster_22355	700	246	246.6	4.4	202	0.346	.	AUUAAAAACUGUACUUUUAAGCCU	56	0.492	24	N5	22	16.3	0	0	2	0	3	15	10	16	191	9
Chr02:26581913-26582523	Cluster_31638	611	357	358.8	3.1	331	0.538	.	UAAAAUGAGAACAAUGACAAUCAU	72	0.373	24	N5	25	16.3	2	0	3	0	7	7	3	18	307	10
Chr02:31501419-31502161	Cluster_34243	743	201	201.0	0.0	197	0.343	.	AGGGAACUACAACUCGUUAUGUGU	40	0.512	24	N5	25	16.3	14	1	0	2	3	4	3	17	156	1
Chr02:40440527-40441172	Cluster_39111	646	462	462.5	0.5	461	0.472	.	UAGGUUCCAUUGGGUUAGACUCAC	43	0.455	24	N5	20	16.3	7	0	1	2	7	21	8	39	366	11
Chr02:43336467-43337179	Cluster_40344	713	1257	1254.3	4.1	1150	0.418	.	AGUUGGACCGAGACCUAAGAAAGC	70	0.340	24	N5	18	16.3	20	6	10	11	9	45	38	91	998	29
Chr02:48830166-48830833	Cluster_42838	668	360	363.3	2.3	348	0.333	.	UCACGAAGAUUCGAACUAAGAGUU	31	0.528	24	N5	18	16.3	5	1	2	4	6	8	12	33	268	21
Chr03:831399-831854	Cluster_43363	456	599	599.0	0.0	599	0.382	.	AAGGAUAACUCCAAUACAGAAUGU	62	0.339	24	N5	21	16.3	5	3	3	3	5	28	18	47	473	14
Chr03:36919823-36920399	Cluster_58204	577	300	300.0	0.0	299	0.210	.	AAACGUGAAUUAACUCGACAUAGA	91	0.387	24	N5	19	16.3	4	2	3	4	2	15	9	16	237	8
Chr03:42797068-42797937	Cluster_60924	870	572	571.4	2.1	555	0.407	.	CACGAACAAGUCACAAAGAAGCCU	50	0.530	24	N5	24	16.3	6	0	4	4	8	20	22	30	462	16
Chr03:46374707-46375574	Cluster_62518	868	907	920.1	4.6	795	0.564	.	UAAGACCUAGAGAACUAUUGAAGU	49	0.396	24	N5	18	16.3	14	1	12	3	9	23	37	75	712	21
Chr03:50746045-50746764	Cluster_64584	720	637	627.7	8.8	481	0.725	.	AAAGAGAUCCAGCUGAAAGAAGAC	51	0.392	24	N5	19	16.3	5	4	6	4	6	14	32	53	494	19
Chr03:51087470-51088194	Cluster_64742	725	479	477.5	3.2	357	0.543	.	CAAGAUUGAAAGGAAUGGUAAGCC	60	0.507	24	N5	18	16.3	6	0	4	9	3	14	16	31	387	9
Chr03:51768078-51768518	Cluster_65054	441	148	147.9	0.3	145	0.412	.	UAAAAUGAAAACAACUAAGGUCGU	35	0.486	24	N5	24	16.3	7	0	3	0	1	7	11	6	111	2
Chr04:2000335-2001045	Cluster_66278	711	322	326.0	1.9	289	0.649	.	UCUAAAAAGACUAGAUAGAAACCU	35	0.475	24	N5	24	16.3	7	1	3	4	2	6	10	12	272	5
Chr04:4212308-4213393	Cluster_67459	1086	329	329.3	1.1	327	0.438	.	AGUAAUUUCAGGAUCUCUUUGUCC	45	0.498	24	N5	18	16.3	2	0	2	6	1	17	8	24	264	5
Chr04:7578459-7578891	Cluster_69158	433	163	162.8	0.4	162	0.282	.	ACUUUGAGAAUGAUUAGACUGUCU	52	0.387	24	N5	23	16.3	1	1	1	0	1	1	5	12	137	4
Chr05:2108153-2108641	Cluster_83320	489	620	615.0	4.2	566	0.455	.	GAGAAGACCGAAGGAAGGAAGCUU	45	0.437	24	N5	18	16.3	20	3	3	7	4	22	18	47	481	15
Chr05:7877298-7877823	Cluster_86588	526	397	391.9	4.2	315	0.418	.	ACAACCGAGACCUAAAGAAGCAGU	29	0.489	24	N5	18	16.3	3	1	2	2	5	13	8	25	317	21
Chr05:12802065-12802495	Cluster_88412	431	235	235.2	1.7	225	0.289	.	UGAGAUCUGUCAACUUGUGCGUGA	55	0.409	24	N5	20	16.3	2	2	1	2	2	6	6	25	187	2
Chr06:9484508-9485636	Cluster_100341	1129	345	345.0	0.9	342	0.328	.	UGGACCGAGUCACAAUUGAAUCGU	52	0.475	24	N5	20	16.3	5	2	2	0	3	7	6	26	273	21
Chr06:12314962-12315812	Cluster_101415	851	274	273.9	0.3	271	0.431	.	AAUCUGAGAUGUCUGAGUUAACCU	79	0.442	24	N5	21	16.3	0	1	3	0	4	6	4	12	233	11
Chr06:18425703-18426902	Cluster_104467	1200	334	335.2	2.5	210	0.554	.	AGAAUUGACAAAUUUACCUGGAUU	61	0.545	24	N5	21	16.3	5	4	4	1	2	5	11	17	278	7
Chr07:2655101-2655892	Cluster_111519	792	700	702.6	2.7	635	0.669	.	GAACGACAGAUAACAACUCACAGU	67	0.450	24	N5	20	16.3	6	3	8	6	10	24	23	51	553	16
Chr08:2576829-2577231	Cluster_130505	403	221	221.0	0.0	221	0.276	.	UUUAUCGAGAAUGAUCGUUCAAGC	36	0.489	24	N5	19	16.3	3	2	1	0	2	8	5	13	182	5
Chr08:59425484-59426268	Cluster_151295	785	664	658.9	8.2	492	0.681	.	AACUGACCGAGACCUUCGAAGACU	52	0.498	24	N5	24	16.3	7	4	4	5	14	25	31	51	501	22
Chr09:14809267-14809950	Cluster_158659	684	431	432.0	2.8	392	0.545	.	GACUGGUUCUUGGAAUCUGUGCCU	33	0.478	24	N5	20	16.3	6	1	2	6	4	13	12	22	355	10
Chr10:1196012-1196227	Cluster_172294	216	77	77.2	0.4	71	0.364	.	UUGUGGACCAAGCUUUGUAGUGUU	27	0.442	24	N6	18	16.3	0	0	0	0	0	2	3	9	58	5
Chr10:38018796-38019485	Cluster_183891	690	556	555.2	5.5	467	0.394	.	AAAAUCAUUUCUGACUUUGGCAUC	28	0.455	24	N5	18	16.3	14	2	2	5	8	12	17	37	435	24
Chr11:8645587-8646332	Cluster_191224	746	303	301.7	3.6	210	0.429	.	UUACGGAUGCACAACUCGAGAAGU	47	0.469	24	N5	18	16.3	7	3	1	2	3	11	11	29	230	6
Chr11:33400879-33401370	Cluster_197465	492	625	607.9	11.7	124	0.715	.	UGCUGAUCUGUAUUUU	27	0.445	24	N4	23	16.3	59	15	12	8	15	115	79	32	280	10
Chr01:41374585-41375671	Cluster_15592	1087	445	448.5	13.6	115	0.281	.	GACUUAGGAUGAAGAACACUGCCU	28	0.535	24	N5	21	16.2	9	2	5	8	1	16	20	21	354	9
Chr01:43318690-43319439	Cluster_16681	750	228	228.0	0.0	227	0.421	.	AUGCCAAGAAAGUGUUGAAGAUCU	53	0.487	24	N5	18	16.2	4	0	1	0	3	9	7	13	186	5
Chr01:47220472-47220705	Cluster_18263	234	129	130.9	1.5	123	0.248	.	AAGGGAUACAGUAAUUAAGCUCAC	52	0.341	24	N6	19	16.2	1	0	0	2	2	2	4	4	110	4
Chr01:50459331-50460008	Cluster_19586	678	424	423.3	2.6	363	0.479	.	ACAAAGGACUUUAUUUAUAGUAUU	47	0.467	24	N5	22	16.2	7	1	6	8	2	8	9	37	335	11
Chr02:31232099-31232458	Cluster_34081	360	176	182.8	2.2	165	0.273	.	UGGACUUCAAGGCUAACUCAACCU	45	0.398	24	N5	20	16.2	0	2	0	0	2	5	3	20	137	7
Chr02:39614347-39615036	Cluster_38787	690	280	279.8	0.4	278	0.664	.	AAAUACAAGUAGAUCAAUGAACCU	111	0.314	24	N5	25	16.2	2	0	1	2	1	3	3	16	248	4
Chr02:41151565-41152045	Cluster_39352	481	932	921.4	4.6	726	0.646	.	AAAUUCCAAGAACUAGAUAAUCAU	107	0.255	24	N5	18	16.2	11	9	9	7	8	9	18	43	781	37
Chr02:46279762-46280472	Cluster_41615	711	143	142.1	0.9	140	0.385	.	GAUUGGUCCGAUAACAAGUAGACU	34	0.580	24	N5	20	16.2	3	0	0	1	0	6	7	11	111	4
Chr03:3844516-3845023	Cluster_45040	508	218	219.2	2.9	206	0.367	.	CUCCAACAACUGAAUUAAUGUAGU	32	0.541	24	N5	18	16.2	2	2	0	3	2	9	4	23	168	5
Chr03:36555977-36556733	Cluster_57992	757	138	136.5	1.7	133	0.304	.	AUAAACAGUUACGUAUGAUAGAAC	28	0.442	24	N5	20	16.2	1	1	0	3	0	2	1	10	118	2
Chr03:42868228-42869150	Cluster_60948	923	444	457.3	7.0	337	0.534	.	AAACCAUCGUUGAAAAAGUCAAGG	40	0.484	24	N5	24	16.2	2	2	1	3	2	8	10	32	368	16
Chr03:43227431-43227963	Cluster_61100	533	466	470.4	2.0	452	0.760	.	AACUCGAGACUAAAUAUUUAUAGA	74	0.423	24	N5	20	16.2	6	3	4	2	4	16	4	25	394	8
Chr03:44280154-44280626	Cluster_61632	473	379	379.0	0.0	377	0.578	.	AGAGACCAAUUAGAAAAGAAAGUU	110	0.303	24	N5	23	16.2	3	0	1	1	2	1	5	28	327	11
Chr03:44358288-44359036	Cluster_61688	749	515	513.3	2.3	447	0.272	.	CGGGAGUUCGGUCUAGUAGAGAUC	82	0.365	24	N5	18	16.2	8	0	3	3	7	10	8	45	417	14
Chr03:49665302-49666412	Cluster_64051	1111	233	233.0	2.3	214	0.511	.	CGAGAACUAAGAGAAUGAGAGUUC	14	0.536	24	N5	18	16.2	1	2	1	5	2	6	8	22	183	3
Chr03:51133390-51134560	Cluster_64773	1171	275	274.4	0.9	272	0.251	.	UUUCCAAUUUUAGUCUUGAACUUU	36	0.440	24	N5	24	16.2	2	1	0	3	2	4	7	23	225	8
Chr05:1757998-1758317	Cluster_83114	320	490	499.7	4.2	335	0.704	.	GAUUACAAAGUGGACUUUAAGCCU	99	0.300	24	N5	18	16.2	2	0	2	2	3	15	8	44	393	21
Chr06:22666155-22666726	Cluster_106391	572	177	172.6	1.6	153	0.689	.	UGAGAAAACUGUCUUUUUAGGAGU	40	0.520	24	N5	21	16.2	8	0	7	1	2	4	4	13	136	2
Chr06:22729022-22729880	Cluster_106431	859	347	331.7	14.0	63	0.412	.	AGGACCAAGAACACUAAAAUUAGG	39	0.513	24	N5	19	16.2	5	2	2	3	8	13	6	16	278	14
Chr06:29042408-29042797	Cluster_108965	390	378	376.7	4.8	273	0.484	.	UAUUGGACACCGACAUUCAUAGAA	62	0.294	24	N5	18	16.2	3	3	0	2	0	4	8	11	341	6
Chr07:1592884-1593440	Cluster_111006	557	420	421.3	5.4	316	0.479	.	UGUAUCAGAAACACUGACGGCGCC	40	0.402	24	N5	21	16.2	16	1	2	3	5	11	16	32	316	18
Chr07:12027796-12028321	Cluster_116514	526	1013	1010.7	7.7	899	0.521	.	AAACUCAGAAUAACAGUGACCGAC	64	0.364	24	N5	21	16.2	10	6	3	10	10	29	34	65	822	24
Chr07:12090464-12091563	Cluster_116550	1100	789	787.3	7.3	713	0.489	.	AACAAAAGUUGUUCGGCACUCGGC	46	0.422	24	N5	19	16.2	21	4	5	9	11	18	27	49	633	12
Chr07:38499611-38499839	Cluster_122646	229	134	134.4	0.5	134	0.746	.	UAUCGAGAUUGUCAACUUGUCCGU	46	0.463	24	N6	20	16.2	1	2	0	1	0	5	3	9	108	5
Chr07:42412705-42414587	Cluster_124723	1883	510	497.4	5.6	348	0.471	.	ACCCGGAUGGUACCUGCAGAAGGC	38	0.592	24	N5	25	16.2	9	4	10	4	7	17	10	34	397	18
Chr07:50217563-50217931	Cluster_128473	369	384	385.1	1.5	371	0.484	.	ACGUCAGAAUUCACCAAAAGAAGG	64	0.451	24	N5	20	16.2	9	1	1	4	5	15	8	19	306	16
Chr07:50253414-50253782	Cluster_128502	369	641	643.0	6.9	481	0.719	.	AUUACAAAGUAGACUUUUAAGCUU	55	0.390	24	N5	19	16.2	10	5	5	4	5	17	17	49	515	14
Chr08:55141269-55141455	Cluster_149100	187	154	154.0	0.0	153	0.292	.	AUUGUGAGUUAUACAGGUCGGACC	67	0.344	24	N6	23	16.2	4	2	2	2	1	3	2	2	135	1
Chr08:58076011-58076625	Cluster_150543	615	371	390.3	6.6	304	0.377	.	UCACGUCGAGAGUGACAGCAGCUC	24	0.531	24	N5	19	16.2	4	4	1	2	2	18	14	28	287	11
Chr09:21881062-21882188	Cluster_162434	1127	247	247.5	0.8	216	0.628	.	GUAGAACCAAUAUAUAUAAUCGAU	14	0.534	24	N5	19	16.2	4	0	0	1	0	8	8	16	203	7
Chr09:26080698-26081183	Cluster_164934	486	122	122.0	0.0	122	0.352	.	AUAAGAACCAAUUUGGAAAAGAAU	27	0.393	24	N5	18	16.2	0	0	0	2	1	0	1	8	102	8
Chr09:31807617-31808220	Cluster_168306	604	82	82.7	0.5	81	0.598	.	GAAUGAGUUGUCAACUUAGAAGGU	31	0.512	24	N5	19	16.2	2	1	0	2	1	1	3	6	63	3
Chr10:373024-373558	Cluster_171701	535	205	208.6	4.2	137	0.220	.	AAGGAAUGGAACAAGAUUGUGUCU	46	0.502	24	N5	23	16.2	0	0	1	4	6	7	3	15	164	5
Chr10:1328633-1328873	Cluster_172376	241	197	201.0	4.0	152	0.426	.	UGGUAUCAGAACAAUUUAAAACAU	62	0.457	24	N6	24	16.2	4	1	4	3	3	3	7	10	159	3
Chr10:39107488-39107618	Cluster_184540	131	57	58.5	1.4	52	0.351	.	AAGAUUCUACGUCGAUUAUAGAUA	23	0.474	24	N6	19	16.2	0	1	0	0	0	2	4	6	42	2
Chr11:2658914-2659812	Cluster_188188	899	426	424.6	7.4	268	0.594	.	CACCCGCUGACAGUAAUAUUUGAC	36	0.446	24	N5	25	16.2	5	1	1	3	4	10	19	31	339	13
Chr11:33206568-33206848	Cluster_197403	281	122	99.4	9.0	38	0.689	.	AAUGAAAGACUUUAAUCUCUAGUC	49	0.418	24	N6	19	16.2	0	3	1	0	1	1	1	5	108	2
Chr01:1545402-1546888	Cluster_904	1487	180	180.7	4.8	104	0.344	.	GUUUACAGAUUUAACUGUACUGAUUGAAAGCGAAC	7	0.694	24	N4	23	16.1	1	20	2	1	6	11	4	16	114	5
Chr01:6064899-6065313	Cluster_3323	415	480	475.1	3.3	372	0.373	.	AGGAAUGAGAGAGUAUAUAAACU	47	0.494	24	N5	23	16.1	6	2	4	6	5	46	18	78	301	14
Chr01:8038807-8039421	Cluster_4498	615	321	332.6	8.5	177	0.352	.	UCGGAUUAUGUAAUCCAUGAGCCU	29	0.430	24	N5	19	16.1	4	4	2	1	5	7	4	44	243	7
Chr01:46172794-46173275	Cluster_17861	482	206	212.7	4.7	173	0.383	.	UUGGAUUAUGUAAUUCGUACGCCU	30	0.481	24	N5	22	16.1	2	4	1	4	1	2	3	20	161	8
Chr01:50533545-50533819	Cluster_19612	275	289	295.2	11.8	37	0.360	.	AGAAGACACCUUGUAUCGACGUGG	92	0.294	24	N6	19	16.1	1	1	3	1	2	3	2	13	261	2
Chr01:51420411-51421016	Cluster_20071	606	557	556.4	2.4	534	0.203	.	AACGGAUAAAACCUUAGAUGUGGU	64	0.346	24	N5	19	16.1	2	4	4	1	2	11	13	32	470	18
Chr02:4159017-4159551	Cluster_22505	535	489	489.7	0.9	476	0.346	.	ACUUAAAUUCCGACAGACACUCGU	77	0.331	24	N5	19	16.1	2	4	3	4	4	12	15	31	407	7
Chr02:15514886-15515389	Cluster_27340	504	198	197.5	0.5	197	0.626	.	UAAGGACAAAACUCUAAUAAGUUU	43	0.530	24	N5	22	16.1	0	3	3	2	3	3	5	14	158	7
Chr02:25632903-25633726	Cluster_31137	824	361	367.3	6.4	283	0.496	.	UAUCCGGAAGUGUCAUGUUUGCCU	40	0.490	24	N5	20	16.1	7	4	1	2	4	7	12	23	289	12
Chr03:25833893-25834443	Cluster_52844	551	175	172.4	4.9	140	0.286	.	AUUUUGAACUUGUUAGAUUUGCCU	62	0.440	24	N5	18	16.1	2	0	0	1	1	3	1	14	151	2
Chr03:35502921-35503492	Cluster_57507	572	143	143.2	0.9	142	0.594	.	GAGAACAAAUGAUUCAAAGAACUU	31	0.413	24	N5	21	16.1	1	0	0	0	0	2	2	11	121	6
Chr03:36338152-36338748	Cluster_57908	597	613	612.2	2.7	568	0.457	.	AGAGACCGAGUCAUGGUAGUGACC	78	0.405	24	N5	21	16.1	6	1	2	3	5	19	18	29	520	10
Chr03:47249149-47249719	Cluster_62928	571	286	290.5	2.1	232	0.462	.	GUGUUCCUUCUUCUUUU	23	0.497	24	N4	21	16.1	44	1	5	5	0	10	8	24	178	11
Chr04:10992593-10993001	Cluster_71059	409	161	148.2	4.6	128	0.248	.	GAGGAAAAGCUGAGAAAUCCAGUU	38	0.516	24	N5	19	16.1	4	1	2	0	2	3	4	12	128	5
Chr04:14175385-14175521	Cluster_72295	137	48	43.9	3.3	4	0.208	.	GCUCGGAGAUUAGGCUAAAUAGGC	26	0.375	24	N6	19	16.1	1	0	0	0	0	1	5	3	36	2
Chr04:45834841-45835487	Cluster_82123	647	481	513.7	11.4	128	0.322	.	AUCAAUGGCUAAGACCACCCGAGA	71	0.318	24	N5	22	16.1	3	1	0	4	1	7	13	40	401	11
Chr05:33712031-33712896	Cluster_94146	866	467	463.7	5.4	212	0.499	.	AAACAUCAUUGACUAAAAUCCUGA	44	0.394	24	N5	20	16.1	1	0	3	4	2	10	6	34	395	12
Chr05:35656562-35656945	Cluster_95162	384	149	156.3	7.8	55	0.221	.	UACGAAAGAGUGAACUUUAAGCCU	39	0.456	24	N5	22	16.1	1	0	0	0	0	6	10	13	116	3
Chr05:37794518-37795131	Cluster_96346	614	570	552.8	9.9	377	0.600	.	AAGACCAAUUGGAUUGGACUGACU	60	0.312	24	N5	18	16.1	3	1	4	4	3	11	17	33	477	17
Chr05:40287763-40288579	Cluster_97631	817	544	543.2	4.3	468	0.770	.	UGACCCGAAAAUCAAGUAGUAGCU	49	0.428	24	N5	24	16.1	12	1	4	13	9	26	6	39	419	15
Chr06:21453241-21453988	Cluster_105889	748	818	825.8	13.4	697	0.505	.	ACUUGCACAAGACACUCCAACGCU	37	0.425	24	N5	22	16.1	10	2	3	9	9	25	27	68	646	19
Chr07:40526281-40527077	Cluster_123746	797	1243	1241.2	6.4	1140	0.455	.	AGGAGACUGUCCGACCAUACCAGU	44	0.377	24	N5	21	16.1	12	2	14	3	18	34	37	114	980	29
Chr08:1915448-1916022	Cluster_130221	575	502	500.0	2.2	489	0.725	.	GAGAACGAGUGACCUGAUAAGUCC	98	0.261	24	N5	18	16.1	5	2	1	2	1	8	9	37	430	7
Chr08:52197199-52197392	Cluster_147602	194	349	348.9	0.3	345	0.430	.	GAGUUGAGUCAACCUGAACAAGGU	70	0.330	24	N6	19	16.1	7	0	2	2	2	13	7	11	301	4
Chr08:56816878-56817410	Cluster_149931	533	132	131.8	0.4	131	0.629	.	AUCAACAUGUGAGAACUUCUCAGU	56	0.447	24	N5	19	16.1	0	1	0	1	2	3	2	7	114	2
Chr08:59390421-59390881	Cluster_151284	461	363	363.0	0.0	360	0.664	.	AGAGAGAUGACUCCUAAUUAGAGC	68	0.474	24	N5	21	16.1	12	1	2	4	2	17	8	28	281	8
Chr09:26039156-26039643	Cluster_164911	488	249	240.8	9.1	103	0.317	.	UAUUACGAAGUAGACUUUAAGCCU	52	0.470	24	N5	18	16.1	2	2	3	0	3	7	7	16	205	4
Chr09:30730159-30730703	Cluster_167681	545	298	307.5	3.3	222	0.560	.	AUCCAAGUUAUGAAGACUCAAUCU	48	0.426	24	N5	19	16.1	3	0	2	0	2	3	2	32	243	11
Chr09:34165609-34166074	Cluster_169626	466	741	739.1	4.8	686	0.483	.	AGAUAUGAAUUCCAAGAAUCAGGU	51	0.352	24	N5	20	16.1	1	3	7	7	6	15	16	42	631	13
Chr09:36455851-36456498	Cluster_171014	648	227	223.4	7.0	163	0.537	.	UGAAUGACCUAAGUCCAACAAACU	9	0.626	24	N5	18	16.1	0	0	4	1	4	21	9	19	165	4
Chr10:1455714-1456121	Cluster_172437	408	306	305.7	7.5	225	0.556	.	ACAAAAUUCUGGAUAUACAAAUUC	51	0.458	24	N5	22	16.1	3	2	2	1	5	7	13	21	241	11
Chr10:3283921-3284492	Cluster_173562	572	208	201.0	4.2	182	0.341	.	CGGAAUACAAUAUUUCUCUAGCCU	58	0.457	24	N5	19	16.1	1	0	1	2	3	1	6	12	175	7
Chr10:22744963-22745462	Cluster_179168	500	450	448.9	1.3	434	0.356	.	CACUCGACUUUCUAUGAUAAAGCA	58	0.409	24	N5	19	16.1	9	1	0	5	9	10	23	27	360	6
Chr10:29680283-29680941	Cluster_180152	659	540	525.6	4.4	451	0.433	.	ACCUGCAGAAAACACUCCGACGAU	36	0.478	24	N5	21	16.1	17	1	3	4	11	17	25	39	410	13
Chr10:36470996-36471551	Cluster_183056	556	795	796.8	4.0	687	0.717	.	AAUAUUCGAGGUAACUAUUCACUC	51	0.361	24	N5	19	16.1	17	1	4	5	12	27	21	51	641	16
Chr11:1366168-1366730	Cluster_187581	563	792	792.2	2.1	763	0.711	.	AUAAUAUUUCAGGAUUCAGAACCC	80	0.360	24	N5	19	16.1	9	2	2	4	7	26	26	71	620	25
Chr11:3576023-3576519	Cluster_188633	497	274	274.0	0.0	265	0.668	.	AAGGAAUAGAUCACCCUGAAGUGA	67	0.573	24	N5	22	16.1	4	0	4	6	0	9	8	19	219	5
Chr11:7326724-7328253	Cluster_190476	1530	416	417.2	7.7	304	0.627	.	AUGAGAUUGCAGAUAAUAGAGUUC	49	0.543	24	N5	19	16.1	9	2	5	4	1	9	12	46	319	9
Chr01:1413043-1413599	Cluster_815	557	398	398.0	0.0	396	0.477	.	UAACCGACAAUAUCUCUGACAUAU	103	0.319	24	N5	20	16	2	0	3	4	4	4	13	28	334	6
Chr01:37990950-37991691	Cluster_13709	742	624	618.7	6.0	544	0.250	.	ACUUCCAAGUCGUACGGCACGAUC	48	0.332	24	N5	21	16	3	2	5	3	9	25	24	49	480	24
Chr01:42102923-42103221	Cluster_16019	299	326	324.6	1.2	299	0.626	.	UUAUGGCCAUCAAGGAUUAGAUCU	41	0.439	24	N6	18	16	6	0	3	1	1	13	11	24	263	4
Chr01:47417504-47417926	Cluster_18352	423	481	482.2	0.9	471	0.439	.	GAUACCGUGAUUAACAAUGAACUU	51	0.349	24	N5	22	16	5	4	0	5	4	11	15	49	376	12
Chr01:48557696-48558363	Cluster_18844	668	482	479.8	2.6	432	0.649	.	AUCCAGAACUGAGAUGUAUCUUUC	36	0.421	24	N5	20	16	8	2	1	1	4	16	10	30	400	10
Chr02:234851-235215	Cluster_20495	365	412	418.1	9.2	190	0.481	.	UAUUAUAAAGUGAACUUUAAGCCU	63	0.359	24	N5	18	16	1	1	3	4	1	7	14	38	328	15
Chr02:2861812-2862514	Cluster_21788	703	442	442.3	0.5	441	0.299	.	GAGAAUAUUGGACAUGUAUGAACC	23	0.443	24	N5	19	16	3	1	2	4	1	15	14	34	341	27
Chr02:3917368-3917844	Cluster_22350	477	597	590.5	2.8	565	0.533	.	AGAGGAAUGUCCACCUGCAAAAGA	81	0.372	24	N5	22	16	4	1	1	4	4	22	16	53	474	18
Chr02:11407103-11407300	Cluster_25468	198	167	168.7	3.7	148	0.419	.	UUUGAUUUGUCUCUACUUGGUGCU	15	0.413	24	N6	23	16	2	0	1	2	1	4	3	26	121	7
Chr02:25064770-25065055	Cluster_30968	286	138	137.5	3.0	97	0.507	.	UCCUUACGAACAGUGAUCACUCGC	31	0.428	24	N6	18	16	1	0	0	2	0	5	7	13	109	1
Chr03:2614694-2615017	Cluster_44362	324	144	142.6	3.7	122	0.285	.	AUAACGACCAGAUAACGGAUGAUC	46	0.444	24	N5	24	16	5	0	0	1	2	3	4	7	120	2
Chr03:13310271-13310623	Cluster_50420	353	178	178.0	0.0	178	0.270	.	AAAGAAGACAUGUAUAGUGAAACA	54	0.438	24	N5	20	16	2	2	2	0	2	2	4	7	151	6
Chr03:35816787-35817167	Cluster_57664	381	621	620.0	1.4	608	0.628	.	AUUUGAGAGUCCAACCUAAAGAGC	61	0.324	24	N5	22	16	10	5	2	2	12	22	18	62	476	12
Chr03:47298078-47298370	Cluster_62966	293	215	214.2	2.4	180	0.400	.	UACAAAGAAGUGGACUUUAAGCCU	44	0.414	24	N6	19	16	1	0	1	0	2	7	4	17	177	6
Chr03:50392843-50393731	Cluster_64413	889	562	562.8	1.6	557	0.324	.	AUUGAGAUCCACUUAACUGUGAGG	89	0.400	24	N5	18	16	7	0	2	1	4	4	15	40	470	19
Chr03:51521757-51522338	Cluster_64940	582	567	575.3	4.7	517	0.326	.	ACGAGAACACUAAAAUAUAUUUAU	58	0.425	24	N5	19	16	12	0	2	1	8	16	18	47	451	12
Chr05:1054598-1055257	Cluster_82762	660	333	338.4	2.6	186	0.625	.	AAAAGUCCAACAACUAAACUCUGU	82	0.489	24	N5	18	16	4	1	1	0	1	9	13	25	274	5
Chr05:35883388-35884203	Cluster_95302	816	473	467.4	4.9	372	0.512	.	ACCGGACGACCGAGUCGAAUAACU	35	0.554	24	N5	21	16	9	1	7	5	4	14	21	49	345	18
Chr05:37345388-37346111	Cluster_96135	724	272	271.4	0.7	270	0.537	.	UACCAACAACAACAUUAAACUCGU	79	0.368	24	N5	23	16	1	0	1	2	3	10	3	20	228	4
Chr05:40044416-40044940	Cluster_97474	525	197	200.1	6.6	68	0.797	.	AUUACAAAAGUGAACUUUAAGCCU	68	0.391	24	N5	19	16	1	0	1	1	7	5	8	20	150	4
Chr06:21614586-21615262	Cluster_105959	677	342	342.0	0.0	339	0.643	.	AAGGCGGACCAACUCAACCUGUGU	75	0.439	24	N5	24	16	8	2	0	1	4	9	14	22	278	4
Chr06:25624766-25625103	Cluster_107611	338	264	269.0	4.9	187	0.795	.	UAUUAAAAAGUUGACUUUAGGCCU	98	0.405	24	N5	21	16	1	1	2	2	4	12	13	10	211	8
Chr07:9752745-9753496	Cluster_115180	752	1185	1182.7	8.8	844	0.714	.	UUUCUGACCGAGAUCCACUUGACU	34	0.398	24	N5	18	16	11	2	10	20	11	58	33	79	933	28
Chr07:10955131-10955635	Cluster_115938	505	403	402.8	0.4	401	0.352	.	GUUCCUGAUUUCAGUGGUCUGAGC	40	0.417	24	N5	18	16	9	2	5	3	4	7	17	32	320	4
Chr07:48235564-48236074	Cluster_127544	511	350	349.8	3.3	324	0.694	.	UAGAAGCCGAUAGUUGAACAUGAU	39	0.449	24	N5	24	16	3	0	2	3	2	14	17	32	267	10
Chr08:49746113-49747259	Cluster_146274	1147	303	303.4	1.1	299	0.541	.	GAAUAGUCACCACUUUGUAGAGAG	57	0.515	24	N5	18	16	1	1	0	0	1	9	5	18	262	6
Chr09:14923477-14924006	Cluster_158728	530	338	344.8	3.5	304	0.278	.	AGUACCUGCAGAAGACAUUCCAAC	90	0.343	24	N5	18	16	2	1	2	0	1	4	10	19	295	4
Chr09:20445760-20446742	Cluster_161714	983	348	350.6	8.7	169	0.379	.	GUUACGAAAGUGGACUUUAGGCCU	38	0.486	24	N5	20	16	1	1	0	4	2	7	14	28	286	5
Chr09:22203029-22203919	Cluster_162610	891	317	316.9	0.5	315	0.240	.	AAGAAGGAAGACAAAGAAUAUUGU	63	0.382	24	N5	25	16	5	0	1	2	2	3	5	12	279	8
Chr09:34344164-34344767	Cluster_169750	604	975	973.8	4.8	846	0.579	.	CGAUUGAGAGUCCAAUGUCCGUGU	75	0.404	24	N5	21	16	22	1	4	6	9	25	26	61	788	33
Chr09:35560351-35561040	Cluster_170495	690	598	597.1	1.5	548	0.313	.	GUGAACUCCAGACCUGUAAAAGGC	78	0.411	24	N5	25	16	9	1	4	8	8	7	14	47	484	16
Chr11:1540855-1541219	Cluster_187660	365	408	406.4	2.5	389	0.250	.	ACGAGAUGAAACUAUAUUGACGAU	66	0.328	24	N5	20	16	4	2	4	2	4	4	17	25	341	5
Chr11:5359918-5360494	Cluster_189562	577	287	289.0	3.1	268	0.495	.	UUAGAAUACAAUGUUAAUGAACAC	54	0.355	24	N5	21	16	35	0	5	3	2	4	6	13	214	5
Chr01:760185-760669	Cluster_369	485	457	456.8	2.7	424	0.431	.	UCAGAACCAAUGAGAUAAACUUAU	49	0.376	24	N5	23	15.9	2	3	4	1	3	21	7	34	360	22
Chr01:1409636-1410243	Cluster_814	608	258	250.8	7.7	189	0.279	.	UAUUACGAAAUGGACUUUAAGCCU	37	0.411	24	N5	18	15.9	1	0	2	1	2	10	11	16	209	6
Chr01:1458366-1459131	Cluster_848	766	397	410.8	7.7	318	0.534	.	AGAAAAGGGAAAAAAACGUAGAGU	33	0.526	24	N5	18	15.9	5	0	1	7	5	16	12	36	301	14
Chr01:3423379-3424043	Cluster_1858	665	776	776.4	17.2	443	0.236	.	AGAAGACCGAGAAAUCAACAACCU	57	0.338	24	N5	20	15.9	13	2	1	10	4	13	12	50	644	27
Chr01:8594023-8594944	Cluster_4822	922	541	536.9	10.4	285	0.386	.	AUAUCCGGAAUGCAAUAGUGAACU	55	0.455	24	N5	18	15.9	4	0	3	1	2	31	12	38	439	11
Chr01:49407432-49407715	Cluster_19131	284	192	192.9	0.7	192	0.307	.	AACCAAAUACUUAAUGAACUUAUU	50	0.292	24	N6	18	15.9	0	1	0	2	1	1	3	13	165	6
Chr01:50729210-50729941	Cluster_19699	732	237	237.0	0.0	237	0.793	.	AAGGACAAAAGAUGAUGAAACUUU	94	0.342	24	N5	22	15.9	1	1	0	3	0	5	4	13	203	7
Chr01:51697219-51697733	Cluster_20213	515	342	344.6	3.1	297	0.561	.	AGAGAAAGAUAGAAGUGAUGUGUC	34	0.488	24	N5	23	15.9	3	5	2	2	5	7	10	26	277	5
Chr02:4814989-4815648	Cluster_22826	660	565	568.0	1.7	520	0.425	.	AGAAGUUGAAGGGAUAAUGAACCU	29	0.398	24	N5	21	15.9	1	4	3	5	7	19	13	43	442	28
Chr02:24121237-24121940	Cluster_30515	704	990	997.7	6.0	884	0.475	.	GUUUGAAAUUCUGACCGACUCGGU	72	0.382	24	N5	18	15.9	24	5	12	12	9	46	35	68	755	24
Chr03:1509101-1509627	Cluster_43774	527	185	185.0	0.0	184	0.276	.	ACAACACACGCGAGAUAAUGACUC	24	0.584	24	N5	20	15.9	3	1	1	0	4	6	6	21	138	5
Chr03:23679460-23679935	Cluster_52189	476	178	177.6	0.7	177	0.652	.	UUCGACAAGAACAAUUGAUAUAAU	27	0.472	24	N5	18	15.9	4	2	1	0	4	6	8	11	137	5
Chr04:1869690-1870292	Cluster_66202	603	496	490.4	3.1	450	0.591	.	AACCGUGACGGAACAUUGACCUUC	30	0.474	24	N5	19	15.9	5	0	1	4	2	9	14	35	406	20
Chr04:44408669-44409143	Cluster_81299	475	241	241.0	2.5	221	0.664	.	AUCUCAAACACCAAGUUCACUGCU	71	0.461	24	N5	24	15.9	1	0	0	2	4	6	5	7	211	5
Chr05:3402801-3403451	Cluster_84044	651	313	313.8	0.4	313	0.377	.	AGUAGAUCAUCUAUUUAUAAGCCU	53	0.479	24	N5	24	15.9	3	0	1	5	5	5	9	13	261	11
Chr05:30932196-30932972	Cluster_92600	777	268	269.9	2.2	232	0.306	.	AAGGACCAGGCUGUCGUCAGAGUC	81	0.448	24	N5	23	15.9	4	1	0	2	3	4	4	31	214	5
Chr05:36842390-36842834	Cluster_95874	445	276	279.5	6.1	156	0.605	.	AACCUCGAACAAAAGAACACCUUU	41	0.518	24	N5	19	15.9	13	0	3	1	3	11	11	15	209	10
Chr07:2906268-2907284	Cluster_111631	1017	284	286.9	3.0	244	0.444	.	AGAGAUUAUAAGGACUAUUACCUU	31	0.620	24	N5	18	15.9	1	0	0	1	3	6	7	22	236	8
Chr07:29024075-29024823	Cluster_119783	749	185	187.3	3.4	137	0.670	.	AAUCAACAGGUAGGAUCCCCUCUC	42	0.578	24	N5	22	15.9	1	1	1	1	1	5	2	13	158	2
Chr07:45573173-45573741	Cluster_126322	569	501	500.3	1.6	491	0.435	.	UAGAGGUGUACAAUAAUUAAUGAU	46	0.509	24	N5	19	15.9	5	3	2	2	3	19	23	41	389	14
Chr08:7931190-7931691	Cluster_133170	502	283	285.8	3.6	242	0.534	.	AGGUACUCCAACGCUCAAAUCAGU	49	0.537	24	N5	20	15.9	2	2	1	2	3	13	10	19	228	3
Chr08:9767160-9767692	Cluster_134265	533	495	489.7	4.7	447	0.325	.	ACUAGAAGACCGAGUGAUUGAGCU	75	0.469	24	N5	22	15.9	7	2	5	3	6	14	12	59	377	10
Chr08:38828991-38829888	Cluster_141817	898	121	120.3	1.6	118	0.347	.	AGUGGACAAUAUCUUGAAUAAAGU	24	0.570	24	N5	23	15.9	0	0	0	0	3	8	1	5	102	2
Chr08:56200592-56201613	Cluster_149644	1022	323	325.3	6.3	239	0.452	.	AUGUAGAAACAACAAAUAAUUAGU	58	0.480	24	N5	19	15.9	3	1	3	3	0	9	2	29	264	9
Chr09:2157748-2158054	Cluster_152356	307	97	97.0	0.0	96	0.247	.	AAGUGUUACAACUCGAAUAGAAGU	35	0.402	24	N5	20	15.9	9	1	11	0	0	0	2	4	65	5
Chr09:8318113-8318616	Cluster_155115	504	299	299.3	0.6	291	0.227	.	GUUCGAGAACCUUGAUGAAAGCUU	58	0.408	24	N5	18	15.9	11	0	0	2	9	7	8	34	225	3
Chr09:33189145-33190256	Cluster_169033	1112	621	619.9	0.9	617	0.488	.	ACGAGUCAACCAGAAAUGUCAGAC	57	0.472	24	N5	24	15.9	13	0	7	8	7	12	35	29	496	14
Chr11:2758025-2758640	Cluster_188236	616	623	621.8	1.5	616	0.417	.	UCGAGAUAAAAGAAGAUCCAUGUC	65	0.416	24	N5	22	15.9	11	2	4	4	2	22	24	42	500	12
Chr11:5161854-5162588	Cluster_189461	735	309	310.2	0.9	309	0.388	.	UUAGAGUCUGAGGUGUACAAACCU	37	0.495	24	N5	19	15.9	17	2	1	1	3	9	10	23	241	2
Chr11:5167682-5168143	Cluster_189462	462	210	217.5	4.7	134	0.262	.	UGUCGAGAAUGACAACUCGUGCGU	21	0.576	24	N5	18	15.9	3	0	2	3	5	4	3	26	158	6
Chr11:11139202-11139630	Cluster_192744	429	114	116.9	7.3	38	0.623	.	GCUGAGAGUGAUAGAUAGAAGCUC	18	0.439	24	N5	24	15.9	1	1	1	0	1	3	5	12	88	2
Chr11:30740632-30741359	Cluster_196830	728	212	211.9	0.3	211	0.410	.	AUACAGAUCCAUUCGAGUGUUGUU	17	0.552	24	N5	18	15.9	3	1	3	0	3	6	5	16	165	10
Chr01:51841877-51842060	Cluster_20280	184	218	217.3	0.5	215	0.752	.	UGAGAAUAAGAACCAAGUGGGUUU	32	0.440	24	N6	18	15.8	9	2	3	3	1	5	3	15	174	3
Chr02:24558603-24558914	Cluster_30704	312	266	265.7	0.5	264	0.695	.	AACCAAUUCCAAUACUCUAACUUU	45	0.323	24	N5	21	15.8	8	0	5	2	3	6	4	27	204	7
Chr02:34010580-34012513	Cluster_35757	1934	351	350.6	1.1	342	0.393	.	UUUCAGAUCAGCCAAUUCAAAAAU	45	0.558	24	N5	19	15.8	7	3	4	4	5	10	11	26	277	4
Chr03:3804596-3805235	Cluster_45025	640	71	71.0	0.0	71	0.282	.	UUUCAAUCUAUGGAGAAUUAAGAU	13	0.662	24	N5	18	15.8	0	1	1	2	0	2	1	5	57	2
Chr03:9497417-9498055	Cluster_48559	639	504	503.6	2.7	493	0.756	.	GACCGAACAUUGUCUCUUGGACUC	70	0.355	24	N5	22	15.8	5	1	2	1	1	17	18	39	413	7
Chr03:42177300-42177954	Cluster_60608	655	984	991.8	7.4	823	0.587	.	AAUUCGACCGAGAUCAGGGAAAUC	78	0.336	24	N5	25	15.8	10	1	3	9	10	25	20	59	820	27
Chr03:46573223-46573945	Cluster_62607	723	377	377.0	0.0	377	0.358	.	AUCGAAAUAUCCAGUUGAUCUAAC	43	0.472	24	N5	20	15.8	5	0	4	3	8	7	17	30	293	10
Chr03:49954682-49955354	Cluster_64225	673	553	552.4	3.6	506	0.539	.	ACCUUAUUUAACAUCGGAAUGCCU	65	0.385	24	N5	18	15.8	8	1	6	12	6	8	8	28	465	11
Chr04:2013650-2014115	Cluster_66281	466	657	648.9	16.0	258	0.256	.	UCGAGAAACCAUCGUCAUACAGAC	59	0.344	24	N5	25	15.8	10	3	3	5	8	25	20	48	522	13
Chr04:3578339-3578832	Cluster_67093	494	369	370.9	3.0	334	0.390	.	AUUGAUUCAUGGAUUCCAUUUUGU	59	0.412	24	N5	20	15.8	16	4	3	3	4	4	4	35	286	10
Chr04:3779795-3780585	Cluster_67200	791	442	446.0	10.7	201	0.552	.	AGAAUUUGUUGGGUUUAUUAGGCC	36	0.525	24	N5	22	15.8	4	2	2	2	4	16	12	45	333	22
Chr04:44588875-44589557	Cluster_81402	683	429	422.4	8.1	301	0.212	.	ACCGAGACCAGGGAUUCCUGACCA	49	0.443	24	N5	19	15.8	8	1	2	6	10	18	11	46	312	15
Chr05:37232148-37233100	Cluster_96081	953	625	617.1	6.5	519	0.323	.	GACCGAGACAAGUGGAAACAUCAC	38	0.477	24	N5	20	15.8	7	0	7	5	5	25	21	74	468	13
Chr05:39071526-39072163	Cluster_96952	638	582	581.7	1.6	564	0.631	.	UUUCGAGAUACAAAUUGACUCAUU	43	0.497	24	N5	19	15.8	5	5	1	4	3	25	16	52	446	25
Chr06:7439143-7439605	Cluster_99711	463	146	144.9	5.1	56	0.240	.	AAAAUUAUUUCUGACUUUGGCAUC	41	0.473	24	N5	18	15.8	3	1	1	1	5	3	3	6	118	5
Chr06:31517372-31518238	Cluster_110027	867	370	372.0	1.2	336	0.762	.	AGUACCGGAAUAAAAAGAUCACUU	86	0.441	24	N5	21	15.8	4	0	3	5	3	17	21	21	285	11
Chr07:3448426-3448687	Cluster_111865	262	78	78.2	0.9	75	0.474	.	AUACCUAGUCCAAAUUUUAGAUCU	20	0.372	24	N6	25	15.8	0	0	0	0	0	1	2	3	69	3
Chr07:5731222-5731778	Cluster_113006	557	397	392.6	4.2	322	0.375	.	AAGGGGUUCUGACGGUUGUUGUGU	91	0.423	24	N5	19	15.8	5	5	4	6	6	14	13	15	318	11
Chr07:41757972-41758665	Cluster_124440	694	685	685.6	1.4	662	0.609	.	CUGUCGGAAAGGCCAGUAUAAGAC	35	0.419	24	N5	23	15.8	5	2	2	0	9	23	21	73	529	21
Chr07:50417063-50417534	Cluster_128600	472	696	696.4	0.9	688	0.641	.	AAGAGUUGAACCAUAUUUGAAGUA	117	0.286	24	N5	19	15.8	6	0	5	2	7	23	11	36	585	21
Chr08:9698346-9699850	Cluster_134219	1505	307	310.7	3.8	278	0.322	.	AGACAACAAGAAGACCUGAAUUGU	67	0.547	24	N5	25	15.8	11	3	1	1	1	8	14	19	241	8
Chr08:53243943-53244723	Cluster_148168	781	354	362.9	4.1	335	0.593	.	UUGGCAUCGAUGGACCAUUUUAAU	44	0.511	24	N5	21	15.8	19	0	2	4	3	8	15	34	258	11
Chr08:57377605-57378145	Cluster_150167	541	389	388.9	0.3	387	0.635	.	AGUUCAAGUAGGCUAUGUCAAACU	91	0.362	24	N5	25	15.8	6	0	1	3	3	10	7	38	311	10
Chr09:25324745-25325321	Cluster_164485	577	582	583.5	2.2	562	0.297	.	GAGGACUAACGACUAAUCAAAGGU	48	0.395	24	N5	20	15.8	10	2	3	8	3	17	13	35	478	13
Chr09:29175592-29176429	Cluster_166773	838	585	585.4	0.8	565	0.506	.	AAUUGGAACUCCACAUGUGGCACC	26	0.482	24	N5	22	15.8	9	2	3	8	6	26	13	52	456	10
Chr10:38708391-38708709	Cluster_184323	319	212	211.9	1.6	206	0.627	.	ACAGUAGAAUUCGAGUUUAAUGAC	33	0.406	24	N5	19	15.8	4	2	3	1	2	3	4	12	178	3
Chr10:42259479-42259994	Cluster_186271	516	152	153.0	6.4	92	0.283	.	UAUUAUGAAGUGAACUUUAAGCCU	48	0.474	24	N5	20	15.8	2	1	1	1	1	3	5	4	128	6
Chr11:3040972-3041840	Cluster_188359	869	479	474.0	4.4	421	0.334	.	GAAUGAUAAACGUGACAGACACUU	88	0.511	24	N5	20	15.8	7	1	2	2	2	8	14	49	369	25
Chr11:4006401-4006695	Cluster_188863	295	194	192.9	1.3	190	0.675	.	GAGAAUUUGUUGACCUGAUCAAGU	43	0.397	24	N6	22	15.8	1	0	0	0	2	3	5	11	167	5
Chr01:550071-550512	Cluster_239	442	408	407.0	2.2	393	0.478	.	GAAAUGCAUUCGUUUACAACUGUU	138	0.250	24	N5	25	15.7	0	0	3	1	1	6	4	21	364	8
Chr01:7239371-7239717	Cluster_4006	347	147	146.7	0.6	143	0.306	.	AUUUCUAAUUGGAUUUUGAACAAU	47	0.442	24	N5	24	15.7	2	0	3	0	2	3	4	9	122	2
Chr01:15715723-15716063	Cluster_7252	341	91	90.4	0.5	90	0.615	.	UGGACACAACAUGAUAUAUUUGGU	14	0.495	24	N5	22	15.7	4	0	0	2	1	6	4	7	64	3
Chr01:51729252-51730984	Cluster_20231	1733	600	598.6	2.9	547	0.505	.	AGUUCGGAUGAUACCUGUAAAAGG	35	0.538	24	N5	20	15.7	10	2	8	3	8	20	19	46	468	16
Chr02:718970-719509	Cluster_20737	540	298	298.0	0.0	297	0.352	.	UGGACGAGGAUUAACAUGCAUAAC	47	0.490	24	N5	24	15.7	2	1	1	1	1	4	11	22	250	5
Chr02:2610479-2611582	Cluster_21639	1104	196	212.2	9.0	27	0.306	.	AACCGAGACUAAAAACCGAAAGAU	22	0.628	24	N5	21	15.7	2	2	1	2	1	6	2	10	167	3
Chr02:39754642-39755537	Cluster_38848	896	132	136.9	4.8	48	0.212	.	GGAGAAAUGAAGGUUCUGAUGAAC	30	0.553	24	N5	19	15.7	1	0	0	1	2	4	7	10	104	3
Chr02:43442553-43443148	Cluster_40395	596	617	622.1	5.1	525	0.524	.	UUAAAGCACAAAUGGACCUUUGGC	49	0.421	24	N5	18	15.7	17	0	4	8	3	21	12	57	479	16
Chr02:44613327-44614006	Cluster_40868	680	470	468.2	3.0	445	0.272	.	GUAUUCCAAUAACGAUCUGAUAGU	48	0.340	24	N5	22	15.7	9	2	1	1	7	8	13	44	361	24
Chr03:3651761-3652179	Cluster_44933	419	253	249.9	5.2	140	0.221	.	AUGUUACAAGUGAACUUUAAGCCU	60	0.308	24	N5	22	15.7	4	0	0	1	3	5	3	10	220	7
Chr03:26347205-26347417	Cluster_53005	213	96	96.7	1.6	92	0.562	.	CGGUCCCGAUUCUGCAUAUAACGC	30	0.375	24	N6	24	15.7	1	0	0	0	0	2	1	6	84	2
Chr03:42369028-42369650	Cluster_60693	623	561	561.2	2.6	536	0.520	.	AGAGACUCACUGAACUAUUAUAGG	46	0.504	24	N5	19	15.7	7	1	1	4	9	17	16	43	444	19
Chr03:47191072-47191628	Cluster_62894	557	519	502.0	5.7	425	0.609	.	AAAGACAAGAAGAUCCAAAAACU	138	0.303	24	N5	21	15.7	2	2	4	2	2	12	12	176	291	16
Chr03:47573216-47574191	Cluster_63070	976	752	749.9	2.7	650	0.398	.	CCGAGUCAAACAACAUAAAAGAAC	54	0.431	24	N5	21	15.7	14	1	4	11	4	20	21	59	610	8
Chr03:49859592-49860126	Cluster_64173	535	293	292.5	0.8	291	0.461	.	AGGAUCCAUGAAUGAAAUAGUCCA	32	0.471	24	N5	22	15.7	3	3	0	3	7	9	8	14	236	10
Chr04:8754544-8755040	Cluster_69906	497	74	74.6	0.7	73	0.270	.	UUGGGAUGUCCAAAUGAUGAAGUU	23	0.595	24	N5	20	15.7	1	0	0	0	0	0	2	6	63	2
Chr05:36971706-36972280	Cluster_95920	575	483	482.6	1.1	479	0.623	.	UUGGAUCUCAAACAAUUCUAGCCU	86	0.354	24	N5	18	15.7	5	2	0	4	3	14	6	21	415	13
Chr06:16506099-16506639	Cluster_103446	541	251	249.6	0.8	243	0.203	.	AGAAAACGAAGUAGAAUGAGACUU	43	0.510	24	N5	22	15.7	4	1	1	3	1	1	6	19	205	10
Chr06:23951350-23951912	Cluster_106911	563	185	196.2	13.4	48	0.438	.	ACCUUCGAAUCUGGUGCUCUGCCU	19	0.638	24	N5	18	15.7	3	0	2	1	7	7	7	11	140	7
Chr07:5662132-5662904	Cluster_112957	773	293	295.6	9.0	84	0.338	.	GUUCGGCCAACUCUCUUUGUAGGU	34	0.549	24	N5	24	15.7	2	0	3	4	2	8	10	21	235	8
Chr07:5828946-5830021	Cluster_113048	1076	203	202.9	1.5	199	0.365	.	UCAUUACGGACAGUGAUCAUACAC	45	0.581	24	N5	25	15.7	4	1	2	0	1	4	5	17	163	6
Chr07:12537510-12538235	Cluster_116727	726	207	200.8	5.2	128	0.459	.	UUGAAUAUCCAGUAUGUGUAGAUC	36	0.531	24	N5	21	15.7	2	0	1	1	2	6	6	17	168	4
Chr08:1096163-1096873	Cluster_129798	711	236	237.2	0.7	234	0.390	.	ACUUGAUUCUUUGAUUCUGUGCCU	19	0.555	24	N5	20	15.7	3	22	6	2	1	4	9	12	172	5
Chr08:3937512-3938065	Cluster_131203	554	207	202.8	1.3	189	0.329	.	AUAUUAACAAGUAACUUUAAGCCU	35	0.527	24	N5	21	15.7	3	1	2	4	1	17	7	15	151	6
Chr08:9455123-9455777	Cluster_134055	655	192	191.5	1.0	181	0.505	.	AAACACGGUGACAAUUUUGAAAAU	43	0.547	24	N5	19	15.7	5	0	2	2	1	7	6	17	149	3
Chr08:47395959-47396455	Cluster_144935	497	467	482.5	7.3	246	0.709	.	UUUGAAGAGAUCCAGAACCAAACC	96	0.328	24	N5	24	15.7	5	1	4	4	7	15	12	30	382	7
Chr08:51131230-51131717	Cluster_147032	488	68	70.7	4.6	18	0.794	.	AUGUAGAAGGAAAGCCAUGUCAGC	35	0.485	24	N5	21	15.7	0	0	0	0	1	0	2	6	58	1
Chr08:51923600-51924161	Cluster_147437	562	112	112.6	3.3	71	0.321	.	AAAGAACAGACAAGGUGAAAACCU	47	0.420	24	N5	25	15.7	1	2	0	1	1	2	3	5	93	4
Chr09:3943225-3943422	Cluster_153178	198	80	80.9	4.9	1	0.312	.	AAGGAAGUGCACUAAUCAAAAGAG	33	0.500	24	N6	19	15.7	0	4	0	1	0	5	3	4	61	2
Chr09:19672694-19673237	Cluster_161269	544	98	89.5	9.9	39	0.265	.	UAUUAAGAAGUAGACUUUAAGCCU	47	0.408	24	N5	20	15.7	1	0	0	1	0	1	3	1	88	3
Chr09:36645443-36645917	Cluster_171136	475	157	156.5	0.7	153	0.210	.	UACUUACGGACAGUGAUCACGCAC	36	0.490	24	N5	21	15.7	2	0	1	4	2	7	1	14	125	1
Chr10:5104044-5104207	Cluster_174652	164	144	141.7	2.2	112	0.743	.	GACGGAAAUGUGUCCAACAUAUGU	58	0.396	24	N6	24	15.7	3	0	2	2	1	6	4	8	116	2
Chr10:41754204-41754732	Cluster_185942	529	292	292.0	1.3	286	0.705	.	AACGGACAAUACUUCAAAUACAGU	30	0.521	24	N5	18	15.7	6	0	0	1	2	22	15	26	209	11
Chr10:42898912-42899398	Cluster_186631	487	666	666.0	0.0	665	0.692	.	CACUUGUAAAUACAGUCUCUUGGC	75	0.278	24	N5	18	15.7	3	1	1	5	8	25	24	41	549	9
Chr11:589107-589920	Cluster_187145	814	513	517.6	1.9	476	0.622	.	CUUUUGCACGUACCAUCCAAGCCU	30	0.481	24	N5	19	15.7	8	0	2	4	7	21	19	41	397	14
Chr11:7833184-7833969	Cluster_190786	786	157	166.6	6.7	77	0.255	.	UAAGAACAUAGUAGAUGAAAGCCU	30	0.586	24	N5	21	15.7	1	0	1	1	2	2	7	12	129	2
Chr01:1646553-1647169	Cluster_952	617	516	512.2	4.3	416	0.525	.	UCAAUACUCGAACCAGUUAACUAC	27	0.500	24	N5	18	15.6	10	3	2	4	2	14	22	52	393	14
Chr01:49649254-49649426	Cluster_19220	173	218	218.0	0.0	218	0.454	.	AAUAUGCGAAGUACAAUGAAGAGU	62	0.261	24	N6	21	15.6	0	0	0	1	3	3	2	15	191	3
Chr02:1295426-1295880	Cluster_21011	455	354	355.0	5.2	288	0.480	.	AAGAGGUGUGUCAACUUUAUGAGU	48	0.494	24	N5	22	15.6	7	0	4	4	3	9	11	35	268	13
Chr02:3489285-3489601	Cluster_22134	317	567	564.0	2.6	545	0.238	.	ACCGAAAUGAGAUCGAGAAGCCGA	75	0.316	24	N5	22	15.6	10	4	5	9	4	15	14	41	445	20
Chr02:5739959-5740463	Cluster_23022	505	525	538.1	6.3	360	0.480	.	AGAAGACGGAGACUUUAAUAGUUC	86	0.392	24	N5	25	15.6	8	1	2	2	3	13	13	35	433	15
Chr02:46697156-46697833	Cluster_41798	678	1241	1242.1	0.8	1237	0.313	.	AUGACCGAGAAUAUUGAAUAACUC	85	0.303	24	N5	20	15.6	8	4	6	10	9	36	37	85	1020	26
Chr02:47184505-47184851	Cluster_42026	347	276	273.4	1.9	251	0.457	.	AAAUGAGAUACUGAUUAACCGGAU	27	0.399	24	N5	18	15.6	1	1	1	2	2	5	8	29	219	8
Chr03:7021250-7021437	Cluster_47163	188	204	204.0	0.0	202	0.730	.	ACGUAUGACAGGUCAACUCAACCC	61	0.461	24	N6	21	15.6	4	1	1	2	5	8	5	16	159	3
Chr03:36256389-36257077	Cluster_57853	689	414	415.8	0.4	411	0.546	.	UUUUAUCGGCCAAACUCUUUAGUU	102	0.350	24	N5	22	15.6	3	0	5	5	4	9	10	19	344	15
Chr04:1128371-1128933	Cluster_65825	563	364	364.3	0.8	362	0.275	.	AAUCAGAACUUCAAUAAUUACAUU	87	0.321	24	N5	22	15.6	0	0	1	1	2	7	6	19	303	25
Chr05:34756783-34757268	Cluster_94682	486	507	511.4	3.4	457	0.671	.	GCUCGAGAUGACUUUGAUACCAUA	46	0.357	24	N5	21	15.6	4	6	0	3	3	16	15	33	412	15
Chr05:37833711-37834265	Cluster_96381	555	141	141.5	1.0	137	0.376	.	UUGUGCACAUAGAAUAAUGAAAGU	34	0.447	24	N5	25	15.6	1	0	0	0	3	2	5	11	113	6
Chr05:39122448-39123030	Cluster_96968	583	332	331.4	0.8	324	0.220	.	GAGAAUCGUUAAAGUAGUGAUGAC	66	0.413	24	N5	19	15.6	2	1	0	2	3	11	5	25	272	11
Chr05:39919764-39920292	Cluster_97413	529	711	710.1	1.7	697	0.411	.	GGGACCAAGAGAACAAUUGUCUUU	92	0.308	24	N5	24	15.6	8	4	1	1	8	12	19	51	587	20
Chr06:16840324-16840652	Cluster_103630	329	196	195.8	0.4	195	0.235	.	UUAGAAUACAGACAACUCACUUC	20	0.418	24	N5	18	15.6	3	1	3	3	4	2	8	40	127	5
Chr06:18910975-18911825	Cluster_104732	851	862	864.5	6.2	690	0.296	.	AUCCGAGACAUGUGAUCAGUCGUC	106	0.348	24	N5	18	15.6	23	7	15	6	13	24	22	77	661	14
Chr06:28409562-28409849	Cluster_108738	288	163	169.2	2.8	155	0.374	.	GAUCAAACGCGUGACUGAGUCAUG	47	0.528	24	N6	18	15.6	3	0	1	2	1	7	4	12	130	3
Chr06:29703700-29704427	Cluster_109243	728	933	933.3	2.6	904	0.621	.	AUUAAUGUUCCUAACUUGUGAUGU	42	0.406	24	N5	18	15.6	10	3	8	7	11	28	24	67	749	26
Chr07:14494262-14495175	Cluster_117546	914	247	245.9	2.3	238	0.490	.	ACAAUAUAGAACAGUCAUCUAGAU	58	0.449	24	N5	19	15.6	5	1	0	4	3	5	7	15	198	9
Chr07:35353721-35354858	Cluster_121019	1138	331	330.1	2.5	265	0.405	.	AGAACUUGAGAUACUUUGAUCUUU	48	0.462	24	N5	18	15.6	4	1	1	0	2	9	8	24	276	6
Chr07:49849928-49850213	Cluster_128273	286	313	312.8	2.2	303	0.438	.	AGAAUUCCUGGUAUGUAUAUACUC	78	0.275	24	N6	19	15.6	1	0	1	1	3	4	3	17	275	8
Chr08:3969236-3969898	Cluster_131213	663	332	331.7	0.5	330	0.337	.	ACAUUGUGAGACACUGACACGAGG	65	0.392	24	N5	23	15.6	7	1	5	2	2	6	7	25	272	5
Chr08:6809265-6809950	Cluster_132513	686	293	299.0	7.0	152	0.754	.	UGUUACGAAGUGAACUUUAAGCCU	73	0.427	24	N5	20	15.6	2	2	3	0	2	8	9	15	244	8
Chr08:7742244-7742946	Cluster_133054	703	158	156.1	3.4	114	0.380	.	GCACGAGUCUUCCAAAAGUAGAGU	17	0.551	24	N5	20	15.6	3	0	1	0	1	7	7	8	127	4
Chr08:10359324-10359802	Cluster_134646	479	434	431.1	6.3	155	0.417	.	AGGGACCAAGAACACUCGAAGCAG	43	0.440	24	N5	22	15.6	8	2	3	1	6	21	17	35	335	6
Chr08:56776962-56777360	Cluster_149919	399	242	242.0	1.9	231	0.760	.	AUUUACCAAGAACAUGUUCAUUCU	72	0.426	24	N5	20	15.6	4	0	2	0	2	8	5	17	202	2
Chr09:31665065-31665303	Cluster_168218	239	242	239.7	2.8	147	0.215	.	ACCCAGAUUCAGUAGGACAUGAUC	85	0.314	24	N6	22	15.6	4	0	3	0	1	1	2	18	213	0
Chr09:32968830-32969296	Cluster_168886	467	367	365.2	5.8	237	0.425	.	UGCAUCAGGGUACAAUCUUAAGAC	50	0.439	24	N5	24	15.6	2	2	5	4	2	12	15	24	293	8
Chr10:7893262-7893496	Cluster_176027	235	99	99.2	6.2	14	0.354	.	AAUAUCCGGAACUAGGAUUUGCCU	35	0.485	24	N6	19	15.6	0	0	0	0	1	4	2	7	81	4
Chr10:41000504-41001144	Cluster_185532	641	325	330.2	4.0	287	0.212	.	AUGACAAGAUCCUGAUGAGAUUCU	62	0.443	24	N5	18	15.6	1	1	3	3	4	4	11	25	267	6
Chr11:1246643-1247446	Cluster_187515	804	284	284.9	0.3	283	0.613	.	AAGAACCUCUAACAUAGAAAGUGU	36	0.634	24	N5	20	15.6	3	2	1	2	6	8	12	30	215	5
Chr11:1679234-1679962	Cluster_187743	729	374	367.0	6.9	186	0.428	.	AGGACCAAGAACACUAAAAUCAGG	70	0.476	24	N5	19	15.6	3	4	4	1	3	7	14	12	318	8
Chr11:5046538-5047413	Cluster_189375	876	232	232.1	8.2	97	0.621	.	AUCUGAAUUGCAUAUGUUAAGCCU	34	0.586	24	N5	19	15.6	3	0	0	1	1	5	8	26	181	7
Chr11:6553178-6554306	Cluster_190152	1129	608	608.7	0.5	588	0.535	.	AAGAGUUUUGCAACGGACAAAGGU	37	0.498	24	N5	22	15.6	13	2	2	6	12	24	16	49	477	7
Chr11:42787279-42787888	Cluster_200417	610	544	543.4	2.8	490	0.401	.	ACCAGUAUCGACAUUAAAGAGAAC	57	0.447	24	N5	25	15.6	5	5	5	2	7	11	21	41	436	11
Chr11:46866258-46867034	Cluster_202920	777	216	216.7	0.5	211	0.245	.	GAAGAUUCGAGACAUGAAAGUGCU	76	0.407	24	N5	25	15.6	0	1	1	0	0	2	4	26	179	3
Chr01:5621446-5621726	Cluster_3141	281	153	153.4	0.5	153	0.477	.	AUAUCAAAUUCUAGAACUCAAAUC	23	0.490	24	N6	21	15.5	3	3	1	2	3	6	6	11	104	14
Chr01:7682414-7682498	Cluster_4302	85	21	17.9	3.4	3	0.286	.	ACAAUCCAAGGUCUUAGAGAGAUU	7	0.667	24	N6	19	15.5	1	0	0	0	1	1	1	4	12	1
Chr02:1368482-1369058	Cluster_21055	577	414	408.0	5.2	344	0.343	.	CACUCGGGUGUGUACAAUAAUAAU	19	0.473	24	N5	24	15.5	5	0	4	5	4	17	12	28	329	10
Chr02:35128344-35128756	Cluster_36394	413	128	123.7	2.2	95	0.297	.	AGAGAGUGAUUAAAAGUGAAUGUU	33	0.500	24	N5	19	15.5	2	0	1	0	0	5	3	10	106	1
Chr02:44274286-44274653	Cluster_40700	368	444	437.8	10.1	292	0.468	.	ACUUAUGAUUAUAUGGACUUGGGC	53	0.453	24	N5	21	15.5	8	2	3	4	7	4	9	24	371	12
Chr03:34519373-34520204	Cluster_56896	832	528	528.2	0.7	525	0.331	.	ACAUCAGUCCAGGAUAACUCGACC	34	0.521	24	N5	21	15.5	3	1	4	6	2	18	15	35	434	10
Chr03:37633086-37633863	Cluster_58516	778	152	154.7	4.1	73	0.283	.	AGGAUCCAAGAAGACUGGAAUGCU	23	0.599	24	N5	19	15.5	3	2	1	2	1	5	7	6	116	9
Chr03:50584989-50585388	Cluster_64517	400	167	166.4	0.5	166	0.737	.	AUUGAGUGUUCUGGACUUAAAGUC	106	0.216	24	N5	20	15.5	1	0	0	0	0	3	3	8	151	1
Chr03:51787529-51788068	Cluster_65065	540	545	546.1	2.0	535	0.600	.	AUCGAGAUGGACAAUUUAUAUACU	51	0.350	24	N5	25	15.5	7	1	2	3	8	15	11	44	443	11
Chr05:6315982-6316152	Cluster_85755	171	81	75.7	2.9	63	0.333	.	CAUUUAAGAGAAGUAUCUGAGCCU	30	0.420	24	N6	18	15.5	0	1	0	0	1	2	2	9	63	3
Chr05:31139372-31140555	Cluster_92704	1184	291	290.3	1.5	283	0.402	.	AAAUUAGGUCUAACUGUUAAGCCU	41	0.543	24	N5	18	15.5	5	0	4	2	0	7	6	19	242	6
Chr06:14613792-14614356	Cluster_102457	565	148	149.3	1.3	123	0.716	.	ACACGACAAAAUGACAUGCAAUUU	70	0.385	24	N5	23	15.5	2	0	0	0	1	2	3	12	126	2
Chr06:26475858-26476192	Cluster_107937	335	357	357.0	0.0	357	0.303	.	GUACGAGAUUUAUAAUGGUAGAUU	36	0.431	24	N5	19	15.5	2	7	1	2	2	10	10	33	279	11
Chr07:2788219-2788559	Cluster_111566	341	146	147.1	3.8	75	0.726	.	AAUAGUAUUCUGGAUUAUAUAAUC	45	0.466	24	N5	21	15.5	0	0	2	0	2	1	5	18	116	2
Chr07:3624481-3625394	Cluster_111927	914	303	298.8	3.2	283	0.607	.	AUUGACCAACUUCGUAUGUAUUGU	46	0.462	24	N5	18	15.5	4	2	1	3	2	7	7	22	248	7
Chr07:7656544-7657081	Cluster_114030	538	852	854.1	4.2	572	0.609	.	AGUUACAACUGAUGUUGAAUGAGU	63	0.323	24	N5	22	15.5	9	2	2	2	8	14	15	55	723	22
Chr07:41131543-41132163	Cluster_124099	621	298	299.7	1.3	288	0.450	.	AGAACUCACUUCCGAAUUCGGAUU	38	0.560	24	N5	19	15.5	13	1	3	2	6	5	14	23	216	15
Chr07:43848961-43849604	Cluster_125532	644	253	240.4	8.2	140	0.609	.	UAUUAGAAAGUGGACUUUAAGCCU	70	0.292	24	N5	19	15.5	3	2	1	0	1	3	10	13	213	7
Chr07:43898921-43899455	Cluster_125562	535	283	286.5	2.8	266	0.495	.	CCAUUCUUCUAUCUAGAACCGCCU	28	0.428	24	N5	22	15.5	2	1	1	1	2	8	9	34	216	9
Chr07:49552610-49553279	Cluster_128140	670	228	226.7	0.6	222	0.518	.	ACAAGUGCGGAUACAGGUAUAGCC	28	0.518	24	N5	18	15.5	5	4	2	4	2	10	4	14	177	6
Chr08:4435888-4436492	Cluster_131410	605	366	370.9	5.5	290	0.544	.	AUACCGACACUCGUAUGACACAGG	49	0.380	24	N5	18	15.5	1	0	4	2	1	12	9	15	313	9
Chr08:7868886-7869331	Cluster_133137	446	546	552.3	3.3	474	0.443	.	ACUGACUUGAGUGUCGGAGCGCCU	56	0.363	24	N5	19	15.5	10	2	3	2	7	6	18	43	441	14
Chr08:11811528-11812018	Cluster_135237	491	364	363.5	4.4	299	0.629	.	AAUGAUUAAGUGUGUCGGUCGCCU	53	0.360	24	N5	18	15.5	5	2	1	2	2	4	9	24	303	12
Chr08:53960278-53960713	Cluster_148570	436	510	511.8	4.5	482	0.308	.	ACCCAAAUCAAUGAACAAUGUACU	57	0.406	24	N5	20	15.5	2	1	0	4	8	11	8	33	428	15
Chr08:55507451-55508100	Cluster_149321	650	487	479.0	5.1	435	0.402	.	UCAGAGGUGUACAGUGAUAAUGAC	46	0.409	24	N5	18	15.5	7	0	5	9	6	12	16	35	373	24
Chr08:56330096-56330725	Cluster_149712	630	279	281.5	1.2	269	0.771	.	AAUCACAAGUUGAACUCACAUGCU	56	0.319	24	N5	19	15.5	4	2	1	1	4	1	2	15	246	3
Chr08:58084028-58084620	Cluster_150549	593	796	795.1	1.2	783	0.241	.	GAAUGAUAAUAAUUGGCUGAAUAU	108	0.295	24	N5	19	15.5	6	2	7	4	6	18	11	37	689	16
Chr08:59181910-59182534	Cluster_151133	625	646	646.7	7.3	431	0.344	.	ACUAACUUGAUCGUCAGAGUGCCU	55	0.395	24	N5	20	15.5	9	5	4	0	6	9	15	53	528	17
Chr09:3011357-3011530	Cluster_152755	174	188	188.0	0.0	151	0.372	.	CACCAACGUAGGUAAACUUAGAGU	73	0.266	24	N6	18	15.5	2	1	0	1	0	38	10	8	124	4
Chr09:28587151-28587421	Cluster_166475	271	132	131.5	0.5	131	0.235	.	AGAAGUCGAAGAACUAAGAAUCCU	56	0.341	24	N6	18	15.5	2	0	1	1	2	2	3	7	113	1
Chr09:33380460-33381645	Cluster_169152	1186	510	509.5	2.6	491	0.518	.	AGAGAAACUCCAUUUAAAUACAAG	46	0.390	24	N5	18	15.5	8	2	0	1	4	8	10	26	434	17
Chr10:18183292-18183647	Cluster_178469	356	261	260.7	0.5	260	0.632	.	AUGGGACACACGUAUUGAACACCG	78	0.322	24	N5	18	15.5	2	0	2	3	2	4	2	19	218	9
Chr10:32494221-32494611	Cluster_181028	391	171	173.1	1.9	167	0.222	.	GCCGAGACCUGUCAACUUGUGUGU	22	0.409	24	N5	20	15.5	3	0	0	0	1	9	8	11	137	2
Chr11:2959662-2960330	Cluster_188328	669	391	390.6	0.7	387	0.627	.	CCGAAUGUGUACAACAGAUGACGU	95	0.381	24	N5	18	15.5	6	1	3	3	5	6	10	14	332	11
Chr11:9906696-9907347	Cluster_192045	652	381	392.6	2.5	345	0.593	.	AGGAUACAACAGGAACUUCUUGGU	106	0.388	24	N5	22	15.5	5	1	1	2	2	7	3	48	305	7
stitch_0:2048215-2049146	Cluster_204960	932	304	302.5	5.3	208	0.530	.	GAUUACCAUUGUAAGACUAGGCCU	52	0.372	24	N5	20	15.5	1	0	0	3	1	8	3	13	266	9
Chr01:1449294-1450189	Cluster_843	896	277	277.6	1.8	246	0.661	.	GAGAAUGAAGAUUGUUCGCGGCGU	73	0.549	24	N5	25	15.4	3	1	0	2	4	7	9	21	225	5
Chr01:38512385-38512733	Cluster_14020	349	165	173.3	3.2	153	0.558	.	ACUCAGAAGCAGACUCAUAAUAGC	26	0.618	24	N5	23	15.4	6	1	3	1	5	9	7	19	110	4
Chr01:40929215-40929880	Cluster_15365	666	373	373.7	0.5	371	0.606	.	GACUGAGAUUUAGAUUAAGAGAAU	30	0.534	24	N5	18	15.4	4	1	6	4	3	14	9	34	285	13
Chr01:45558419-45558583	Cluster_17608	165	451	451.0	0.0	449	0.765	.	ACGGAAUCCAAGUAGUAAAAUGAU	137	0.266	24	N6	20	15.4	11	2	0	2	4	7	10	40	366	9
Chr01:47099806-47100412	Cluster_18210	607	319	315.6	3.5	296	0.433	.	AAUAACAGGACGACUCACUGAGCC	50	0.567	24	N5	23	15.4	12	2	2	5	3	15	8	17	243	12
Chr01:50067874-50068500	Cluster_19407	627	281	281.0	0.0	281	0.626	.	AAUCACAAUGACUCAUGAUAUCAU	74	0.463	24	N5	23	15.4	3	1	2	1	8	5	6	9	239	7
Chr01:50870671-50871419	Cluster_19788	749	578	595.6	9.0	304	0.343	.	UUAACCGAAUCUGAAGCUUGACUU	25	0.547	24	N5	19	15.4	7	3	0	1	6	19	20	55	438	29
Chr02:38538165-38539309	Cluster_38267	1145	127	126.3	0.6	123	0.441	.	AGACCAACCAAAACUUAAACACUU	16	0.732	24	N5	18	15.4	2	1	0	1	1	2	4	5	105	6
Chr02:39455859-39456629	Cluster_38701	771	333	333.0	0.0	296	0.246	.	AUCAUACUCAAAAGAAGAGU	68	0.354	24	N5	25	15.4	63	0	16	21	69	8	12	16	122	6
Chr03:1227579-1228488	Cluster_43594	910	346	345.1	1.5	335	0.558	.	AUACAGAGAAUCCUAGAUCAAACU	16	0.532	24	N5	20	15.4	11	25	5	2	5	14	10	21	242	11
Chr03:1493385-1493799	Cluster_43770	415	145	145.0	0.0	145	0.662	.	AUUGUUGAACACUUAGCCAUGCCU	46	0.414	24	N5	18	15.4	1	2	1	1	0	3	4	6	121	6
Chr03:1515452-1516342	Cluster_43777	891	463	467.1	2.5	418	0.393	.	ACAGAUCGAGAGUUUCAAUAAGCU	50	0.471	24	N5	19	15.4	5	2	4	1	2	16	11	27	377	18
Chr03:28961161-28961621	Cluster_54065	461	591	591.0	0.0	590	0.606	.	ACGAGUUUAAAAGAUGGAUCUGUC	49	0.298	24	N5	23	15.4	5	1	6	8	3	13	11	41	491	12
Chr03:35347279-35347845	Cluster_57386	567	541	547.5	11.0	66	0.412	.	UGAAAAUGAGCUCCAAGAGAA	17	0.590	24	N5	22	15.4	13	7	12	8	22	137	40	20	276	6
Chr04:9626685-9627102	Cluster_70380	418	231	231.2	3.7	201	0.515	.	AUCCAGAUUUUCGGAAGUGACAUC	48	0.433	24	N5	25	15.4	2	0	2	1	5	2	5	17	192	5
Chr04:39017857-39018383	Cluster_78275	527	299	298.7	0.5	298	0.478	.	AGAGUGACUUGUAUAAAAAAUACU	44	0.401	24	N5	18	15.4	2	1	0	0	4	4	6	28	247	7
Chr04:43906401-43907382	Cluster_80985	982	293	292.2	5.4	261	0.512	.	CGAGAUCUGUCACUUUGUGCGUGA	24	0.604	24	N5	18	15.4	4	1	1	6	6	12	22	30	200	11
Chr05:2870588-2871520	Cluster_83754	933	179	180.8	0.9	178	0.425	.	AUGGAGAUUUCAUGCAUUGUCGUA	10	0.676	24	N5	21	15.4	1	1	4	2	4	8	3	23	131	2
Chr05:33642562-33643236	Cluster_94104	675	83	78.7	3.1	62	0.663	.	UUGAGAAUUGAGAAAUGAAUAAUC	15	0.602	24	N5	22	15.4	1	2	0	0	1	2	0	6	61	10
Chr05:39257715-39257921	Cluster_97045	207	177	166.8	8.7	85	0.785	.	UGUUACAGAGUGGACUUUAAGCCU	68	0.401	24	N6	20	15.4	5	1	1	1	0	5	8	11	140	5
Chr06:18636995-18637396	Cluster_104588	402	223	232.4	8.8	120	0.740	.	UAGAUACAAAAGAAUAAUGACUUU	63	0.457	24	N5	20	15.4	6	1	1	1	5	2	3	25	168	11
Chr06:20223282-20224034	Cluster_105385	753	578	578.1	0.9	576	0.407	.	AUACAAUUUUAGGUGAGACUGAAU	44	0.510	24	N5	18	15.4	4	2	4	5	10	26	17	44	458	8
Chr07:2941267-2942286	Cluster_111644	1020	287	287.3	1.9	266	0.376	.	AUUUCAUUGUAUACACAUGAGCCU	32	0.603	24	N5	20	15.4	11	26	7	1	3	13	3	19	198	6
Chr07:4839282-4839887	Cluster_112555	606	292	289.3	6.6	188	0.315	.	CGAGAAUAUCAAAACGUAAGUGAC	39	0.493	24	N5	18	15.4	5	0	1	2	3	6	5	13	249	8
Chr07:41674072-41674659	Cluster_124403	588	150	150.7	0.5	142	0.267	.	AAAAUCCGAUUGAAGAAUAUCUUU	54	0.420	24	N5	19	15.4	0	0	0	1	1	4	1	10	129	4
Chr07:47239451-47240699	Cluster_127104	1249	437	434.6	2.7	397	0.510	.	AGAGUUCCAUGUAUACAAUAAGAA	28	0.554	24	N5	19	15.4	5	0	5	1	4	11	15	33	346	17
Chr08:57207870-57208696	Cluster_150082	827	571	569.8	3.5	521	0.515	.	AUUUUCUGUAUUAGAUCUCUGAGU	48	0.431	24	N5	23	15.4	5	1	2	4	5	13	14	42	466	19
Chr09:10372281-10372980	Cluster_156397	700	515	513.3	8.6	264	0.650	.	ACACGUGGCCGACCGAAACAAAGU	50	0.495	24	N5	21	15.4	9	1	3	2	5	15	19	38	412	11
Chr09:12252785-12253372	Cluster_157322	588	421	420.9	7.0	361	0.741	.	UACGAGAAGACUAAAAUCUGGGAU	69	0.435	24	N5	24	15.4	9	5	5	4	3	12	13	29	330	11
Chr09:16121696-16122367	Cluster_159416	672	615	600.6	6.1	408	0.576	.	AUUCCAGAUAUGAAAAUUCAGAAC	79	0.380	24	N5	19	15.4	9	2	0	1	4	21	19	41	492	26
Chr09:17836308-17836990	Cluster_160385	683	514	529.6	5.8	361	0.634	.	UGACCGAGACCAGGAAAAUCUGAC	33	0.432	24	N5	22	15.4	6	1	0	4	3	18	19	29	419	15
Chr09:22377292-22377638	Cluster_162711	347	219	222.0	2.8	202	0.575	.	UGAGAGGAUAUAUAUGUGAACAGU	26	0.484	24	N5	20	15.4	2	1	1	2	4	3	7	16	173	10
Chr09:35206950-35207497	Cluster_170252	548	839	837.1	8.0	694	0.426	.	CGAGACUAAUCAAAUAUCAACAUU	41	0.325	24	N5	22	15.4	84	1	6	6	11	31	19	51	615	15
Chr09:35684412-35684837	Cluster_170558	426	378	379.3	4.4	320	0.532	.	UAAGCUCGAGUUAGACUUAAAGUC	28	0.442	24	N5	23	15.4	4	0	3	4	3	4	11	37	293	19
Chr09:36047048-36047744	Cluster_170787	697	505	497.2	2.8	425	0.451	.	GAGCAGUUACAACUCCCGUUGAAC	26	0.497	24	N5	18	15.4	7	0	2	5	5	16	13	42	383	32
Chr10:36036188-36036898	Cluster_182806	711	279	281.1	1.8	262	0.434	.	UGACGUGGCACACACAAUGACAUU	22	0.577	24	N5	18	15.4	2	1	3	6	3	4	10	22	220	8
Chr10:42493453-42494060	Cluster_186409	608	205	205.3	0.6	204	0.712	.	GAUAACCCGGAUGAAUAUGUACAU	39	0.488	24	N5	18	15.4	2	1	1	1	1	4	4	12	171	8
Chr11:45975646-45976486	Cluster_202366	841	438	439.5	1.2	423	0.632	.	ACAAUAUGUACAACUCAGAGAGGU	18	0.527	24	N5	19	15.4	16	2	1	1	3	12	11	27	345	20
Chr11:49236681-49237549	Cluster_204172	869	604	602.8	1.4	593	0.570	.	UCCAACGAUAAAGUUAGUCUGAGU	86	0.407	24	N5	18	15.4	8	1	3	2	5	18	14	38	494	21
Chr01:11269729-11270449	Cluster_5967	721	270	288.1	7.6	83	0.419	.	AAUGAGUUUCUGGAUUACAUAAUC	23	0.433	24	N5	20	15.3	1	4	3	6	4	15	7	13	210	7
Chr01:44814410-44814962	Cluster_17295	553	201	200.0	2.3	164	0.617	.	UCUAGAAUAUAAGCGUAUCAGCUC	31	0.458	24	N5	20	15.3	2	1	2	0	1	1	4	25	159	6
Chr01:50651628-50652272	Cluster_19667	645	144	147.8	2.1	113	0.688	.	AUCAUCGGUACACUUUUAUAUGAG	29	0.625	24	N5	21	15.3	1	0	0	0	0	7	5	8	120	3
Chr02:27810446-27811156	Cluster_32245	711	537	521.4	6.1	396	0.475	.	UUCAAUGCUAAGUAGUAACUGCCU	45	0.516	24	N5	23	15.3	5	4	2	6	6	18	24	60	398	14
Chr02:40895507-40896649	Cluster_39282	1143	413	425.9	6.6	321	0.567	.	GGUAGAUGAACAGUAAUAAAUGAC	22	0.547	24	N5	21	15.3	3	0	3	7	6	13	18	26	330	7
Chr03:2275680-2276251	Cluster_44179	572	393	393.2	1.4	363	0.275	.	AUAGUCCGAUAAACCUAACAAAGU	103	0.354	24	N5	23	15.3	25	3	0	1	2	6	13	26	306	11
Chr03:2914336-2914820	Cluster_44538	485	564	578.8	6.9	439	0.468	.	AAGGCACUCCAACACUCAAAUCAG	51	0.438	24	N5	19	15.3	12	4	2	7	5	12	21	31	457	13
Chr03:41900176-41900805	Cluster_60490	630	283	284.1	6.7	194	0.371	.	AGAAAAACAAACAAAGAACUCGUU	35	0.484	24	N5	24	15.3	1	0	1	4	3	10	14	19	225	6
Chr03:44398752-44399435	Cluster_61714	684	438	439.2	9.4	252	0.352	.	GUGCCAACUUGACUCGACUUCAGU	41	0.432	24	N5	20	15.3	3	2	3	1	2	33	19	30	330	15
Chr03:45704190-45704925	Cluster_62224	736	547	546.9	0.3	543	0.371	.	UAGGAUGAAUACAAUAUUAAGCAU	100	0.336	24	N5	21	15.3	7	2	3	0	3	6	7	29	482	8
Chr03:51634215-51635092	Cluster_65008	878	348	347.7	0.8	342	0.440	.	AGAGGACAACAACUGGAAGAAGGU	48	0.451	24	N5	22	15.3	4	2	1	6	4	4	9	34	278	6
Chr05:1485126-1485746	Cluster_82958	621	400	401.0	1.5	363	0.552	.	UCACGGCAACACAAUACACUCUAU	40	0.530	24	N5	22	15.3	3	2	2	1	3	13	20	30	313	13
Chr05:38772660-38773359	Cluster_96842	700	803	812.5	10.7	255	0.614	.	AACCGAGAGGUCUGGACCGAAACC	59	0.360	24	N5	18	15.3	7	11	3	13	7	26	24	53	643	16
Chr06:18791489-18792206	Cluster_104665	718	184	184.0	0.0	183	0.603	.	AAAGAAAGUCUAAGUAUUAAAUCU	52	0.451	24	N5	18	15.3	2	1	3	0	0	4	4	11	155	4
Chr06:21504190-21504508	Cluster_105908	319	240	240.1	0.5	238	0.667	.	ACCUAUCGAGGAUACGGGCUGACC	47	0.433	24	N5	19	15.3	4	1	2	2	0	2	10	11	206	2
Chr06:29393268-29394361	Cluster_109086	1094	869	862.3	2.8	751	0.371	.	UUUCAUGGAUUAUGUAUUGAGCCU	27	0.497	24	N5	20	15.3	18	3	7	5	13	19	29	78	676	21
Chr07:1176208-1176659	Cluster_110779	452	488	487.2	0.6	485	0.336	.	ACGAUCCAAAACUCUAAUCUAGUU	37	0.420	24	N5	21	15.3	4	3	3	4	5	10	15	41	388	15
Chr07:3145318-3145642	Cluster_111723	325	246	247.7	0.8	243	0.207	.	AUGUCCAAGUCUAUAGAAUAUAGU	90	0.317	24	N5	18	15.3	0	0	0	2	1	4	4	9	222	4
Chr07:3840966-3841316	Cluster_112039	351	169	170.2	1.2	147	0.710	.	UUUAAGAAUGUGAAUUUUAUGCCU	57	0.432	24	N5	18	15.3	1	0	0	1	0	4	4	15	142	2
Chr07:38600994-38601258	Cluster_122706	265	216	210.8	3.9	186	0.588	.	AGAAGACACAAUGAUUAAACUCAU	73	0.361	24	N6	21	15.3	0	0	1	1	3	4	1	10	189	7
Chr07:46046653-46047807	Cluster_126539	1155	396	395.6	0.7	391	0.394	.	CGAGAUCCAAAAUAUACCUGUGUU	38	0.495	24	N5	18	15.3	3	3	2	3	4	15	4	31	326	5
Chr08:49591967-49592511	Cluster_146188	545	365	367.9	5.3	309	0.408	.	CCCGAAUGAGUACCUGUAGAAGGC	59	0.499	24	N5	18	15.3	4	0	4	7	2	18	14	23	287	6
Chr08:50430522-50430841	Cluster_146653	320	214	215.5	2.0	190	0.762	.	AUCCGUAUGUAAAACUGUGUAGGU	109	0.332	24	N5	25	15.3	1	0	4	0	1	5	10	10	176	7
Chr08:56591216-56591931	Cluster_149829	716	453	459.1	15.2	104	0.435	.	AGGACCAAGAACACUAGAAUCAGG	67	0.444	24	N5	19	15.3	4	1	5	1	2	17	7	33	367	16
Chr08:59400331-59401106	Cluster_151289	776	511	510.3	6.6	403	0.571	.	GAGGACGUGCUUGACUUAUUCAGC	70	0.513	24	N5	24	15.3	6	0	0	2	7	19	19	40	399	19
Chr09:10597686-10598087	Cluster_156496	402	594	601.0	8.5	293	0.411	.	AUCUGAGAUAUUGUCCGCUUUGGA	59	0.386	24	N5	20	15.3	6	3	5	3	4	16	16	49	474	18
Chr09:13011849-13012374	Cluster_157739	526	591	592.1	1.9	542	0.545	.	UUAGCUUGCAUCAAGGUAGAAACU	67	0.411	24	N5	23	15.3	9	4	5	6	5	19	11	54	465	13
Chr09:14270105-14270591	Cluster_158342	487	294	292.6	0.8	288	0.320	.	AAACAGAUAUCCAGUAGAGAUGAC	82	0.452	24	N5	22	15.3	8	2	1	4	1	10	5	20	231	12
Chr09:24893637-24894297	Cluster_164191	661	203	202.6	0.9	201	0.759	.	CGGUUUAUUUGAACUUAUUGGCCC	67	0.414	24	N5	24	15.3	6	0	1	3	2	5	3	11	170	2
Chr09:29707229-29707619	Cluster_167094	391	214	219.1	3.6	194	0.584	.	CAUUACGAAGUGAACUUUAAGCCU	45	0.570	24	N5	21	15.3	3	2	1	7	2	10	6	13	160	10
Chr10:38183522-38183831	Cluster_183986	310	166	164.7	2.6	138	0.283	.	UUUCAAGGAUUCCAAACAACAACU	57	0.404	24	N5	21	15.3	7	1	0	0	0	3	9	11	131	4
Chr10:39326447-39326968	Cluster_184669	522	424	431.1	1.9	404	0.741	.	GUAUCGGAUACUCAUAUUGGCACC	90	0.297	24	N5	19	15.3	5	1	1	3	4	19	18	21	342	10
Chr11:327511-328411	Cluster_187016	901	726	724.5	2.5	709	0.463	.	AGAGAAUAGAUAGGCCGACUUACC	58	0.433	24	N5	18	15.3	9	2	3	6	5	18	22	65	569	27
Chr11:2650894-2651436	Cluster_188179	543	387	387.3	1.8	374	0.664	.	GUGAGAUCUCCAACACACUUUCGU	79	0.370	24	N5	20	15.3	7	2	0	2	5	9	11	28	315	8
Chr11:4645802-4646725	Cluster_189164	924	414	406.6	6.8	360	0.710	.	AUUUUACUCCAAUGUAGAUGGCCU	79	0.442	24	N5	18	15.3	5	3	4	6	3	15	9	25	333	11
Chr11:4874673-4875385	Cluster_189296	713	332	331.9	2.9	313	0.503	.	UUACUCUGAGACCAUUUAAUUCAU	21	0.566	24	N5	21	15.3	3	3	1	3	8	14	10	28	250	12
Chr01:48769160-48769445	Cluster_18916	286	202	202.0	0.0	201	0.218	.	UCUAUGAGAUCAAAGUGACUGACU	30	0.441	24	N6	22	15.2	9	0	0	0	2	7	11	24	143	6
Chr01:48777118-48777681	Cluster_18924	564	843	852.1	6.7	739	0.776	.	ACACUUACGAACGGUCUGACUGAC	125	0.321	24	N5	24	15.2	10	5	7	7	5	19	22	69	664	35
Chr01:51309807-51310432	Cluster_20005	626	289	290.0	1.0	286	0.536	.	GUUCGAGAGUGUGACCACUUUGGU	59	0.460	24	N5	20	15.2	2	1	0	1	3	4	8	24	242	4
Chr02:21915641-21916577	Cluster_29331	937	286	286.1	1.6	283	0.601	.	GAGGAUAAUCGGUGUGAAUAACAU	34	0.510	24	N5	20	15.2	3	0	2	0	4	8	5	18	241	5
Chr02:23686293-23686847	Cluster_30291	555	193	193.8	0.4	193	0.295	.	AAAGACAGGUAGCUGAAAUCUAUC	30	0.472	24	N5	20	15.2	1	0	2	0	2	3	4	11	164	6
Chr02:33840770-33841470	Cluster_35679	701	286	286.8	0.4	285	0.486	.	GAGGUUGAACAACAUAACAAGUGU	36	0.458	24	N5	20	15.2	3	0	3	2	4	7	6	22	228	11
Chr02:39592731-39594658	Cluster_38770	1928	363	363.6	0.7	355	0.474	.	AAUGAGAAGUUAGAGACUAUAGCU	16	0.581	24	N5	18	15.2	2	4	3	0	6	6	9	25	304	4
Chr02:45508357-45509202	Cluster_41252	846	501	501.1	0.5	499	0.407	.	ACUUAAUUCUGAUCCAUAUUAGAU	17	0.593	24	N5	19	15.2	12	1	3	4	8	23	21	43	374	12
Chr03:1235325-1235765	Cluster_43600	441	196	200.3	6.7	118	0.592	.	AAAAGUCCAACAACUAAACUCAGU	43	0.515	24	N5	18	15.2	2	1	0	2	1	4	4	13	164	5
Chr03:1990341-1990912	Cluster_44008	572	193	188.3	5.4	127	0.290	.	AUUUCUUAUUCUCUUGUGUGUAUU	22	0.415	24	N5	23	15.2	0	3	0	2	3	3	2	13	164	3
Chr03:7450440-7450990	Cluster_47399	551	238	237.7	0.5	235	0.210	.	ACGAGUAAGACAGAGACUAAGAGC	24	0.508	24	N5	22	15.2	0	1	0	3	4	3	10	22	188	7
Chr03:44349852-44350397	Cluster_61682	546	253	252.1	0.9	241	0.628	.	AUAAAAAACGUUCCAGCUCUGUGC	67	0.522	24	N5	20	15.2	1	0	1	3	3	7	6	17	209	6
Chr03:44529599-44530779	Cluster_61754	1181	324	325.7	2.2	309	0.364	.	ACCUGAAACGAUCUUCAAAAAGAC	27	0.590	24	N5	20	15.2	5	0	3	1	1	12	12	32	250	8
Chr03:45428009-45428545	Cluster_62121	537	100	100.0	0.0	99	0.390	.	AGAUUCCGACAAGAGUGAACCUUU	31	0.590	24	N5	21	15.2	0	0	0	1	1	2	4	10	78	4
Chr04:2411711-2412148	Cluster_66500	438	235	235.0	0.0	235	0.443	.	AAGAAAGGUCUAAUAGAAAACUAU	49	0.460	24	N5	21	15.2	1	1	3	4	5	5	11	8	189	8
Chr04:3202466-3204720	Cluster_66913	2255	238	237.0	1.9	229	0.408	.	AUCCGAAUCAUUGCAAGACUCACU	40	0.693	24	N5	20	15.2	4	1	0	1	4	8	5	11	197	7
Chr05:7681552-7682142	Cluster_86497	591	605	605.9	8.3	435	0.489	.	CCCACCGAGACGCCUUUUAAGAAC	47	0.398	24	N5	20	15.2	10	5	3	5	7	24	19	41	483	8
Chr05:8331037-8332118	Cluster_86795	1082	190	198.5	2.2	155	0.426	.	AUUUUCAUGUUAGAUAUCACUGCA	25	0.600	24	N5	20	15.2	5	1	0	2	0	7	4	19	143	9
Chr05:38129880-38130191	Cluster_96542	312	71	71.4	0.5	71	0.408	.	AAAAUCGUGAUAGAACUUCAGCCU	25	0.563	24	N5	22	15.2	0	0	0	0	1	2	3	4	60	1
Chr06:1841394-1841935	Cluster_98413	542	235	234.7	0.5	234	0.387	.	ACACGAACAUCGAUACUAGUAGGA	42	0.468	24	N5	19	15.2	3	1	2	1	2	3	5	13	199	6
Chr06:31768671-31769737	Cluster_110161	1067	393	391.7	1.9	296	0.585	.	UUAUAAAGAGAAACAACUAAGAAU	44	0.430	24	N5	20	15.2	2	1	4	3	3	8	9	27	317	19
Chr07:4118837-4119673	Cluster_112172	837	416	414.1	8.9	222	0.688	.	GCACGAAAUCGCAAUGGAGAAAAU	52	0.471	24	N5	20	15.2	1	2	1	6	1	4	6	31	355	9
Chr07:6066128-6066814	Cluster_113160	687	413	418.1	3.8	372	0.412	.	CUUCUGCAGGUACCCGAGAAAGAC	39	0.516	24	N5	19	15.2	11	2	2	5	8	12	11	26	329	7
Chr07:43581837-43582935	Cluster_125358	1099	254	251.4	5.9	182	0.394	.	AUGAAAAAAGACAAUGACUUAAAU	37	0.543	24	N5	22	15.2	2	0	1	1	2	4	4	22	206	12
Chr08:3176355-3176763	Cluster_130808	409	667	666.4	0.7	656	0.597	.	UCAUUGACAGUUGUCUGUAUGACU	112	0.252	24	N5	23	15.2	15	0	1	4	3	23	12	40	553	16
Chr08:4291354-4292155	Cluster_131351	802	569	569.0	0.0	566	0.575	.	GACUUGGACCUAGACUUACUCAGC	46	0.485	24	N5	21	15.2	7	2	2	5	10	17	12	47	444	23
Chr08:13612628-13612981	Cluster_136290	354	154	150.4	2.1	141	0.610	.	CCCUGAAUGUGAGCCUAACAUCGC	21	0.578	24	N5	24	15.2	5	0	1	1	1	8	4	14	115	5
Chr08:53014416-53015359	Cluster_148026	944	182	180.5	1.1	161	0.324	.	CCAGAAUUCUGAAAGGUUUCGACC	44	0.588	24	N5	20	15.2	4	0	3	1	3	7	6	13	139	6
Chr08:55304999-55305783	Cluster_149185	785	404	405.3	1.0	390	0.562	.	GUAAGGAUGACAAAUGCACAUGUU	40	0.431	24	N5	19	15.2	6	0	2	2	0	9	17	44	310	14
Chr08:58411307-58411781	Cluster_150742	475	275	277.1	3.8	241	0.451	.	UGAUCCGUCGGUCAUCGAGAUCGA	19	0.509	24	N5	19	15.2	4	1	1	3	5	17	5	20	212	7
Chr08:59029862-59030107	Cluster_151040	246	255	254.8	2.6	194	0.549	.	AACGGACAAUACUUCGAAUGCAGU	39	0.427	24	N6	18	15.2	4	0	1	1	5	6	3	20	204	11
Chr09:12666316-12667291	Cluster_157560	976	825	821.2	3.9	768	0.708	.	CUAUUUCAAGAUUGUUAACACACU	51	0.393	24	N5	19	15.2	10	3	6	3	10	37	44	58	636	18
Chr09:13983213-13983650	Cluster_158202	438	562	562.8	1.5	553	0.416	.	AUCCCGAAUGUGACAAUUGAGCUU	92	0.306	24	N5	20	15.2	3	1	2	2	1	16	9	59	454	15
Chr09:13988272-13988851	Cluster_158205	580	830	829.9	4.7	734	0.496	.	GAAGUCCAAUUGUAUCUUAAUAAU	41	0.376	24	N5	25	15.2	29	3	8	2	10	18	22	74	639	25
Chr09:18214834-18215250	Cluster_160587	417	208	207.7	0.6	205	0.798	.	AGACGGAUUCCUAUUCUGAUAGCU	94	0.337	24	N5	23	15.2	2	0	1	1	0	4	1	14	179	6
Chr09:23100009-23101037	Cluster_163134	1029	459	460.2	4.6	420	0.481	.	AUUGACUUGAAUGUCAGAAUGCCU	56	0.538	24	N5	18	15.2	3	1	4	5	9	17	15	36	360	9
Chr09:23128257-23128636	Cluster_163153	380	66	74.9	4.5	18	0.242	.	AGAAAGAACAAUGAUUAAAACAGU	29	0.470	24	N5	23	15.2	0	0	0	0	0	0	2	11	52	1
Chr09:30888067-30888731	Cluster_167744	665	725	709.5	11.6	266	0.673	.	UCGAAGGACAAGACAACUAAGACU	66	0.383	24	N5	21	15.2	10	4	2	5	10	14	23	70	552	35
Chr09:36197128-36197523	Cluster_170866	396	257	257.9	1.4	252	0.401	.	CGAGAUAUUGUCCACUUUUGAGGU	20	0.521	24	N5	18	15.2	3	2	3	0	1	8	8	23	203	6
Chr10:39645122-39645560	Cluster_184874	439	460	459.5	0.5	459	0.341	.	AAAUAUCAUCUAGAACCGAGAGUU	51	0.365	24	N5	25	15.2	4	2	4	2	2	7	12	36	378	13
Chr11:2495971-2496775	Cluster_188105	805	309	304.1	6.8	196	0.424	.	GAAACGUCUUGUGAGUAAAUGAGA	27	0.528	24	N5	21	15.2	8	1	0	3	4	15	14	19	241	4
Chr01:436709-437173	Cluster_182	465	357	357.2	0.4	357	0.532	.	AUAACGACAGACAAUUACAAGAAU	75	0.350	24	N5	19	15.1	2	1	0	3	4	9	5	19	308	6
Chr02:1679507-1680114	Cluster_21194	608	239	250.2	6.1	109	0.556	.	GAUUCUAGUGUAGACUUGUCUAAC	52	0.515	24	N5	19	15.1	1	0	2	0	3	2	9	13	201	8
Chr02:3227173-3227571	Cluster_21956	399	177	177.1	1.6	173	0.418	.	UACAAGUAGAUAAUGUUAACUCCU	38	0.537	24	N5	18	15.1	3	1	0	1	3	5	8	11	141	4
Chr02:40482700-40483418	Cluster_39126	719	216	217.2	0.9	215	0.301	.	GAAGACAAAGUAGUUGAAGAGCUU	45	0.569	24	N5	20	15.1	1	1	0	3	1	13	7	19	165	6
Chr03:31401404-31402199	Cluster_55232	796	444	444.0	1.9	431	0.592	.	ACCAGUCAAAAGUACUAUUUGAAC	54	0.381	24	N5	19	15.1	3	1	1	2	2	10	10	35	371	9
Chr03:36174624-36175432	Cluster_57811	809	326	323.8	5.0	289	0.319	.	AUUUAAAUAGGACAAGUCAAUACU	60	0.402	24	N5	20	15.1	1	0	1	0	3	6	6	19	281	9
Chr05:34538973-34539635	Cluster_94547	663	251	255.2	3.6	239	0.371	.	AAUUGUAGAACCAGUUCCAAAUAC	46	0.466	24	N5	24	15.1	0	1	1	1	1	6	10	24	201	6
Chr06:17144311-17145345	Cluster_103775	1035	228	220.9	8.8	69	0.338	.	AAAAAACGAUACAUAGGUAGACUA	30	0.592	24	N5	23	15.1	2	1	0	2	3	2	4	15	190	9
Chr06:20834842-20835913	Cluster_105632	1072	802	799.9	2.3	785	0.328	.	AAAGGAUCCAAUCGACUCAGUCGU	48	0.458	24	N5	25	15.1	23	5	12	9	5	23	30	63	615	17
Chr06:25140214-25140899	Cluster_107422	686	534	528.0	1.9	515	0.388	.	AGUGGACAAUACCUAGAAUACGGU	73	0.429	24	N5	19	15.1	9	2	3	6	5	13	13	38	429	16
Chr07:39791012-39791259	Cluster_123353	248	358	358.6	0.8	356	0.517	.	CAUGGAUCCAGAUCUAACUGAGUC	55	0.332	24	N6	18	15.1	2	0	0	2	2	8	11	25	304	4
Chr07:42902819-42903271	Cluster_124980	453	216	216.3	3.9	174	0.681	.	AAAGAAUUCUGAAUCUAUUGUGUU	64	0.407	24	N5	23	15.1	5	0	0	2	1	5	2	12	178	11
Chr07:43231681-43232641	Cluster_125178	961	207	210.4	1.9	186	0.638	.	UAGUAGACUUAGUCAUAUGAACCU	54	0.498	24	N5	21	15.1	2	1	1	1	1	4	3	9	182	3
Chr07:46735680-46736295	Cluster_126841	616	319	313.8	5.6	203	0.354	.	AACAUGAGAGAAUGAAAACCUAAU	91	0.420	24	N5	25	15.1	0	4	0	2	3	9	6	24	263	8
Chr07:48909096-48909572	Cluster_127818	477	401	401.7	0.5	399	0.529	.	GACGGAUUACCAAUUUCAACCCAU	39	0.409	24	N5	18	15.1	4	1	2	2	3	15	16	35	310	13
Chr07:51375343-51376239	Cluster_129090	897	259	260.4	3.2	245	0.703	.	UUCAAAUGAGAGAAUUCCUUAGUC	34	0.598	24	N5	22	15.1	2	1	1	1	4	9	10	16	207	8
Chr07:51510978-51511472	Cluster_129152	495	378	364.6	2.7	207	0.741	.	GCGUGGAACAACAUAUUAUGGAUA	36	0.431	24	N5	22	15.1	4	2	3	3	8	15	19	25	287	12
Chr07:51559960-51560322	Cluster_129165	363	603	601.1	0.5	595	0.489	.	AACCGAACUCUAAUCUUUUAACUU	102	0.373	24	N5	20	15.1	14	3	0	2	5	17	10	41	503	8
Chr08:851570-852266	Cluster_129673	697	237	237.3	3.2	214	0.300	.	UAGUUCCAGUUACUGUCUAAGUCC	35	0.506	24	N5	20	15.1	2	0	1	4	1	3	6	17	199	4
Chr08:1859299-1859633	Cluster_130200	335	309	308.8	0.4	300	0.560	.	UAAGAAGACAAAGAUGAUAAAUU	67	0.350	24	N5	22	15.1	4	1	2	1	1	7	4	84	196	9
Chr08:5237557-5238002	Cluster_131780	446	201	201.0	0.0	201	0.323	.	AUAUCCGGACAUGUCUAAAAUACA	39	0.498	24	N5	19	15.1	3	0	7	2	4	5	5	21	145	9
Chr08:56359839-56360463	Cluster_149724	625	420	419.4	0.7	415	0.652	.	ACCGGACGAAUCAUGCUAUUUGAU	37	0.538	24	N5	19	15.1	5	2	4	5	6	11	9	19	344	15
Chr09:8306276-8306797	Cluster_155102	522	311	314.6	7.6	206	0.219	.	UAUUAAAAAGUGAACUUUAAGCCU	64	0.418	24	N5	18	15.1	4	2	0	3	2	10	8	26	248	8
Chr09:13534133-13534861	Cluster_157956	729	524	521.0	5.2	421	0.437	.	AACGGAAUUGUCAAGAGAUACAUU	73	0.452	24	N5	19	15.1	7	3	3	3	3	13	11	29	435	17
Chr09:37336634-37337568	Cluster_171567	935	502	497.4	6.0	433	0.546	.	CAGAGCGUUCAGAAUUAAAUACUC	20	0.582	24	N5	19	15.1	8	4	5	1	7	16	18	36	391	16
Chr10:40032595-40033059	Cluster_185042	465	367	364.7	1.5	357	0.319	.	AGAGCAAUCAUGAACUAGAAAUCA	14	0.518	24	N5	19	15.1	9	2	2	3	7	21	12	21	274	16
Chr11:4383891-4384819	Cluster_189062	929	786	791.5	2.7	734	0.449	.	AACCGAGUACCAUAGAACAAGUAC	86	0.347	24	N5	23	15.1	3	2	6	3	6	21	13	42	669	21
Chr11:19399068-19399468	Cluster_195157	401	261	264.5	2.8	165	0.284	.	CAGAGAAGACUUCCAGAUUAGGUA	40	0.402	24	N5	24	15.1	1	2	4	3	2	5	13	28	193	10
Chr01:34276264-34277074	Cluster_11983	811	646	645.0	7.3	470	0.322	.	GAGAGAUCCAAUUGACCUAACUCU	52	0.401	24	N5	20	15	3	0	3	5	8	19	14	47	532	15
Chr01:43150370-43150853	Cluster_16582	484	241	240.1	1.6	232	0.266	.	AGACAUCUAACAAUAACUUGUGGA	63	0.407	24	N5	20	15	0	0	2	1	5	6	12	5	202	8
Chr01:45649996-45650682	Cluster_17629	687	926	915.5	11.5	633	0.567	.	ACUGACUUGAUCGUCGGAGUGCCU	94	0.342	24	N5	23	15	7	2	7	4	9	49	17	54	764	13
Chr01:51468601-51469088	Cluster_20095	488	472	473.2	2.5	434	0.737	.	AGAAAAACACUUAUCAUUCGUUGG	119	0.326	24	N5	24	15	5	3	8	2	1	10	8	31	387	17
Chr02:16973667-16974709	Cluster_27691	1043	635	640.8	5.9	556	0.616	.	UACCAGUACAGAUGUAAAUCUCAC	58	0.443	24	N5	22	15	8	1	3	4	10	22	20	48	509	10
Chr02:27985696-27986384	Cluster_32359	689	255	258.8	2.0	242	0.329	.	UAAGAGAACCAAGACUAAACAUUU	58	0.502	24	N5	23	15	0	2	0	0	6	6	11	24	204	2
Chr02:45314744-45315402	Cluster_41165	659	361	359.3	2.0	332	0.499	.	GACCAAGAACAGGACGAGCGAGCC	37	0.429	24	N5	18	15	7	0	2	7	2	14	15	34	271	9
Chr02:45632415-45633498	Cluster_41306	1084	650	649.6	3.1	618	0.520	.	AUUCGGGAUCCCUUGAUUUGAACU	27	0.511	24	N5	18	15	10	2	8	0	6	28	26	51	507	12
Chr02:48405642-48406339	Cluster_42621	698	321	320.2	1.9	304	0.798	.	UAGGCACUAGUCAAAGAACGAGAA	48	0.455	24	N5	18	15	2	0	3	3	2	8	7	18	268	10
Chr03:1139465-1140109	Cluster_43553	645	356	360.6	9.5	193	0.475	.	AGACAUGUCCAAGUCUCCGAAUCU	19	0.486	24	N5	18	15	2	2	3	0	2	11	9	30	282	15
Chr03:40815459-40815988	Cluster_60031	530	476	472.0	9.4	296	0.746	.	ACCGAAGAUCCGGUCACCCUGACC	45	0.435	24	N5	23	15	4	0	3	6	6	17	15	32	376	17
Chr03:50549533-50550306	Cluster_64494	774	255	251.4	4.4	215	0.282	.	AGAGAUCCAAGACUAAACUUUAAU	62	0.322	24	N5	24	15	3	1	0	0	2	5	5	14	220	5
Chr04:10898328-10898674	Cluster_70996	347	212	217.6	5.1	171	0.245	.	UUUUAGCGAAAAUUUGUUGGGCCU	63	0.458	24	N5	24	15	2	2	2	0	1	9	8	8	168	12
Chr04:15872754-15873273	Cluster_72717	520	506	509.3	11.5	51	0.571	.	AAUCAACCCUCUGACGCGUGGCCC	26	0.623	24	N5	18	15	23	3	5	7	11	76	94	24	257	6
Chr04:25492051-25493741	Cluster_74261	1691	281	297.7	7.3	150	0.751	.	ACUAACCAGGAAUUUGUAGAGACC	47	0.587	24	N5	22	15	2	1	1	0	7	11	10	19	221	9
Chr04:40288649-40289577	Cluster_79012	929	95	97.1	2.3	73	0.379	.	AUGGCUCAGCCAAGAUGAAACUCU	10	0.737	24	N5	18	15	0	0	0	2	1	8	1	8	73	2
Chr05:5000381-5000914	Cluster_85012	534	670	666.0	2.9	615	0.775	.	CCCGAGACUGAAAGACUGAGAGCC	47	0.416	24	N5	23	15	10	1	5	11	4	22	25	55	516	21
Chr05:18441641-18442014	Cluster_89507	374	134	133.5	0.5	133	0.694	.	AGAAUUGUAUACAACUUCAAGGGU	52	0.418	24	N5	18	15	0	1	2	2	0	2	5	8	111	3
Chr05:37280754-37281311	Cluster_96108	558	1030	1025.6	3.1	945	0.497	.	UUGUUGACUUGGUUAAUGACUCGU	55	0.369	24	N5	20	15	8	1	8	9	9	33	20	69	847	26
Chr06:21700915-21701346	Cluster_106018	432	618	617.9	4.5	537	0.322	.	GAAAUCGUUCUAGGUCCUAAACCC	57	0.366	24	N5	25	15	2	2	5	10	6	26	13	47	495	12
Chr06:22502244-22502567	Cluster_106341	324	613	613.2	5.7	335	0.411	.	AGACACAGGGUUAAGACUGACUCC	56	0.339	24	N5	20	15	4	2	3	7	7	11	15	43	509	12
Chr06:28274563-28274958	Cluster_108664	396	329	327.4	1.3	318	0.350	.	AGUAGACACAACAAAACAUUGAGU	89	0.389	24	N5	18	15	2	1	0	5	2	7	5	24	275	8
Chr07:1095849-1096927	Cluster_110737	1079	699	698.2	2.5	665	0.508	.	UGGCAUACCGGAACACUCAAGAAU	33	0.438	24	N5	19	15	6	2	1	5	10	14	22	66	561	12
Chr07:5971442-5971954	Cluster_113127	513	535	534.8	0.4	531	0.538	.	AUUCUAAACUAGAUCACUCACGUU	65	0.404	24	N5	25	15	5	2	0	1	5	9	16	41	440	16
Chr07:11838786-11838960	Cluster_116417	175	39	41.2	2.8	10	0.231	.	AGUCUGAACGUUCAACCAAGAGGU	19	0.410	24	N6	24	15	0	0	0	0	0	1	2	3	32	1
Chr07:34159625-34160674	Cluster_120577	1050	314	309.4	1.3	303	0.596	.	CAACAACCGAGAAGAUUAAAGACU	31	0.446	24	N5	20	15	5	1	1	1	8	8	10	34	238	8
Chr07:48492580-48493255	Cluster_127641	676	643	642.9	1.9	620	0.627	.	UAAGAACACUGACUUUUAAAGCGG	60	0.350	24	N5	21	15	7	3	10	4	3	16	17	31	539	13
Chr07:50297507-50297891	Cluster_128528	385	604	599.8	3.7	571	0.460	.	GCACCGAACUCCAAAACAAAUCAU	36	0.412	24	N5	24	15	10	2	1	6	5	13	16	37	498	16
Chr07:50707587-50708365	Cluster_128740	779	843	841.8	3.1	801	0.533	.	GAAGAGAAUCCACCUGCAGAAGAU	75	0.371	24	N5	18	15	5	3	3	6	5	23	27	59	687	25
Chr08:1486822-1487282	Cluster_130036	461	259	258.7	0.5	256	0.398	.	AGAGAAUUGAGGUAUUAGUAGACU	67	0.344	24	N5	18	15	3	1	1	1	1	1	3	19	220	9
Chr08:1905657-1906239	Cluster_130211	583	521	520.9	1.2	515	0.664	.	AAGGACCAGUACAGUAGCGAGUGC	50	0.470	24	N5	18	15	5	1	3	7	3	10	15	36	427	14
Chr08:2133359-2134159	Cluster_130302	801	379	378.6	10.0	182	0.559	.	AUGACCGAGACACACGCUGACGUG	50	0.438	24	N5	18	15	2	0	0	2	2	16	13	18	314	12
Chr08:5975999-5976343	Cluster_132143	345	184	186.4	7.0	77	0.408	.	AAUGAAAGACUUUAAUCUCUAGUC	46	0.473	24	N5	19	15	7	1	6	1	1	3	3	8	147	7
Chr08:48217208-48217617	Cluster_145356	410	173	179.0	9.1	43	0.260	.	ACCAAAGAACCACAAUUACAAGAU	44	0.370	24	N5	21	15	2	0	2	0	2	5	4	19	137	2
Chr08:53872504-53872887	Cluster_148520	384	495	493.4	4.2	424	0.208	.	AUACAACUGAGAGUGACAACUCGU	82	0.329	24	N5	21	15	4	1	2	4	4	10	7	37	412	14
Chr09:10988930-10989124	Cluster_156694	195	302	302.0	0.0	302	0.493	.	AACGAAUCAAUCUGAAAUAAAGGU	59	0.407	24	N6	18	15	9	0	2	1	1	10	12	14	249	4
Chr09:17138362-17139106	Cluster_159990	745	626	629.4	7.2	556	0.455	.	AGAGGAUAUUCGACACUCGGAUGU	74	0.404	24	N5	22	15	11	0	3	2	7	19	16	36	521	11
Chr11:4633858-4634394	Cluster_189158	537	602	608.2	2.2	573	0.360	.	ACAGACCAACUCAUGACAACAAGU	39	0.460	24	N5	22	15	4	2	3	7	8	15	20	51	472	20
Chr11:8977583-8978669	Cluster_191452	1087	551	550.8	2.0	539	0.566	.	CUUCUGUAUGUACCAUCUGAGCCU	63	0.437	24	N5	21	15	6	1	2	2	5	24	23	26	447	15
