# Supplementary material for: Regulation of Small RNAs and Corresponding Targets in Nod Factor-Induced Phaseolus vulgaris Root Hair Cells
Source: Int J Mol Sci. 2016 Jun 4;17(6):887. doi: 10.3390/ijms17060887 (PMC4926421; doi:10.3390/ijms17060887)
Supplement: Supplementary file 1 [file ijms-17-00887-s001.zip › ijms-131623-Supplementary Material/Table S4.xlsx]

## Sheet: List of primers
primer	sequence
ERN1F	CAGCTGACTTGGAGCTTTCTG
ERN1R	CATGTACTCTTGCACCCCATT
ENOD40F	GGGTCCTTACCCCTCACACT
ENOD40R	TGTAGCCAAAGCCTCTCATCC
Actin11F	TTGGGATAAGAGCATTAAAGCAA
Actin11R	CAACAAGTTGGCAATGAAAAGA
HSP-Forward	TCGGAAAATTCGAGCTGTCT
HSP-Reverse	GCTTCCTGCACCATCTTTTC
MDH-Forward	AAACATTTCTTGTTTGACTAGATT
MDH-Reverse	AGAGAGGCATGAGTAAGCCAATGC
Ubiquitin9-Forward	CGCTTCCTCCTTTGTTTCGTT
Ubiquitin9-Reverse	ATGTATGTGGGCAACACCTAT
NCgma-miR482-3p	TCTTCCCTACACCTCCCATACC
NCmtr-miR171a	TGATTGAGTCGTGCCAATATC
NCmiRRH22	TTGTTTTTCCTATTCCACCAAT
NCmiRRH23	GAGCTCTCAGCACTCCAGTTC
qNC_U6F	CACAAATCGAGAAATGGTCCA
q8G143400F	AGCAGCTCATGCCAAAAGTT
q8G143400R	GGGTGAACATTAACGGCATC
q8G061300F	CTTGTTGGCCTTCGTGAGTT
q8G061300R	GAGTTGAAGGCTTGGAGCAC
q4G028900F	GGATTCCACCAAGCTTGAAA
q4G028900R	TGCACTGGTGATCAAACCAT
q9G213500F	TGATTTGCTGCACAGGTAGC
q9G213500R	ACAAACCCCTTCTTTGCTCA
